# Supplementary material for: Omega-Class Glutathione Transferases of Carcinogenic Liver Fluke, Clonorchis sinensis, Modulate Apoptosis and Differentiation of Host Cholangiocytes
Source: Antioxidants (Basel). 2021 Jun 24;10(7):1017. doi: 10.3390/antiox10071017 (PMC8300630; doi:10.3390/antiox10071017)
Supplement: Supplementary file 1 [file antioxidants-10-01017-s001.zip]

Archive with 3 entries (3 files):
- Suppl data sheet 2.xlsx
- Suppl data sheet 3.xlsx
- Suppl data sheet 1.xlsx
