# Supplementary material for: Omega-Class Glutathione Transferases of Carcinogenic Liver Fluke, Clonorchis sinensis, Modulate Apoptosis and Differentiation of Host Cholangiocytes
Source: Antioxidants (Basel). 2021 Jun 24;10(7):1017. doi: 10.3390/antiox10071017 (PMC8300630; doi:10.3390/antiox10071017)
Supplement: Supplementary file 1 [file antioxidants-10-01017-s001.zip › Suppl data sheet 2.xlsx]

## Sheet: Supplementary data sheet 2
Name of gene ontological classification follow link to MSigDB	SIZE	ES	NES	NOM p-val	FDR q-val	FWER p-val
GO_ACTIVATION_OF_IMMUNE_RESPONSE	5	0.945012	1.36883	0.0169492	0.278223	1
GO_ACTOMYOSIN_STRUCTURE_ORGANIZATION	9	0.817916	1.36874	0.0289855	0.277615	1
GO_ADENYL_NUCLEOTIDE_BINDING	34	0.702412	1.38005	0.0108696	0.263468	1
GO_AGING	7	0.871761	1.37734	0.0447761	0.269435	1
GO_AMIDE_BINDING	6	0.886086	1.36718	0.0294118	0.280207	1
GO_ANTIGEN_PROCESSING_AND_PRESENTATION_OF_PEPTIDE_ANTIGEN	5	0.889768	1.27916	0.0333333	0.46963	1
GO_APOPTOTIC_PROCESS	53	0.608062	1.27224	0.0408163	0.485511	1
GO_ATP_METABOLIC_PROCESS	9	0.816721	1.39861	0.0266667	0.23614	1
GO_AXON_DEVELOPMENT	12	0.81035	1.48479	0.028169	0.125345	1
GO_CALCIUM_MEDIATED_SIGNALING	6	0.90833	1.43478	0.046875	0.178179	1
GO_CARBOHYDRATE_BIOSYNTHETIC_PROCESS	6	0.887009	1.31839	0.0322581	0.378688	1
GO_CARDIAC_MUSCLE_CELL_DIFFERENTIATION	6	0.861851	1.32194	0.0434783	0.367938	1
GO_CARDIAC_MUSCLE_TISSUE_DEVELOPMENT	7	0.849802	1.39384	0.0147059	0.241593	1
GO_CELL_CYCLE	51	0.782082	1.64638	0	0.0406957	0.06
GO_CELL_CYCLE_ARREST	6	0.869327	1.26664	0.0491803	0.50084	1
GO_CELL_CYCLE_CHECKPOINT	7	0.82325	1.40516	0.0483871	0.219718	1
GO_CELL_CYCLE_G1_S_PHASE_TRANSITION	10	0.84387	1.43492	0.0149254	0.179329	1
GO_CELL_CYCLE_G2_M_PHASE_TRANSITION	8	0.855681	1.44451	0	0.164497	1
GO_CELL_CYCLE_PHASE_TRANSITION	20	0.844522	1.62815	0	0.0320565	0.1
GO_CELL_CYCLE_PROCESS	34	0.833983	1.71413	0	0.0116416	0.01
GO_CELL_DIVISION	26	0.807746	1.55503	0	0.0604887	0.59
GO_CELL_MATURATION	8	0.833581	1.40732	0.0384615	0.222529	1
GO_CELL_MORPHOGENESIS	14	0.791146	1.42506	0.0352941	0.187819	1
GO_CELL_MORPHOGENESIS_INVOLVED_IN_DIFFERENTIATION	12	0.808212	1.37863	0.0121951	0.264789	1
GO_CELL_MORPHOGENESIS_INVOLVED_IN_NEURON_DIFFERENTIATION	10	0.837944	1.49177	0	0.119499	0.99
GO_CELL_MOTILITY	46	0.641945	1.31415	0.0425532	0.390805	1
GO_CELL_PART_MORPHOGENESIS	11	0.831131	1.43466	0.0384615	0.176833	1
GO_CELL_PROJECTION_ASSEMBLY	12	0.833023	1.43113	0	0.181276	1
GO_CELL_PROJECTION_ORGANIZATION	26	0.810833	1.59305	0	0.0454469	0.28
GO_CELL_SURFACE_RECEPTOR_SIGNALING_PATHWAY_INVOLVED_IN_CELL_CELL_SIGNALING	10	0.773237	1.33671	0.0394737	0.334598	1
GO_CELLULAR_COMPONENT_DISASSEMBLY	11	0.870822	1.43362	0.028169	0.177353	1
GO_CELLULAR_COMPONENT_MORPHOGENESIS	14	0.773648	1.372	0.025641	0.275258	1
GO_CELLULAR_HOMEOSTASIS	18	0.716005	1.31368	0.0229885	0.391032	1
GO_CELLULAR_RESPIRATION	7	0.907353	1.38923	0.0273973	0.248775	1
GO_CELLULAR_RESPONSE_TO_CHEMICAL_STRESS	10	0.825272	1.45681	0.0120482	0.150959	1
GO_CELLULAR_RESPONSE_TO_OXYGEN_CONTAINING_COMPOUND	29	0.730032	1.38939	0	0.249223	1
GO_CENTRAL_NERVOUS_SYSTEM_DEVELOPMENT	21	0.739318	1.37243	0.0232558	0.27604	1
GO_CENTROSOME	14	0.849808	1.61637	0.0121951	0.0444053	0.18
GO_CHROMOSOMAL_REGION	20	0.814958	1.58011	0	0.0448932	0.38
GO_CHROMOSOME_CENTROMERIC_REGION	16	0.802354	1.49271	0	0.119789	0.99
GO_CHROMOSOME_LOCALIZATION	5	0.885	1.39517	0	0.242011	1
GO_CHROMOSOME_ORGANIZATION	35	0.766154	1.57021	0	0.0548387	0.5
GO_CHROMOSOME_SEGREGATION	18	0.789938	1.45665	0	0.149262	1
GO_CONDENSED_CHROMOSOME	10	0.797974	1.35273	0.0375	0.301347	1
GO_CONNECTIVE_TISSUE_DEVELOPMENT	6	0.867807	1.34308	0.0133333	0.319104	1
GO_CYCLIC_NUCLEOTIDE_MEDIATED_SIGNALING	5	0.905014	1.41515	0	0.212207	1
GO_CYTOSKELETAL_PROTEIN_BINDING	24	0.70568	1.40587	0.045977	0.219453	1
GO_CYTOSKELETON_ORGANIZATION	32	0.775488	1.57046	0	0.0584946	0.5
GO_DNA_TEMPLATED_TRANSCRIPTION_INITIATION	7	0.885808	1.34184	0.0483871	0.323851	1
GO_ELECTRON_TRANSPORT_CHAIN	9	0.885909	1.42858	0	0.181982	1
GO_EMBRYO_DEVELOPMENT	21	0.77863	1.45284	0	0.153479	1
GO_EMBRYO_DEVELOPMENT_ENDING_IN_BIRTH_OR_EGG_HATCHING	15	0.742559	1.38404	0.0476191	0.258899	1
GO_ENDOMEMBRANE_SYSTEM_ORGANIZATION	9	0.851353	1.33274	0.0153846	0.345007	1
GO_ENERGY_DERIVATION_BY_OXIDATION_OF_ORGANIC_COMPOUNDS	9	0.89028	1.5106	0	0.0924525	0.95
GO_ESTABLISHMENT_OF_PROTEIN_LOCALIZATION_TO_MEMBRANE	6	0.936032	1.53817	0	0.0637857	0.73
GO_FOREBRAIN_DEVELOPMENT	6	0.919529	1.43638	0.031746	0.176526	1
GO_GENERATION_OF_PRECURSOR_METABOLITES_AND_ENERGY	16	0.78837	1.49328	0.0476191	0.120094	0.99
GO_GLIAL_CELL_DIFFERENTIATION	6	0.850968	1.36354	0.0434783	0.280707	1
GO_HEAD_DEVELOPMENT	16	0.781325	1.44774	0.0125	0.158132	1
GO_KINASE_ACTIVITY	18	0.841437	1.57924	0	0.0433584	0.38
GO_KINASE_BINDING	13	0.886538	1.58359	0	0.0435594	0.33
GO_KINASE_REGULATOR_ACTIVITY	8	0.802541	1.33382	0.0416667	0.342142	1
GO_KINESIN_BINDING	6	0.864782	1.3681	0.0441177	0.278489	1
GO_KINETOCHORE	11	0.844739	1.47133	0	0.137994	1
GO_MAGNESIUM_ION_BINDING	6	0.873679	1.30912	0.030303	0.406135	1
GO_MEIOTIC_CELL_CYCLE	7	0.853224	1.37508	0.0461538	0.271178	1
GO_MEMBRANE_DOCKING	6	0.891722	1.49339	0.030303	0.12245	0.99
GO_MESENCHYMAL_CELL_DIFFERENTIATION	6	0.909322	1.34378	0.0147059	0.323726	1
GO_MESENCHYME_DEVELOPMENT	7	0.909013	1.45946	0.0405405	0.152881	1
GO_MICROTUBULE	9	0.882626	1.40905	0.0142857	0.221987	1
GO_MICROTUBULE_BASED_PROCESS	16	0.837144	1.51767	0.0117647	0.0925578	0.88
GO_MICROTUBULE_CYTOSKELETON	26	0.759078	1.44227	0	0.169546	1
GO_MICROTUBULE_CYTOSKELETON_ORGANIZATION	15	0.834085	1.45419	0.0125	0.15185	1
GO_MICROTUBULE_ORGANIZING_CENTER	18	0.800302	1.47813	0	0.135089	1
GO_MITOTIC_CELL_CYCLE	31	0.810044	1.64017	0	0.034975	0.08
GO_MITOTIC_NUCLEAR_DIVISION	16	0.797857	1.37546	0.0128205	0.271342	1
GO_MITOTIC_SISTER_CHROMATID_SEGREGATION	13	0.786313	1.42067	0.025641	0.200639	1
GO_MITOTIC_SPINDLE	6	0.849624	1.29856	0.0434783	0.431058	1
GO_MOLECULAR_TRANSDUCER_ACTIVITY	15	0.734919	1.32377	0.0476191	0.366327	1
GO_MONOVALENT_INORGANIC_CATION_HOMEOSTASIS	6	0.908091	1.39449	0	0.24258	1
GO_MUSCLE_CELL_DIFFERENTIATION	9	0.840997	1.43172	0.0263158	0.180801	1
GO_NEGATIVE_REGULATION_OF_BIOSYNTHETIC_PROCESS	35	0.737854	1.47449	0	0.136903	1
GO_NEGATIVE_REGULATION_OF_CELL_CYCLE	13	0.806052	1.40821	0.0253165	0.221753	1
GO_NEGATIVE_REGULATION_OF_CELL_CYCLE_PHASE_TRANSITION	9	0.838065	1.45342	0	0.153503	1
GO_NEGATIVE_REGULATION_OF_CELL_CYCLE_PROCESS	11	0.840245	1.47654	0.0263158	0.135795	1
GO_NEGATIVE_REGULATION_OF_CELL_DEATH	30	0.690991	1.38453	0.011236	0.258851	1
GO_NEGATIVE_REGULATION_OF_CELL_DEVELOPMENT	7	0.859367	1.40614	0.0428571	0.222609	1
GO_NEGATIVE_REGULATION_OF_DEVELOPMENTAL_PROCESS	20	0.731949	1.36465	0.0240964	0.279071	1
GO_NEGATIVE_REGULATION_OF_KINASE_ACTIVITY	7	0.856863	1.33472	0.0476191	0.34038	1
GO_NEGATIVE_REGULATION_OF_NERVOUS_SYSTEM_DEVELOPMENT	6	0.935545	1.46135	0	0.152266	1
GO_NEGATIVE_REGULATION_OF_NEURON_DIFFERENTIATION	6	0.935545	1.51237	0	0.100253	0.93
GO_NEGATIVE_REGULATION_OF_NUCLEOBASE_CONTAINING_COMPOUND_METABOLIC_PROCESS	33	0.7623	1.51228	0	0.0973888	0.93
GO_NEGATIVE_REGULATION_OF_RNA_BIOSYNTHETIC_PROCESS	32	0.764536	1.5432	0	0.0641776	0.66
GO_NEGATIVE_REGULATION_OF_TRANSCRIPTION_BY_RNA_POLYMERASE_II	20	0.75758	1.45115	0.0235294	0.157053	1
GO_NEUROGENESIS	30	0.802265	1.59927	0.0113636	0.048367	0.24
GO_NEURON_DEATH	8	0.873896	1.40747	0.0142857	0.223394	1
GO_NEURON_DEVELOPMENT	19	0.834527	1.5437	0.0120482	0.069728	0.66
GO_NEURON_DIFFERENTIATION	22	0.811436	1.5376	0	0.0631807	0.73
GO_NEURON_MATURATION	5	0.922966	1.4024	0.0344828	0.227299	1
GO_NUCLEAR_BODY	20	0.727382	1.4033	0.0235294	0.226479	1
GO_NUCLEAR_CHROMOSOME_SEGREGATION	15	0.797081	1.47234	0.0114943	0.138513	1
GO_NUCLEUS_ORGANIZATION	5	0.918224	1.3852	0.0338983	0.259159	1
GO_ORGANELLE_ASSEMBLY	18	0.833689	1.52185	0	0.0862441	0.86
GO_ORGANELLE_FISSION	19	0.741049	1.34623	0.0375	0.32322	1
GO_ORGANELLE_LOCALIZATION	14	0.802166	1.41698	0.0128205	0.211085	1
GO_ORGANIC_HYDROXY_COMPOUND_BIOSYNTHETIC_PROCESS	6	0.912804	1.46124	0.0298507	0.148675	1
GO_ORGANIC_HYDROXY_COMPOUND_METABOLIC_PROCESS	6	0.912804	1.42558	0	0.188594	1
GO_OXIDATIVE_PHOSPHORYLATION	5	0.929403	1.35248	0.0147059	0.302153	1
GO_PEPTIDE_BINDING	6	0.886086	1.3908	0.0144928	0.248291	1
GO_POLYMERIC_CYTOSKELETAL_FIBER	12	0.809687	1.39864	0.0135135	0.237554	1
GO_POSITIVE_REGULATION_OF_CATALYTIC_ACTIVITY	41	0.698855	1.39935	0.0106383	0.237098	1
GO_POSITIVE_REGULATION_OF_CELL_CYCLE	9	0.873032	1.44196	0	0.168414	1
GO_POSITIVE_REGULATION_OF_CELL_CYCLE_PROCESS	9	0.873032	1.45474	0	0.151561	1
GO_POSITIVE_REGULATION_OF_CELLULAR_COMPONENT_BIOGENESIS	10	0.860753	1.49066	0	0.119217	0.99
GO_POSITIVE_REGULATION_OF_CELLULAR_COMPONENT_ORGANIZATION	23	0.763324	1.44883	0.0105263	0.161348	1
GO_POSITIVE_REGULATION_OF_MOLECULAR_FUNCTION	47	0.642879	1.381	0.0425532	0.261594	1
GO_POSITIVE_REGULATION_OF_ORGANELLE_ORGANIZATION	13	0.831538	1.47506	0	0.137038	1
GO_POSITIVE_REGULATION_OF_PEPTIDASE_ACTIVITY	9	0.786727	1.42102	0.0434783	0.200924	1
GO_POSITIVE_REGULATION_OF_PROTEIN_SERINE_THREONINE_KINASE_ACTIVITY	7	0.913206	1.42786	0	0.181675	1
GO_POSITIVE_REGULATION_OF_SECRETION	8	0.885102	1.39329	0	0.241644	1
GO_POSITIVE_REGULATION_OF_TRANSFERASE_ACTIVITY	18	0.750739	1.44544	0.0116279	0.163141	1
GO_PROTEIN_AUTOPHOSPHORYLATION	5	0.924925	1.36994	0	0.278697	1
GO_PROTEIN_COMPLEX_OLIGOMERIZATION	6	0.908035	1.45741	0.0147059	0.152714	1
GO_PROTEIN_CONTAINING_COMPLEX_SUBUNIT_ORGANIZATION	38	0.70881	1.42157	0.032967	0.199821	1
GO_PROTEIN_KINASE_ACTIVITY	15	0.862596	1.58173	0	0.0437723	0.35
GO_PROTEIN_LOCALIZATION_TO_MEMBRANE	9	0.868253	1.40555	0.028169	0.219699	1
GO_PROTEIN_SERINE_THREONINE_KINASE_ACTIVITY	11	0.888987	1.54827	0	0.0690213	0.63
GO_REGULATION_OF_CELL_CYCLE	29	0.7807	1.50753	0	0.0942522	0.95
GO_REGULATION_OF_CELL_CYCLE_G1_S_PHASE_TRANSITION	8	0.867497	1.36923	0.0289855	0.277665	1
GO_REGULATION_OF_CELL_CYCLE_G2_M_PHASE_TRANSITION	6	0.8761	1.37818	0.015873	0.265487	1
GO_REGULATION_OF_CELL_CYCLE_PHASE_TRANSITION	17	0.851428	1.49652	0	0.116845	0.99
GO_REGULATION_OF_CELL_CYCLE_PROCESS	20	0.839651	1.56156	0	0.0557467	0.54
GO_REGULATION_OF_CELL_DEVELOPMENT	17	0.744617	1.36883	0.0365854	0.279285	1
GO_REGULATION_OF_CELLULAR_COMPONENT_BIOGENESIS	21	0.778665	1.48624	0.0120482	0.125278	1
GO_REGULATION_OF_CYCLIN_DEPENDENT_PROTEIN_KINASE_ACTIVITY	5	0.893272	1.34112	0.046875	0.323902	1
GO_REGULATION_OF_CYTOSKELETON_ORGANIZATION	14	0.76888	1.40605	0.0120482	0.22162	1
GO_REGULATION_OF_CYTOSOLIC_CALCIUM_ION_CONCENTRATION	7	0.851722	1.32008	0.0476191	0.373203	1
GO_REGULATION_OF_GENERATION_OF_PRECURSOR_METABOLITES_AND_ENERGY	7	0.919544	1.41074	0	0.220314	1
GO_REGULATION_OF_MAPK_CASCADE	17	0.714245	1.28069	0.0465116	0.46845	1
GO_REGULATION_OF_MICROTUBULE_CYTOSKELETON_ORGANIZATION	5	0.904447	1.34323	0.0416667	0.321641	1
GO_REGULATION_OF_MITOTIC_CELL_CYCLE	18	0.842464	1.58901	0	0.0444046	0.31
GO_REGULATION_OF_NERVOUS_SYSTEM_DEVELOPMENT	17	0.785888	1.41921	0.025	0.203862	1
GO_REGULATION_OF_NEURON_DIFFERENTIATION	12	0.852003	1.45934	0	0.151349	1
GO_REGULATION_OF_ORGANELLE_ORGANIZATION	28	0.743484	1.46593	0	0.143052	1
GO_REGULATION_OF_PHOSPHORUS_METABOLIC_PROCESS	42	0.670841	1.35647	0.0212766	0.296487	1
GO_REGULATION_OF_PHOSPHORYLATION	40	0.684863	1.34451	0.0212766	0.324968	1
GO_REGULATION_OF_PROTEIN_CATABOLIC_PROCESS	8	0.824393	1.33365	0.027027	0.341815	1
GO_REGULATION_OF_PROTEIN_KINASE_ACTIVITY	21	0.761511	1.43983	0.0113636	0.170313	1
GO_REGULATION_OF_PROTEIN_SERINE_THREONINE_KINASE_ACTIVITY	14	0.857105	1.54784	0	0.0661492	0.64
GO_REGULATION_OF_TRANSFERASE_ACTIVITY	30	0.711505	1.40902	0.0113636	0.220556	1
GO_REGULATION_OF_VESICLE_MEDIATED_TRANSPORT	8	0.858381	1.44806	0.0140845	0.160998	1
GO_REPRODUCTION	29	0.746129	1.46129	0	0.150367	1
GO_RESPIRATORY_ELECTRON_TRANSPORT_CHAIN	6	0.915995	1.34819	0.0447761	0.318485	1
GO_RESPONSE_TO_ENDOGENOUS_STIMULUS	33	0.684088	1.33694	0.0322581	0.334021	1
GO_RESPONSE_TO_INORGANIC_SUBSTANCE	15	0.738246	1.33513	0.0481928	0.339282	1
GO_RESPONSE_TO_NITROGEN_COMPOUND	21	0.798768	1.46893	0	0.141054	1
GO_RESPONSE_TO_ORGANIC_CYCLIC_COMPOUND	21	0.743086	1.40089	0.0333333	0.232537	1
GO_RESPONSE_TO_OXIDATIVE_STRESS	10	0.865114	1.37243	0.0307692	0.274918	1
GO_RESPONSE_TO_OXYGEN_CONTAINING_COMPOUND	38	0.696169	1.37437	0.03125	0.269292	1
GO_RESPONSE_TO_PEPTIDE	13	0.801671	1.47357	0.0125	0.135343	1
GO_RESPONSE_TO_PEPTIDE_HORMONE	11	0.817019	1.41113	0.0131579	0.221958	1
GO_SECOND_MESSENGER_MEDIATED_SIGNALING	10	0.84151	1.4153	0	0.21353	1
GO_SIGNAL_TRANSDUCTION_BY_P53_CLASS_MEDIATOR	7	0.849703	1.39522	0.015873	0.243198	1
GO_SISTER_CHROMATID_SEGREGATION	14	0.788432	1.46808	0.0384615	0.141573	1
GO_SMALL_MOLECULE_BIOSYNTHETIC_PROCESS	18	0.740365	1.41437	0.0352941	0.2135	1
GO_SPINDLE	12	0.853857	1.50609	0.0128205	0.0939643	0.96
GO_STRIATED_MUSCLE_CELL_DIFFERENTIATION	8	0.796698	1.31481	0.0487805	0.391029	1
GO_STRUCTURAL_MOLECULE_ACTIVITY	9	0.800984	1.33942	0.0410959	0.331646	1
GO_SUPRAMOLECULAR_COMPLEX	29	0.817344	1.54301	0	0.0619879	0.66
GO_SUPRAMOLECULAR_FIBER_ORGANIZATION	17	0.821584	1.46148	0.0348837	0.153563	1
GO_SUPRAMOLECULAR_POLYMER	17	0.831741	1.61611	0	0.0370044	0.18
GO_TELOMERE_ORGANIZATION	5	0.929938	1.41068	0.0147059	0.219182	1
GO_TRANSFERASE_ACTIVITY_TRANSFERRING_PHOSPHORUS_CONTAINING_GROUPS	23	0.776991	1.47131	0	0.136082	1
