# Supplementary material for: Omega-Class Glutathione Transferases of Carcinogenic Liver Fluke, Clonorchis sinensis, Modulate Apoptosis and Differentiation of Host Cholangiocytes
Source: Antioxidants (Basel). 2021 Jun 24;10(7):1017. doi: 10.3390/antiox10071017 (PMC8300630; doi:10.3390/antiox10071017)
Supplement: Supplementary file 1 [file antioxidants-10-01017-s001.zip › Suppl data sheet 3.xlsx]

## Sheet: GO_RESPONSE_TO_OXIDATIVE_STRESS
GO	GENE SYMBOL	GENE_TITLE	CORE ENRICHMENT
Response to oxidative stress	NR4A2	nuclear receptor subfamily 4 group A member 2	Yes
	CDK1	cyclin dependent kinase 1	Yes
	SNCA	synuclein alpha	Yes
	MAPK7	mitogen-activated protein kinase 7	Yes
	NUDT15	nudix hydrolase 15	No
	CBX8	chromobox 8	No
	APEX1	apurinic/apyrimidinic endodeoxyribonuclease 1	No
	NME2	NME/NM23 nucleoside diphosphate kinase 2	No
	STAT1	signal transducer and activator of transcription 1	No
	PTGS2	prostaglandin-endoperoxide synthase 2	No
Apoptotic process	EDNRB	endothelin receptor type B	Yes
	NR4A2	nuclear receptor subfamily 4 group A member 2	Yes
	ERN2	endoplasmic reticulum to nucleus signaling 2	Yes
	TNFRSF10D	TNF receptor superfamily member 10d	Yes
	CDK1	cyclin dependent kinase 1	Yes
	SNCA	synuclein alpha	Yes
	MAPK7	mitogen-activated protein kinase 7	Yes
	BUB1	BUB1 mitotic checkpoint serine/threonine kinase	Yes
	KRT8	keratin 8	Yes
	MAD2L1	mitotic arrest deficient 2 like 1	Yes
	PIDD1	p53-induced death domain protein 1	Yes
	BDKRB2	bradykinin receptor B2	Yes
	ARNT2	aryl hydrocarbon receptor nuclear translocator 2	Yes
	MECOM	MDS1 and EVI1 complex locus	Yes
	PPARG	peroxisome proliferator activated receptor gamma	No
	NCSTN	nicastrin	No
	GADD45G	growth arrest and DNA damage inducible gamma	No
	PLSCR1	phospholipid scramblase 1	No
	DDX47	DEAD-box helicase 47	No
	SNAI1	snail family transcriptional repressor 1	No
	ANGPTL4	angiopoietin like 4	No
	RNF130	ring finger protein 130	No
	MAPK8IP1	mitogen-activated protein kinase 8 interacting protein 1	No
	CASP8	caspase 8	No
	DLX1	distal-less homeobox 1	No
	RGCC	regulator of cell cycle	No
	APEX1	apurinic/apyrimidinic endodeoxyribonuclease 1	No
	DKK1	dickkopf WNT signaling pathway inhibitor 1	No
	GRAMD4	GRAM domain containing 4	No
	CCN1	cellular communication network factor 1	No
	SIK1	salt inducible kinase 1	No
	APIP	APAF1 interacting protein	No
	NME2	NME/NM23 nucleoside diphosphate kinase 2	No
	ZFP36	ZFP36 ring finger protein	No
	ICAM1	intercellular adhesion molecule 1	No
	BCL2A1	BCL2 related protein A1	No
	RABGGTB	Rab geranylgeranyltransferase subunit beta	No
	LGALS9	galectin 9	No
	PTPRH	protein tyrosine phosphatase receptor type H	No
	EPHA2	EPH receptor A2	No
	BCL2L2	BCL2 like 2	No
	STAT1	signal transducer and activator of transcription 1	No
	TNFRSF25	TNF receptor superfamily member 25	No
	CCL5	C-C motif chemokine ligand 5	No
	MX1	MX dynamin like GTPase 1	No
	IRF7	interferon regulatory factor 7	No
	IL24	interleukin 24	No
	IER3	immediate early response 3	No
	FCMR	Fc fragment of IgM receptor	No
	IFI27	interferon alpha inducible protein 27	No
	PTGS2	prostaglandin-endoperoxide synthase 2	No
	XAF1	XIAP associated factor 1	No
	IFI6	interferon alpha inducible protein 6	No
Negative regulation of cell death	EDNRB	endothelin receptor type B	Yes
	NR4A2	nuclear receptor subfamily 4 group A member 2	Yes
	TNFRSF10D	TNF receptor superfamily member 10d	Yes
	CDK1	cyclin dependent kinase 1	Yes
	SNCA	synuclein alpha	Yes
	MAPK7	mitogen-activated protein kinase 7	Yes
	MAD2L1	mitotic arrest deficient 2 like 1	Yes
	PIDD1	p53-induced death domain protein 1	Yes
	BDKRB2	bradykinin receptor B2	Yes
	ARNT2	aryl hydrocarbon receptor nuclear translocator 2	Yes
	MECOM	MDS1 and EVI1 complex locus	Yes
	SNAI1	snail family transcriptional repressor 1	No
	ANGPTL4	angiopoietin like 4	No
	MAPK8IP1	mitogen-activated protein kinase 8 interacting protein 1	No
	CASP8	caspase 8	No
	DLX1	distal-less homeobox 1	No
	DKK1	dickkopf WNT signaling pathway inhibitor 1	No
	CCN1	cellular communication network factor 1	No
	APIP	APAF1 interacting protein	No
	NME2	NME/NM23 nucleoside diphosphate kinase 2	No
	ICAM1	intercellular adhesion molecule 1	No
	BCL2A1	BCL2 related protein A1	No
	CSF3	colony stimulating factor 3	No
	BCL2L2	BCL2 like 2	No
	CCL5	C-C motif chemokine ligand 5	No
	IRF7	interferon regulatory factor 7	No
	IER3	immediate early response 3	No
	FCMR	Fc fragment of IgM receptor	No
	PTGS2	prostaglandin-endoperoxide synthase 2	No
	IFI6	interferon alpha inducible protein 6	No
Cell morphogenesis	NR4A2	nuclear receptor subfamily 4 group A member 2	Yes
	MAPK7	mitogen-activated protein kinase 7	Yes
	EPHA1	EPH receptor A1	Yes
	FZD7	frizzled class receptor 7	No
	NRCAM	neuronal cell adhesion molecule	No
	DISC1	DISC1 scaffold protein	No
	DKK1	dickkopf WNT signaling pathway inhibitor 1	No
	FOXD1	forkhead box D1	No
	SEMA3B	semaphorin 3B	No
	ICAM1	intercellular adhesion molecule 1	No
	NTNG2	netrin G2	No
	RND1	Rho family GTPase 1	No
	EPHA2	EPH receptor A2	No
	NTN4	netrin 4	No
Cell morphogenesis involved in differentiation	NR4A2	nuclear receptor subfamily 4 group A member 2	Yes
	MAPK7	mitogen-activated protein kinase 7	Yes
	EPHA1	EPH receptor A1	Yes
	FZD7	frizzled class receptor 7	No
	NRCAM	neuronal cell adhesion molecule	No
	DISC1	DISC1 scaffold protein	No
	DKK1	dickkopf WNT signaling pathway inhibitor 1	No
	FOXD1	forkhead box D1	No
	SEMA3B	semaphorin 3B	No
	NTNG2	netrin G2	No
	EPHA2	EPH receptor A2	No
	NTN4	netrin 4	No
Regulation of MAPK cascade	ERN2	endoplasmic reticulum to nucleus signaling 2	Yes
	CDK1	cyclin dependent kinase 1	Yes
	FAM83D	family with sequence similarity 83 member D	Yes
	MECOM	MDS1 and EVI1 complex locus	No
	TNFSF11	TNF superfamily member 11	No
	FZD7	frizzled class receptor 7	No
	GADD45G	growth arrest and DNA damage inducible gamma	No
	MAPK8IP1	mitogen-activated protein kinase 8 interacting protein 1	No
	DKK1	dickkopf WNT signaling pathway inhibitor 1	No
	CCN1	cellular communication network factor 1	No
	APIP	APAF1 interacting protein	No
	IL11	interleukin 11	No
	ICAM1	intercellular adhesion molecule 1	No
	LGALS9	galectin 9	No
	EPHA2	EPH receptor A2	No
	DUSP8	dual specificity phosphatase 8	No
	CCL5	C-C motif chemokine ligand 5	No
