# Supplementary material for: Omega-Class Glutathione Transferases of Carcinogenic Liver Fluke, Clonorchis sinensis, Modulate Apoptosis and Differentiation of Host Cholangiocytes
Source: Antioxidants (Basel). 2021 Jun 24;10(7):1017. doi: 10.3390/antiox10071017 (PMC8300630; doi:10.3390/antiox10071017)
Supplement: Supplementary file 1 [file antioxidants-10-01017-s001.zip › Suppl data sheet 1.xlsx]

## Sheet: RNAseq total
Filter: 25737	Fold change							P value							Normalized RC (log2)						Raw data (RC)						KEGG input								Annotation											Gene information
Gene symbol	rCsGSTo1/HIBECs	rCsGSTo2/HIBECs	CHP/HIBECs	CHP_rCsGSTo1/HIBECs	CHP_rCsGSTo2/HIBECs	CHP_rCsGSTo1/CHP	CHP_rCsGSTo2/CHP	rCsGSTo1/HIBECs	rCsGSTo2/HIBECs	CHP/HIBECs	CHP_rCsGSTo1/HIBECs	CHP_rCsGSTo2/HIBECs	CHP_rCsGSTo1/CHP	CHP_rCsGSTo2/CHP	HIBECs	rCsGSTo1	rCsGSTo2	CHP	CHP_rCsGSTo1	CHP_rCsGSTo2	HIBECs	rCsGSTo1	rCsGSTo2	CHP	CHP_rCsGSTo1	CHP_rCsGSTo2	Entrez ID	rCsGSTo1/HIBECs	rCsGSTo2/HIBECs	CHP/HIBECs	CHP_rCsGSTo1/HIBECs	CHP_rCsGSTo2/HIBECs	CHP_rCsGSTo1/CHP	CHP_rCsGSTo2/CHP	Gene ID	chromosome	start	end	width	strand	transcript_id	Biotype	Aliases	p_id	Description	NCBI search
A1BG	1.25929	1.09905	1.34506	1.53179	1.45084	1.13883	1.07864	0.0144171	0.17966	0.00887049	0.0167343	0.0451075	0.0415607	0.222037	8.61575	8.94836	8.75201	9.04342	9.23097	9.15264	454	651	465	379	561	510	1	#FFE4c3,black		#FFE4c3,black	#FFA07A,black	#FFE4c3,black			A1BG	chr19	58858172	58864865	1766	-	NM_130786	protein_coding	A1B|ABG|DKFZp686F0970|GAB|HYST2477	P6083	alpha-1-B glycoprotein	A1BG
A1BG-AS1	1.12126	0.74445	1.11117	0.872765	0.895218	0.785444	0.80565	0.0518037	0.0331615	0.0594719	0.115588	0.226938	0.0131884	0.0570778	6.35832	6.52344	5.93257	6.51041	6.16199	6.19863	94	120	65	65	66	65	503538		#E0FFFF,black	#FFE4c3,black			#E0FFFF,black		A1BG-AS1	chr19	58863336	58866549	2130	+	NR_015380	lncRNA	.	.	A1BG antisense RNA 1	A1BG-AS1
A1CF	1	2.90872	1.02386	1.00515	1.00822	0.981721	0.984718	1	0.0108733	0.0727031	0.0880762	0.0871041	0.163505	0.117948	0	0	1.54039	0.0340254	0.00741025	0.0118072	0	0	2	0	0	0	29974		#FF6347,black	#B0E0E6,black	#87CEEB,black	#87CEEB,black			A1CF	chr10	52559169	52645435	9505	-	NM_001198818	protein_coding	ACF|ACF64|ACF65|APOBEC1CF|ASP|MGC163391	P5928	APOBEC1 complementation factor	A1CF
A2M	0.475831	0.646682	0.228652	0.182753	0.189512	0.799264	0.828823	0.00144543	0.0160499	0.000367375	0.00110513	0.00258476	0.015225	0.0717992	3.53941	2.46793	2.91054	1.41063	1.08738	1.13977	12	6	7	1	1	1	2	#87CEEB,black	#B0E0E6,black	#FF6347,black	#FFA07A,black	#FFA07A,black			A2M	chr12	9220304	9268558	4653	-	NM_000014	protein_coding	CPAMD5|DKFZp779B086|S863-7	P15056	alpha-2-macroglobulin	A2M
A2M-AS1	1.60202	2.12571	0.323602	0.590031	0.294618	1.82332	0.910435	0.00356703	0.005539	0.000196502	0.0111249	0.00578824	0.00992229	0.29207	1.83552	2.51541	2.92346	0.20781	1.07438	0.0724387	3	6	7	0	1	0	144571	#FFA07A,black	#FF6347,black		#FFA07A,black		#FFA07A,black		A2M-AS1	chr12	9217773	9220651	2187	+	NR_026971	lncRNA	.	.	A2M antisense RNA 1 (head to head)	A2M-AS1
A2ML1	1	1	1	1	1	1	1	1	1	1	1	1	1	1	0	0	0	0	0	0	0	0	0	0	0	0	144568								A2ML1	chr12	8975150	9029381	5363	+	NM_144670	protein_coding	CPAMD9|DKFZp686C1729|DKFZp686D2011|DKFZp686G1812|DKFZp686L1821|DKFZp686O1010|FLJ16045|FLJ25179|FLJ39129|FLJ41597|FLJ41598|FLJ41607	P32594	alpha-2-macroglobulin like 1	A2ML1
A2MP1	1	1	1	1	1	1	1	1	1	1	1	1	1	1	0	0	0	0	0	0	0	0	0	0	0	0	3								A2MP1	chr12	9381129	9386803	1201	-	NR_040112	misc_RNA	A2MP	.	alpha-2-macroglobulin pseudogene 1	A2MP1
A3GALT2	1	1	1	1	1	1	1	1	1	1	1	1	1	1	0	0	0	0	0	0	0	0	0	0	0	0	127550								A3GALT2	chr1	33772367	33786699	1023	-	NM_001080438	protein_coding	IGBS3S	P20083	alpha 1,3-galactosyltransferase 2	A3GALT2
A4GALT	0.94076	1.1766	0.691288	0.807231	1.03626	1.16772	1.49902	0.133273	0.0896125	0.00577308	0.0579517	0.397353	0.0303105	0.0184695	5.95935	5.87125	6.19398	5.42671	5.6504	6.01073	71	76	78	30	46	57	53947					#FFE4c3,black		#FFA07A,black	A4GALT	chr22	43088127	43116876	2092	-	NM_017436	protein_coding	A14GALT|A4GALT1|Gb3S|P(k)|P1|PK	P6229	alpha 1,4-galactosyltransferase	A4GALT
A4GNT	1	1	1	1	1	1	1	1	1	1	1	1	1	1	0	0	0	0	0	0	0	0	0	0	0	0	51146								A4GNT	chr3	137842560	137851229	1771	-	NM_016161	protein_coding	MGC149493|alpha4GnT	P35591	alpha-1,4-N-acetylglucosaminyltransferase	A4GNT
AA06	1	1	1	1	1	1	1	1	1	1	1	1	1	1	0	0	0	0	0	0	0	0	0	0	0	0	100506677								AA06	chr17	31856806	31860779	632	-	NR_037584	misc_RNA	.	.	uncharacterized LOC100506677	AA06
AAAS	0.81998	0.935474	0.675388	0.880878	0.797551	1.30425	1.18088	0.0191664	0.246152	0.00511897	0.126949	0.100109	0.0109763	0.0866924	8.94133	8.65499	8.8451	8.37512	8.75835	8.61498	569	531	496	238	404	351	8086			#E0FFFF,black			#FFE4c3,black		AAAS	chr12	53701240	53715412	1837	-	NM_001173466	protein_coding	AAA|AAASb|ADRACALA|ADRACALIN|ALADIN|DKFZp586G1624	P16676	aladin WD repeat nucleoporin	AAAS
AACS	1.09997	1.07073	0.714041	0.79247	0.761629	1.10984	1.06665	0.0701127	0.241574	0.00691252	0.0504077	0.0757216	0.0606118	0.252395	8.70835	8.84581	8.80694	8.22242	8.37277	8.31551	484	606	483	214	309	285	65985								AACS	chr12	125549925	125627871	3321	+	NM_023928	protein_coding	ACSF1|FLJ12389|FLJ41251|SUR-5	P20974	acetoacetyl-CoA synthetase	AACS
AACSP1	1	1	1	1	1	1	1	1	1	1	1	1	1	1	0	0	0	0	0	0	0	0	0	0	0	0	729522								AACSP1	chr5	178191864	178203277	2173	-	NR_024035	misc_RNA	AACSL	.	acetoacetyl-CoA synthetase pseudogene 1	AACSP1
AADAC	2.22481	1.41372	0.806413	0.95022	1.39657	1.17833	1.73183	0.00124753	0.0247533	0.0164486	0.294394	0.054278	0.0273225	0.0102934	5.69374	6.84742	6.19323	5.38333	5.62007	6.17563	59	150	78	29	45	64	13	#FF6347,black	#FFE4c3,black		#FFE4c3,black	#FF6347,black		#FFA07A,black	AADAC	chr3	151531861	151546276	1606	+	NM_001086	protein_coding	CES5A1|DAC	P33125	arylacetamide deacetylase	AADAC
AADACL2	1	1	1	1	1	1	1	1	1	1	1	1	1	1	0	0	0	0	0	0	0	0	0	0	0	0	344752								AADACL2	chr3	151451704	151475556	1500	+	NM_207365	protein_coding	MGC72001	P25651	arylacetamide deacetylase-like 2	AADACL2
AADACL2-AS1	1	1	1	1	1	1	1	1	1	1	1	1	1	1	0	0	0	0	0	0	0	0	0	0	0	0	101928142			#B0E0E6,black	#87CEEB,black	#87CEEB,black			AADACL2-AS1	chr3	151468967	151645963	772	-	NR_110202	lncRNA	.	.	AADACL2 antisense RNA 1	AADACL2-AS1
AADACL3	1	1	1	1	1	1	1	1	1	1	1	1	1	1	0	0	0	0	0	0	0	0	0	0	0	0	126767								AADACL3	chr1	12776118	12788726	4049	+	NM_001103170	protein_coding	.	P35826	arylacetamide deacetylase-like 3	AADACL3
AADACL4	1	1	1	1	1	1	1	1	1	1	1	1	1	1	0	0	0	0	0	0	0	0	0	0	0	0	343066								AADACL4	chr1	12704566	12727097	1575	+	NM_001013630	protein_coding	.	P28455	arylacetamide deacetylase-like 4	AADACL4
AADACP1	0.374084	0.374084	1.87239	3.51358	1.21551	1.87652	0.649174	0.00328035	0.00328035	0.00202312	0.00201608	0.122773	0.00200907	0.016323	1.41856	0	0	2.32345	3.23151	1.70012	2	0	0	3	8	2	201651	#87CEEB,black	#87CEEB,black	#FF4500,black	#FF0000,black	#FF6347,black	#FFA07A,black	#B0E0E6,black	AADACP1	chr3	151488244	151502682	1289	+	NR_026915	misc_RNA	.	.	arylacetamide deacetylase pseudogene 1	AADACP1
AADAT	0.915486	0.780562	0.967706	1.08572	0.835883	1.12195	0.863778	0.0790435	0.0452193	0.249129	0.206102	0.136977	0.0513326	0.1044	4.49619	4.3688	4.13878	4.44883	4.61484	4.23756	25	26	18	15	22	16	51166		#E0FFFF,black						AADAT	chr4	170981373	171011538	2396	-	NM_182662	protein_coding	KAT2|KATII	P18026	aminoadipate aminotransferase	AADAT
AAED1	0.800013	0.444384	1.54368	1.45877	1.40439	0.944996	0.909764	0.0153473	0.00479909	0.00419458	0.0210561	0.0527789	0.146511	0.179419	6.86378	6.54187	5.69365	7.49015	7.40853	7.35372	134	122	55	129	158	146	195827		#87CEEB,black	#FFE4c3,black	#FFE4c3,black	#FFE4c3,black			AAED1	chr9	99403533	99417599	1225	-	NM_153698	protein_coding	.	P14782	AhpC/TSA antioxidant enzyme domain containing 1	AAED1
AAGAB	0.957493	0.919181	1.25413	0.931869	0.900426	0.743041	0.71797	0.195575	0.20141	0.0149212	0.235488	0.237219	0.0088377	0.0268487	9.89201	9.82935	9.77043	10.2187	9.79021	9.74069	1101	1200	943	857	827	767	79719				#E0FFFF,black	#E0FFFF,black	#E0FFFF,black	#E0FFFF,black	AAGAB	chr15	67493013	67547536	3584	-	NM_024666	protein_coding	DKFZp667D2317|DKFZp686G08119|FLJ11506|p34	P10185	alpha- and gamma-adaptin binding protein	AAGAB
AAK1	0.871803	0.922532	1.27068	1.55418	1.59573	1.22311	1.25581	0.0377853	0.209899	0.0133958	0.0157014	0.0300536	0.0186445	0.052237	9.82902	9.63109	9.71269	10.1746	10.4652	10.5032	1054	1046	906	831	1321	1302	22848			#FFE4c3,black	#FFA07A,black	#FFA07A,black		#FFE4c3,black	AAK1	chr2	69685127	69870977	21265	-	NM_014911	protein_coding	DKFZp686F03202|DKFZp686K16132|FLJ23712|FLJ25931|FLJ31060|FLJ42882|FLJ45252|KIAA1048|MGC138170|MGC164568|MGC164570	P29895	AP2 associated kinase 1	AAK1
AAMDC	1.24911	1.11129	1.1615	0.890445	0.988928	0.766634	0.851423	0.0154392	0.159049	0.0323022	0.142089	0.467283	0.0109671	0.0910994	7.76384	8.08474	7.91608	7.97983	7.59644	7.74778	251	357	260	181	180	192	28971				#E0FFFF,black	#E0FFFF,black	#E0FFFF,black		AAMDC	chr11	77532208	77583398	504	+	NM_024684	protein_coding	.	P35088	adipogenesis associated, Mth938 domain containing	AAMDC
AAMP	0.942925	0.853521	1.05617	0.843924	0.863376	0.799044	0.817462	0.139851	0.0932042	0.152694	0.0840449	0.172844	0.0151894	0.0640442	10.7264	10.6416	10.4979	10.8052	10.4815	10.5144	1964	2108	1562	1287	1336	1312	14				#E0FFFF,black	#E0FFFF,black			AAMP	chr2	219128852	219134932	1832	-	NM_001302545	protein_coding	.	P13280	angio associated migratory cell protein	AAMP
AANAT	0.157506	0.157506	0.779053	0.161806	0.845295	0.207696	1.08503	0.000934973	0.000934973	0.0123706	0.00201912	0.148247	0.00447047	0.207588	2.66652	0	0	2.30631	0.0388576	2.42405	6	0	0	3	0	4	15	#00BFFF,black	#00BFFF,black	#FF6347,black	#87CEEB,black	#FF6347,black	#00BFFF,black		AANAT	chr17	74449433	74466199	2304	+	NM_001166579	protein_coding	SNAT	P17385	aralkylamine N-acetyltransferase	AANAT
AAR2	1.25212	1.26093	0.793494	0.971251	1.00402	1.22402	1.26532	0.0151247	0.0506855	0.0143262	0.375221	0.488187	0.0185158	0.049415	8.18304	8.50742	8.51753	7.84933	8.14096	8.18883	336	479	395	165	263	261	25980	#FFE4c3,black	#FFE4c3,black					#FFE4c3,black	AAR2	chr20	34824339	34844863	2486	+	NM_001271874	protein_coding	.	P16425	AAR2 splicing factor homolog	AAR2
AARD	5.71467	9.49972	1.15584	1.03222	3.2547	0.893044	2.81586	0.00235533	0.00250893	0.0812398	0.072578	0.0137832	0.466387	0.00695317	0	2.51467	3.24789	0.208948	0.0457505	1.70252	0	6	9	0	0	2	441376	#FF4500,black	#FF0000,black			#FF6347,black		#FF6347,black	AARD	chr8	117950464	117956239	1786	+	NM_001025357	protein_coding	.	P36042	alanine and arginine rich domain containing protein	AARD
AARS	1.00397	0.965157	1.02669	1.19233	1.23209	1.16133	1.20006	0.465068	0.350505	0.289006	0.0795247	0.112132	0.0323588	0.075176	10.2597	10.2654	10.2086	10.2977	10.5135	10.5608	1421	1624	1278	905	1366	1355	16								AARS	chr16	70286297	70323412	3344	-	NM_001605	protein_coding	CMT2N	P9555	alanyl-tRNA synthetase	AARS
AARS2	1.17123	1.12525	0.769322	0.855104	0.736563	1.1115	0.957419	0.0292687	0.139167	0.0112519	0.0948316	0.0628721	0.0591957	0.320583	7.31086	7.53888	7.4811	6.93252	7.08503	6.86974	183	244	192	87	126	104	57505			#B0E0E6,black	#E0FFFF,black	#B0E0E6,black			AARS2	chr6	44266463	44281063	4782	-	NM_020745	protein_coding	AARSL|KIAA1270|MT-ALARS|MTALARS|bA444E17.1	P3709	alanyl-tRNA synthetase 2, mitochondrial	AARS2
AARSD1	1.05543	1.12029	0.537097	0.520338	0.601666	0.968797	1.12022	0.155016	0.145828	0.00205978	0.00734038	0.0257802	0.255656	0.145928	8.74671	8.82454	8.91058	7.84996	7.80423	8.01374	497	597	519	165	208	231	80755			#E0FFFF,black	#E0FFFF,black				AARSD1	chr17	41102543	41116515	1364	-	NM_001261434	protein_coding	MGC2744	P23303	alanyl-tRNA synthetase domain containing 1	AARSD1
AASDH	0.947094	0.770087	0.966627	0.759642	0.89076	0.785869	0.921514	0.153648	0.0412103	0.242831	0.0376568	0.21847	0.0132453	0.207283	7.28743	7.20901	6.91053	7.23846	6.89082	7.12054	180	194	129	108	110	124	132949		#E0FFFF,black	#E0FFFF,black	#B0E0E6,black	#B0E0E6,black	#E0FFFF,black		AASDH	chr4	57204451	57253674	4702	-	NM_001286670	protein_coding	ACSF4|LYS2|NRPS1098|NRPS998	P24992	aminoadipate-semialdehyde dehydrogenase	AASDH
AASDHPPT	1.03153	0.919928	0.918237	0.920206	0.829965	1.00214	0.903868	0.259565	0.203269	0.083365	0.203968	0.130383	0.481093	0.166975	8.78642	8.8312	8.66601	8.66336	8.66645	8.51754	511	600	438	291	379	328	60496								AASDHPPT	chr11	105948292	105969419	2861	+	NM_015423	protein_coding	AASD-PPT|DKFZp566E2346|LYS2|LYS5	P9650	aminoadipate-semialdehyde dehydrogenase-phosphopantetheinyl transferase	AASDHPPT
AASS	1.04091	0.642405	0.497506	0.555308	0.417254	1.11618	0.83869	0.210956	0.0155943	0.00163483	0.00900742	0.00917436	0.0554681	0.0795225	8.51515	8.573	7.87671	7.50794	7.66651	7.25415	423	501	253	130	189	136	10157		#B0E0E6,black	#B0E0E6,black	#B0E0E6,black	#87CEEB,black			AASS	chr7	121713598	121784344	5871	-	NM_005763	protein_coding	LKR/SDH|LKRSDH|LORSDH	P1807	aminoadipate-semialdehyde synthase	AASS
AATBC	1	1	1	1	1	1	1	1	1	1	1	1	1	1	0	0	0	0	0	0	0	0	0	0	0	0	284837								AATBC	chr21	45225639	45232448	4598	-	NR_026961	lncRNA	.	.	apoptosis associated transcript in bladder cancer	AATBC
AATF	0.912901	0.875893	1.0874	1.21896	1.34	1.12099	1.2323	0.0752484	0.119818	0.0856676	0.0659231	0.0675082	0.0519854	0.0603934	8.98585	8.85438	8.79468	9.10673	9.27151	9.40809	587	610	479	396	577	609	26574			#FFE4c3,black	#FFE4c3,black	#FFA07A,black			AATF	chr17	35306175	35414171	2141	+	NM_012138	protein_coding	CHE-1|CHE1|DED	P3457	apoptosis antagonizing transcription factor	AATF
AATK	0.877949	0.533914	2.17346	1.51852	1.48043	0.698668	0.681143	0.0414661	0.00794075	0.00132341	0.0174023	0.0411257	0.0061137	0.0204033	4.48972	4.30193	3.5844	5.60971	5.09239	5.05574	25	25	12	35	31	29	9625		#B0E0E6,black				#E0FFFF,black	#E0FFFF,black	AATK	chr17	79091096	79139872	5358	-	NM_004920	protein_coding	AATYK|AATYK1|KIAA0641|LMR1|LMTK1|p35BP	P2424	apoptosis-associated tyrosine kinase	AATK
AATK-AS1	1	1	1	1	1	1	1	1	1	1	1	1	1	1	0	0	0	0	0	0	0	0	0	0	0	0	388428								AATK-AS1	chr17	79139307	79156964	1577	+	NR_027255	lncRNA	.	.	AATK antisense RNA 1	AATK-AS1
ABALON	0.800838	1.86856	0.804766	1.3711	1.45447	1.70373	1.80732	0.0154835	0.00799923	0.0161552	0.0293519	0.0445857	0.00279696	0.00890077	5.31152	4.9911	6.21344	4.99816	5.76685	5.85201	45	41	79	22	50	51	103021294	#E0FFFF,black	#FFA07A,black	#FFE4c3,black	#FF6347,black	#FF6347,black	#FFA07A,black	#FFA07A,black	ABALON	chr20	30309310	30311212	1903	+	NR_131907	lncRNA	.	.	apoptotic BCL2L1-antisense long non-coding RNA	ABALON
ABAT	1.95483	0.798915	1.15072	0.510774	0.636417	0.443873	0.553059	0.00177274	0.0535368	0.0362643	0.00694891	0.0319454	0.00120942	0.00888771	3.38771	4.35475	3.06382	3.59025	2.41847	2.73575	11	25	8	8	4	5	18	#FFA07A,black		#B0E0E6,black	#87CEEB,black	#87CEEB,black	#87CEEB,black	#B0E0E6,black	ABAT	chr16	8768444	8878432	5930	+	NM_020686	protein_coding	FLJ17813|FLJ30272|GABA-AT|GABAT|NPD009	P14995	4-aminobutyrate aminotransferase	ABAT
ABCA1	0.806874	0.880256	1.92976	2.2618	2.24004	1.17206	1.16079	0.0165321	0.126033	0.00184265	0.00474023	0.0107248	0.0290287	0.101758	9.67157	9.36199	9.48757	10.62	10.849	10.8351	945	868	775	1132	1724	1639	19				#FFE4c3,black	#FFE4c3,black			ABCA1	chr9	107543284	107690527	10502	-	NM_005502	protein_coding	ABC-1|ABC1|CERP|FLJ14958|HDLDT1|MGC164864|MGC165011|TGD	P18452	ATP binding cassette subfamily A member 1	ABCA1
ABCA10	3.49569	1.98042	1.32039	1.44189	2.55035	1.09202	1.93151	0.000510449	0.00672199	0.010055	0.0223271	0.00802461	0.0794231	0.00723115	2.37103	4.1766	3.35683	2.77199	2.89899	3.72172	5	22	10	4	6	11	10349	#FF6347,black	#FFA07A,black			#FFA07A,black		#FFA07A,black	ABCA10	chr17	67144148	67240956	6331	-	NM_080282	protein_coding	EST698739	P12881	ATP binding cassette subfamily A member 10	ABCA10
ABCA11P	0.188823	0.468094	0.421696	0.466731	0.552002	1.1068	1.309	0.000287927	0.00546773	0.00107055	0.00542665	0.0192408	0.0633308	0.0390692	3.9936	1.58871	2.89847	2.74788	2.89427	3.13635	17	3	7	4	6	7	79963	#00BFFF,black	#87CEEB,black	#87CEEB,black	#87CEEB,black	#B0E0E6,black		#FFE4c3,black	ABCA11P	chr4	419224	467998	1895	-	NR_002451	misc_RNA	ABCA11|EST1133530|FLJ14297|FLJ57767|MGC120309|MGC120310|MGC120312|MGC132744|MGC138274	.	ATP binding cassette subfamily A member 11, pseudogene	ABCA11P
ABCA12	0.533425	1.54622	0.552131	0.537447	0.539847	0.973405	0.977752	0.00791816	0.0160558	0.014551	0.0321207	0.0491425	0.203088	0.132079	0.906642	0	1.53539	0.0497237	0.0108356	0.0172635	1	0	2	0	0	0	26154	#87CEEB,black	#FFA07A,black						ABCA12	chr2	215796266	216003151	9180	-	NM_015657	protein_coding	DKFZp434G232|FLJ41584|ICR2B|LI2	P11022	ATP binding cassette subfamily A member 12	ABCA12
ABCA13	1	1	7.38211	6.27465	5.38114	0.849981	0.728944	1	1	0.0017937	0.0037559	0.00692198	0.0278049	0.0292597	0	0	0	2.88403	2.64954	2.42791	0	0	0	5	5	4	154664			#FF4500,black	#FF4500,black	#FF4500,black		#E0FFFF,black	ABCA13	chr7	48211057	48687091	17114	+	NM_152701	protein_coding	.	P20458	ATP binding cassette subfamily A member 13	ABCA13
ABCA17P	1	1	1	1	1	1	1	1	1	1	1	1	1	1	0	0	0	0	0	0	0	0	0	0	0	0	650655								ABCA17P	chr16	2390923	2476700	4188	+	NR_003574	misc_RNA	ABCA17|FLJ37881	.	ATP binding cassette subfamily A member 17, pseudogene	ABCA17P
ABCA2	0.964907	0.955827	0.542534	0.566103	0.685241	1.04344	1.26304	0.233115	0.314652	0.00212776	0.00960956	0.0439006	0.19965	0.0500695	7.23949	7.18796	7.17432	6.35728	6.41863	6.69418	174	191	155	58	79	92	20							#FFE4c3,black	ABCA2	chr9	139901686	139923374	8360	-	NM_212533	protein_coding	ABC2|MGC129761	P24941	ATP binding cassette subfamily A member 2	ABCA2
ABCA3	1	1.90739	1.08722	8.2837	1.02952	7.61913	0.946927	1	0.0281559	0.0601235	0.00284169	0.0768464	0.00186294	0.20455	0	0	0.9316	0.120649	3.05028	0.0419744	0	0	1	0	7	0	21		#FF6347,black		#FF4500,black		#FF4500,black		ABCA3	chr16	2325879	2390747	6623	-	NM_001089	protein_coding	ABC-C|ABC3|EST111653|LBM180|MGC166979|MGC72201|SMDP3	P34469	ATP binding cassette subfamily A member 3	ABCA3
ABCA4	2.64929	1.65511	0.0703401	0.412817	0.537004	5.86887	7.63439	0.000841443	0.0121579	0.000113609	0.00404228	0.0176609	0.000255497	0.000773428	4.37792	5.78352	5.10485	0.548409	3.10149	3.48092	23	70	36	0	7	9	24	#FF6347,black	#FFA07A,black	#1E90FF,black	#B0E0E6,black		#FF4500,black	#FF0000,black	ABCA4	chr1	94458394	94586705	7325	-	NM_000350	protein_coding	ABC10|ABCR|ARMD2|CORD3|DKFZp781N1972|FFM|FLJ17534|RMP|RP19|STGD|STGD1	P24515	ATP binding cassette subfamily A member 4	ABCA4
ABCA5	1.09786	1.30008	0.984461	0.768693	0.857018	0.780827	0.870546	0.0724205	0.0408854	0.36665	0.0407118	0.163729	0.0125905	0.112695	6.88547	7.02017	7.26408	6.86288	6.50595	6.66287	136	170	165	83	84	90	23461		#FFE4c3,black		#E0FFFF,black	#E0FFFF,black	#E0FFFF,black		ABCA5	chr17	67240576	67323323	8177	-	NM_018672	protein_coding	ABC13|DKFZp451F117|DKFZp779N2435|EST90625|FLJ16381	P5909	ATP binding cassette subfamily A member 5	ABCA5
ABCA6	1.02616	0.980619	0.239305	0.133523	0.185493	0.557963	0.77513	0.292423	0.414813	0.000391118	0.000788203	0.0025199	0.00233573	0.0430807	7.59015	7.62741	7.56191	5.52707	4.68531	5.15958	222	259	203	32	23	31	23460				#87CEEB,black	#E0FFFF,black	#B0E0E6,black	#E0FFFF,black	ABCA6	chr17	67074847	67138015	5296	-	NM_080284	protein_coding	EST155051|FLJ43498	P34581	ATP binding cassette subfamily A member 6	ABCA6
ABCA7	0.351632	0.949052	0.357311	1.22018	0.660246	3.41488	1.84782	0.000731428	0.290307	0.000754328	0.0653893	0.0372088	0.000530042	0.00828542	4.55573	3.04787	4.48029	3.07098	4.84282	3.9568	26	10	23	5	26	13	10347	#87CEEB,black		#87CEEB,black	#FFA07A,black		#FF6347,black	#FFA07A,black	ABCA7	chr19	1040102	1065570	6818	+	NM_019112	protein_coding	ABCA-SSN|ABCX|FLJ40025	P22731	ATP binding cassette subfamily A member 7	ABCA7
ABCA8	1.30202	1.34425	0.31767	0.266755	0.152851	0.839725	0.481162	0.0111145	0.0330147	0.000607821	0.00182429	0.00203032	0.0243421	0.00587971	5.46721	5.84796	5.89401	3.81281	3.5608	2.7574	50	74	63	9	10	5	10351	#FFE4c3,black	#FFE4c3,black	#87CEEB,black	#87CEEB,black	#00BFFF,black		#87CEEB,black	ABCA8	chr17	66863428	66951533	5989	-	NM_001288985	protein_coding	KIAA0822|MGC163152	P2145	ATP binding cassette subfamily A member 8	ABCA8
ABCA9	0.619902	0.573493	0.174008	0.230863	0.138494	1.32674	0.795907	0.00346544	0.0100496	0.000261668	0.00148387	0.00183386	0.00972656	0.0520463	5.02052	4.33063	4.21837	2.49774	2.90563	2.16841	36	25	19	3	6	3	10350	#B0E0E6,black	#B0E0E6,black		#FFA07A,black		#FFE4c3,black		ABCA9	chr17	66970773	67057136	6301	-	NM_080283	protein_coding	DKFZp686F2450|EST640918|MGC75415	P2189	ATP binding cassette subfamily A member 9	ABCA9
ABCA9-AS1	1	1	1	1	1	1	1	1	1	1	1	1	1	1	0	0	0	0	0	0	0	0	0	0	0	0	104355297								ABCA9-AS1	chr17	67000855	67014464	523	+	NR_126414	lncRNA	.	.	ABCA9 antisense RNA 1	ABCA9-AS1
ABCB1	1	1	2.3211	1.01004	4.20258	0.435155	1.8106	1	1	0.00986447	0.0848029	0.009438	0.0228851	0.00884791	0	0	0	1.21481	0.0144083	2.07127	0	0	0	1	0	3	5243			#FF6347,black		#FF6347,black	#87CEEB,black	#FFA07A,black	ABCB1	chr7	87133179	87342639	4716	-	NM_000927	protein_coding	ABC20|CD243|CLCS|GP170|MDR1|MGC163296|P-GP|PGY1	P35710	ATP-binding cassette, sub-family B (MDR/TAP), member 1	ABCB1
ABCB10	1.14398	1.58509	1.87345	1.79506	1.35428	0.958157	0.722881	0.0391324	0.0144443	0.00201951	0.00910344	0.063719	0.198658	0.027895	5.10813	5.30219	5.77269	6.01382	5.95216	5.54565	39	51	58	46	57	41	23456		#FFA07A,black	#B0E0E6,black	#B0E0E6,black	#87CEEB,black		#E0FFFF,black	ABCB10	chr1	229652329	229694442	3857	-	NM_012089	protein_coding	EST20237|M-ABC2|MTABC2	P16927	ATP binding cassette subfamily B member 10	ABCB10
ABCB11	1	1	1	1	1	1	1	1	1	1	1	1	1	1	0	0	0	0	0	0	0	0	0	0	0	0	8647								ABCB11	chr2	169779449	169887833	4711	-	NM_003742	protein_coding	ABC16|BRIC2|BSEP|PFIC-2|PFIC2|PGY4|SPGP	P31799	ATP binding cassette subfamily B member 11	ABCB11
ABCB4	0.553898	4.23028	2.04392	0.567082	1.19019	0.277448	0.582306	0.00893212	0.00153273	0.00155958	0.032937	0.142027	0.00730063	0.0106062	0.852309	0	2.93306	1.88365	0.0339375	1.1035	1	0	7	2	0	1	5244	#87CEEB,black	#FF4500,black	#FF6347,black		#FFA07A,black	#87CEEB,black	#B0E0E6,black	ABCB4	chr7	87031361	87105019	3967	-	NM_018849	protein_coding	ABC21|GBD1|MDR2|MDR2/3|MDR3|PFIC-3|PGY3	P32530	ATP-binding cassette, sub-family B (MDR/TAP), member 4	ABCB4
ABCB5	1	1	1	1	1	1	1	1	1	1	1	1	1	1	0	0	0	0	0	0	0	0	0	0	0	0	340273								ABCB5	chr7	20655245	20796637	7842	+	NM_001163941	protein_coding	ABCB5alpha|ABCB5beta|EST422562	P19887	ATP binding cassette subfamily B member 5	ABCB5
ABCB6	1.14261	1.18684	0.369735	0.446409	0.534575	1.20738	1.44583	0.0397536	0.0828448	0.000806916	0.00485257	0.0174194	0.0211291	0.0220189	9.13087	9.3232	9.378	7.69543	7.9673	8.22733	649	844	718	148	233	268	10058			#E0FFFF,black				#FFE4c3,black	ABCB6	chr2	220074488	220083712	3018	-	NM_005689	protein_coding	ABC|ABC14|EST45597|FLJ22414|MTABC3|PRP|umat	P21607	ATP binding cassette subfamily B member 6 (Langereis blood group)	ABCB6
ABCB7	0.930599	1.17695	0.540137	0.736248	0.459666	1.36308	0.851018	0.107056	0.0893684	0.00209746	0.0310197	0.0115187	0.00814291	0.0907001	8.19646	8.09269	8.43151	7.30785	7.75472	7.07511	339	359	372	113	201	120	22			#E0FFFF,black		#B0E0E6,black	#FFE4c3,black		ABCB7	chrX	74273007	74376175	2525	-	NM_001271696	protein_coding	ABC7|ASAT|Atm1p|EST140535	P34559	ATP binding cassette subfamily B member 7	ABCB7
ABCB8	0.571412	0.713937	0.954429	1.16688	1.26761	1.2226	1.32813	0.00253723	0.0260268	0.182008	0.0968097	0.0934621	0.0187182	0.0355817	5.95934	5.15194	5.47321	5.89205	6.182	6.30145	71	46	47	42	67	70	11194	#B0E0E6,black	#E0FFFF,black	#FFA07A,black	#FFA07A,black	#FF6347,black		#FFE4c3,black	ABCB8	chr7	150725509	150744869	4660	+	NM_001282292	protein_coding	EST328128|M-ABC1|MABC1	P3280	ATP binding cassette subfamily B member 8	ABCB8
ABCB9	1.04897	1.19742	0.57591	0.433413	0.547972	0.752571	0.951489	0.177331	0.0766176	0.00260928	0.00452022	0.0188009	0.00962463	0.298892	6.69607	6.76505	6.95601	5.89999	5.48989	5.82825	119	142	133	42	41	50	23457				#E0FFFF,black		#E0FFFF,black		ABCB9	chr12	123405498	123451056	3909	-	NM_001243014	protein_coding	EST122234|KIAA1520|TAPL|hABCB9	P7219	ATP binding cassette subfamily B member 9	ABCB9
ABCC1	1.16771	1.39735	2.88908	1.38007	1.3503	0.477685	0.467381	0.0303127	0.0263702	0.000709895	0.0282736	0.0647405	0.00146062	0.0054462	7.5802	7.80388	8.06289	9.11081	8.04494	8.01348	221	294	288	398	246	231	4363		#FFE4c3,black		#B0E0E6,black	#B0E0E6,black	#87CEEB,black	#87CEEB,black	ABCC1	chr16	16043434	16236930	6563	+	NM_004996	protein_coding	ABC29|ABCC|DKFZp686N04233|DKFZp781G125|GS-X|MRP|MRP1	P13896	ATP binding cassette subfamily C member 1	ABCC1
ABCC10	1.28489	1.41046	2.12224	1.17933	1.61993	0.555703	0.763312	0.0122761	0.0250618	0.00140826	0.0877313	0.0283617	0.00230379	0.0388587	6.45838	6.82003	6.95455	7.54397	6.69635	7.15431	101	148	133	134	96	127	89845	#FFE4c3,black	#FFE4c3,black		#E0FFFF,black		#B0E0E6,black	#E0FFFF,black	ABCC10	chr6	43395292	43418163	6793	+	NM_001198934	protein_coding	EST182763|MRP7|SIMRP7	P12541	ATP binding cassette subfamily C member 10	ABCC10
ABCC11	1	1	2.22808	1.00266	1.00424	0.45001	0.45072	1	1	0.010864	0.0898258	0.0893065	0.0272126	0.0369741	0	0	0	1.1558	0.00382925	0.0061019	0	0	0	1	0	0	85320			#FF6347,black			#87CEEB,black	#87CEEB,black	ABCC11	chr16	48200822	48269088	4576	-	NM_032583	protein_coding	EWWD|MRP8|WW	P33374	ATP binding cassette subfamily C member 11	ABCC11
ABCC12	1	1	1	1	1	1	1	1	1	1	1	1	1	1	0	0	0	0	0	0	0	0	0	0	0	0	94160								ABCC12	chr16	48116884	48180681	5168	-	NM_033226	protein_coding	MGC27071|MRP9	P16985	ATP binding cassette subfamily C member 12	ABCC12
ABCC13	1	1	1	1	1	1	1	1	1	1	1	1	1	1	0	0	0	0	0	0	0	0	0	0	0	0	150000								ABCC13	chr21	15646120	15673692	2924	+	NR_003088	misc_RNA	C21orf73|PRED6	.	ATP binding cassette subfamily C member 13 (pseudogene)	ABCC13
ABCC2	0.608176	2.11101	0.911169	0.37803	1.18929	0.414885	1.30523	0.0032069	0.0056406	0.0728397	0.00874366	0.14279	0.0173949	0.0398214	1.43711	0.719671	2.51505	1.3029	0.0336831	1.68721	2	1	5	1	0	2	1244	#B0E0E6,black	#FF6347,black		#87CEEB,black	#FFE4c3,black	#87CEEB,black	#FFE4c3,black	ABCC2	chr10	101542355	101611949	5446	+	NM_000392	protein_coding	ABC30|CMOAT|DJS|KIAA1010|MRP2|cMRP	P25892	ATP binding cassette subfamily C member 2	ABCC2
ABCC3	1.10779	1.01705	0.974396	0.857274	0.843854	0.8798	0.866027	0.0624228	0.426133	0.291687	0.0971202	0.146457	0.0426702	0.107072	8.74928	8.89696	8.77367	8.71186	8.52711	8.50434	498	628	472	301	344	325	8714								ABCC3	chr17	48712218	48769063	5166	+	NM_001144070	protein_coding	ABC31|DKFZp686E22157|EST90757|MLP2|MOAT-D|MRP3|cMOAT2	P6385	ATP binding cassette subfamily C member 3	ABCC3
ABCC4	0.918991	1.1367	1.08408	0.78374	0.825825	0.722955	0.761775	0.0846029	0.125278	0.0905826	0.0465343	0.125982	0.00743939	0.0383494	9.4762	9.35432	9.66105	9.59267	9.12465	9.20011	825	863	874	555	521	527	10257				#E0FFFF,black	#E0FFFF,black	#E0FFFF,black	#E0FFFF,black	ABCC4	chr13	95672083	95953700	6265	-	NM_001301829	protein_coding	EST170205|MOAT-B|MOATB|MRP4	P17278	ATP binding cassette subfamily C member 4	ABCC4
ABCC5	1.02327	1.06442	0.804464	0.803615	0.837031	0.998944	1.04048	0.311763	0.258524	0.0161021	0.0559767	0.138299	0.49067	0.334572	7.78698	7.82016	7.87704	7.47308	7.47155	7.53033	255	297	253	127	165	165	10057								ABCC5	chr3	183637724	183735727	7060	-	NM_005688	protein_coding	ABC33|DKFZp686C1782|EST277145|MOAT-C|MOATC|MRP5|SMRP|pABC11	P33349	ATP binding cassette subfamily C member 5	ABCC5
ABCC5-AS1	0.13489	0.13489	0.145073	0.137051	0.138348	0.9447	0.95364	0.000796217	0.000796217	0.000512253	0.00190719	0.002512	0.330226	0.187975	2.89014	0	0	0.104997	0.0229245	0.0365137	7	0	0	0	0	0	100873982	#1E90FF,black	#00BFFF,black						ABCC5-AS1	chr3	183724126	183729207	469	+	NR_046570	lncRNA	.	.	ABCC5 antisense RNA 1	ABCC5-AS1
ABCC6	1.19476	0.991201	0.533637	0.434472	0.476311	0.814172	0.892575	0.023519	0.461079	0.00201786	0.00454638	0.0126076	0.0179331	0.14574	5.54837	5.80509	5.53562	4.6423	4.34571	4.47835	53	72	49	17	18	19	368			#FF6347,black	#FFA07A,black	#FFA07A,black			ABCC6	chr16	16243422	16317328	5762	-	NM_001171	protein_coding	ABC34|ARA|EST349056|MLP1|MOATE|MRP6|PXE|PXE1|URG7	P4794	ATP binding cassette subfamily C member 6	ABCC6
ABCC6P1	0.542792	1.55971	1.92771	1.12543	0.555271	0.583817	0.288047	0.00836433	0.0154633	0.00184859	0.138931	0.0496447	0.00274208	0.0105635	0.881528	0	1.5228	1.82841	1.052	0.0327915	1	0	2	2	1	0	653190	#87CEEB,black	#FFA07A,black	#FF6347,black	#FFA07A,black		#B0E0E6,black	#87CEEB,black	ABCC6P1	chr16	18582570	18609607	2724	+	NR_003569	misc_RNA	.	.	ATP binding cassette subfamily C member 6 pseudogene 1	ABCC6P1
ABCC6P2	1	1	1.02406	1.00519	3.12869	0.981571	3.05517	1	1	0.0725809	0.0880467	0.0147115	0.164199	0.0184118	0	0	0	0.0343063	0.00747151	1.64556	0	0	0	0	0	2	730013					#FF6347,black		#FF6347,black	ABCC6P2	chr16	14916289	14918559	706	-	NR_023387	misc_RNA	.	.	ATP binding cassette subfamily C member 6 pseudogene 2	ABCC6P2
ABCC8	1	1	1.01221	2.0451	1.00422	2.02043	0.992106	1	1	0.0809103	0.023295	0.0893187	0.0375149	0.10439	0	0	0	0.0175043	1.03217	0.00607075	0	0	0	0	1	0	6833				#FFA07A,black		#FFA07A,black		ABCC8	chr11	17414432	17498392	4921	-	NM_001287174	protein_coding	ABC36|HHF1|HI|HRINS|MRP8|PHHI|SUR|SUR1|TNDM2	P19463	ATP binding cassette subfamily C member 8	ABCC8
ABCC9	0.924148	0.821738	0.10266	0.133283	0.296187	1.2983	2.88512	0.0937441	0.0668316	0.000154464	0.000786799	0.0047978	0.0113514	0.00282882	5.82032	5.70652	5.53707	2.53627	2.91289	4.0649	64	67	49	3	6	14	10060			#E0FFFF,black		#FF6347,black	#FFE4c3,black	#FF6347,black	ABCC9	chr12	21950324	22089628	8462	-	NM_020297	protein_coding	ABC37|CMD1O|FLJ36852|SUR2	P29560	ATP binding cassette subfamily C member 9	ABCC9
ABCD1	0.897812	1.52729	0.892585	1.62077	1.42977	1.81581	1.60183	0.0573067	0.0169558	0.0524383	0.0131942	0.0483452	0.00223517	0.0138334	5.27975	5.12424	5.89073	5.11582	5.97643	5.79554	44	45	63	24	58	49	215		#FFA07A,black	#FFE4c3,black	#FF6347,black	#FF6347,black	#FFA07A,black	#FFA07A,black	ABCD1	chrX	152990323	153010216	3664	+	NM_000033	protein_coding	ABC42|ALD|ALDP|AMN	P28427	ATP binding cassette subfamily D member 1	ABCD1
ABCD2	1	1.94859	1.01217	1.00264	1.0042	0.990585	0.992133	1	0.0265197	0.0809435	0.0898419	0.0893269	0.124815	0.104343	0	0	0.962428	0.0174446	0.0037967	0.00605003	0	0	1	0	0	0	225		#FF6347,black	#B0E0E6,black	#87CEEB,black	#87CEEB,black			ABCD2	chr12	39945022	40013843	5341	-	NM_005164	protein_coding	ABC39|ALDL1|ALDR|ALDRP|hALDR	P8318	ATP-binding cassette, sub-family D (ALD), member 2	ABCD2
ABCD3	0.978756	0.840049	0.983304	0.954299	0.847229	0.970502	0.861615	0.322632	0.0806672	0.357428	0.30903	0.150688	0.266182	0.101907	8.34885	8.31787	8.0974	8.32456	8.28136	8.10967	377	420	295	230	290	247	5825			#E0FFFF,black	#B0E0E6,black	#B0E0E6,black			ABCD3	chr1	94883933	94984219	3797	+	NM_002858	protein_coding	ABC43|PMP70|PXMP1|ZWS2	P25608	ATP binding cassette subfamily D member 3	ABCD3
ABCD4	0.965074	1.532	3.22858	1.95373	2.22645	0.605137	0.689607	0.234043	0.0167241	0.000581909	0.00699138	0.0108832	0.00314384	0.0216934	5.10613	5.05485	5.72155	6.79703	6.07236	6.26088	39	43	56	80	62	68	5826		#FFA07A,black	#FF6347,black	#FFA07A,black	#FFA07A,black	#B0E0E6,black	#E0FFFF,black	ABCD4	chr14	74751980	74769767	3157	-	NR_003256	protein_coding	ABC41|EST352188|P70R|P79R|PMP69|PXMP1L	.	ATP binding cassette subfamily D member 4	ABCD4
ABCE1	0.844447	0.977136	0.697591	0.674224	0.648447	0.966503	0.929552	0.0258586	0.399897	0.00606239	0.01942	0.0344817	0.242121	0.228868	9.79472	9.5508	9.76135	9.27518	9.22602	9.16978	1029	989	937	445	559	516	6059			#E0FFFF,black	#E0FFFF,black	#B0E0E6,black			ABCE1	chr4	146019156	146050676	4321	+	NM_002940	protein_coding	ABC38|OABP|RLI|RNASEL1|RNASELI|RNS4I	P5308	ATP binding cassette subfamily E member 1	ABCE1
ABCF1	1.04083	0.998917	0.672968	0.89595	1.00404	1.33134	1.49196	0.211347	0.495212	0.00502797	0.151747	0.488136	0.00949913	0.0188838	11.0334	11.0911	11.0318	10.462	10.8748	11.0392	2430	2879	2262	1014	1755	1888	23			#E0FFFF,black			#FFE4c3,black	#FFE4c3,black	ABCF1	chr6	30539170	30559309	3464	+	NM_001090_5	protein_coding	ABC27|ABC50	P7377	ATP binding cassette subfamily F member 1	ABCF1
ABCF1	1	1	1	1	1	1	1	1	1	1	1	1	1	1	0	0	0	0	0	0	0	0	0	0	0	0	23								ABCF1	chr6_cox_hap2	2051221	2071356	3464	+	NM_001025091_6	protein_coding	ABC27|ABC50	P3802	ATP binding cassette subfamily F member 1	ABCF1
ABCF1	1	1	1	1	1	1	1	1	1	1	1	1	1	1	0	0	0	0	0	0	0	0	0	0	0	0	23								ABCF1	chr6_dbb_hap3	1832805	1852944	3464	+	NM_001025091_1	protein_coding	ABC27|ABC50	P14998	ATP binding cassette subfamily F member 1	ABCF1
ABCF1	1	1	1	1	1	1	1	1	1	1	1	1	1	1	0	0	0	0	0	0	0	0	0	0	0	0	23								ABCF1	chr6_mann_hap4	1887242	1907381	3464	+	NM_001025091_2	protein_coding	ABC27|ABC50	P22626	ATP binding cassette subfamily F member 1	ABCF1
ABCF1	1	1	1	1	1	1	1	1	1	1	1	1	1	1	0	0	0	0	0	0	0	0	0	0	0	0	23								ABCF1	chr6_mcf_hap5	1921024	1941163	3464	+	NM_001090_1	protein_coding	ABC27|ABC50	P35391	ATP binding cassette subfamily F member 1	ABCF1
ABCF1	1	1	1	1	1	1	1	1	1	1	1	1	1	1	0	0	0	0	0	0	0	0	0	0	0	0	23								ABCF1	chr6_qbl_hap6	1832076	1852211	3295	+	NM_001025091_5	protein_coding	ABC27|ABC50	P23748	ATP binding cassette subfamily F member 1	ABCF1
ABCF1	1	1	1	1	1	1	1	1	1	1	1	1	1	1	0	0	0	0	0	0	0	0	0	0	0	0	23								ABCF1	chr6_ssto_hap7	1871448	1891586	3464	+	NM_001025091_3	protein_coding	ABC27|ABC50	P295	ATP binding cassette subfamily F member 1	ABCF1
ABCF2	1.05147	1.10934	0.763568	0.768599	0.788893	1.00659	1.03317	0.168237	0.162122	0.010654	0.0406782	0.0934667	0.442374	0.361509	9.37124	9.44365	9.52094	8.98207	8.99154	9.02914	767	918	793	363	475	468	10061			#B0E0E6,black	#B0E0E6,black	#E0FFFF,black			ABCF2	chr7	150904923	150924460	5101	-	NM_005692	protein_coding	ABC28|DKFZp586K1823|EST133090|HUSSY18|M-ABC1	P32546	ATP binding cassette subfamily F member 2	ABCF2
ABCF3	1.21854	1.21341	1.33362	1.19084	1.20649	0.892932	0.904669	0.0193168	0.0684552	0.0093896	0.0804101	0.129182	0.0527438	0.168609	7.04392	7.32908	7.32299	7.45928	7.2959	7.31474	152	211	172	126	146	142	55324								ABCF3	chr3	183903863	183911795	2572	+	NM_018358	protein_coding	EST201864|FLJ11198	P5000	ATP binding cassette subfamily F member 3	ABCF3
ABCG1	0.820385	0.963615	4.46943	3.80353	3.89414	0.85101	0.871283	0.0192566	0.344407	0.000356812	0.0017851	0.0038544	0.0281887	0.113647	6.06927	5.78364	6.01579	8.22936	7.9966	8.03057	77	72	69	216	238	234	9619			#FF6347,black	#FF6347,black	#FF6347,black			ABCG1	chr21	43619799	43717354	3607	+	NM_207627	protein_coding	ABC8|MGC34313|WHITE1	P915	ATP binding cassette subfamily G member 1	ABCG1
ABCG2	3.77978	5.57218	16.9014	11.6485	14.2187	0.689204	0.841275	0.00402703	0.00428616	0.000899075	0.002112	0.00281691	0.00568138	0.0817167	0	1.9183	2.47824	4.07907	3.54207	3.82972	0	4	5	12	10	12	9429	#FF4500,black	#FF4500,black	#FF6347,black	#FFA07A,black	#FF6347,black	#E0FFFF,black		ABCG2	chr4	89011416	89152474	4750	-	NM_001257386	protein_coding	ABC15|ABCP|BCRP|BCRP1|BMDP|CD338|CDw338|EST157481|MGC102821|MRX|MXR|MXR1	P28094	ATP-binding cassette, sub-family G (WHITE), member 2 (Junior blood group)	ABCG2
ABCG4	1	1	2.37169	3.11072	4.23125	1.3116	1.78406	1	1	0.00939161	0.00966072	0.0093517	0.0105404	0.00929231	0	0	0	1.24592	1.63725	2.08108	0	0	0	1	2	3	64137			#E0FFFF,black		#FFE4c3,black	#FFE4c3,black	#FFA07A,black	ABCG4	chr11	119019750	119033374	3935	+	NM_022169	protein_coding	WHITE2	P20562	ATP binding cassette subfamily G member 4	ABCG4
ABCG5	1	1	1	1	1	1	1	1	1	1	1	1	1	1	0	0	0	0	0	0	0	0	0	0	0	0	64240								ABCG5	chr2	44039611	44065958	2740	-	NM_022436	protein_coding	STSL	P28908	ATP binding cassette subfamily G member 5	ABCG5
ABCG8	1	1	1	1	1	1	1	1	1	1	1	1	1	1	0	0	0	0	0	0	0	0	0	0	0	0	64241								ABCG8	chr2	44066103	44105605	2665	+	NM_022437	protein_coding	GBD4|MGC142217|STSL	P6033	ATP binding cassette subfamily G member 8	ABCG8
ABHD1	1.50727	1.17944	0.798484	1.33936	1.39458	1.67738	1.74653	0.00468979	0.0876597	0.0150991	0.0337611	0.0546712	0.00296654	0.00999288	6.58116	7.1731	6.81926	6.25649	7.0027	7.06099	110	189	121	54	119	119	84696	#FFA07A,black			#FFE4c3,black	#FFA07A,black	#FFA07A,black	#FFA07A,black	ABHD1	chr2	27346657	27353680	1446	+	NM_032604	protein_coding	FLJ36128|LABH1	P12748	abhydrolase domain containing 1	ABHD1
ABHD10	1.17578	0.890823	1.01404	0.951112	0.990762	0.937939	0.977041	0.0279968	0.142729	0.380367	0.297549	0.472711	0.125264	0.399494	9.12608	9.3597	8.95929	9.1462	9.05377	9.11269	647	866	537	407	496	496	55347								ABHD10	chr3	111697723	111712215	2806	+	NR_073571	protein_coding	FLJ11342	.	abhydrolase domain containing 10	ABHD10
ABHD11	1.06137	1.06083	2.0637	2.08596	2.17239	1.01079	1.05267	0.137535	0.268716	0.00151859	0.00582205	0.0115596	0.406868	0.293508	7.22032	7.30625	7.30552	8.26555	8.28103	8.3396	172	208	170	221	290	290	83451			#FFE4c3,black	#FFE4c3,black	#FFE4c3,black			ABHD11	chr7	73150425	73153184	2174	-	NM_001301058	protein_coding	WBSCR21	P7590	abhydrolase domain containing 11	ABHD11
ABHD11-AS1	1.79276	1	1.02382	2.05189	1.0082	2.00416	0.984748	0.0198946	1	0.0727327	0.0230953	0.087113	0.0345789	0.11789	0	0.842186	0	0.0339577	1.03695	0.0117837	0	1	0	0	1	0	171022	#FFA07A,black		#00BFFF,black	#87CEEB,black	#00BFFF,black	#FFA07A,black		ABHD11-AS1	chr7	73149399	73150330	473	+	NR_026690	lncRNA	.	.	ABHD11 antisense RNA 1 (tail to tail)	ABHD11-AS1
ABHD12	1.18722	1.09954	0.943252	1.05419	1.1596	1.11761	1.22937	0.0251549	0.178769	0.140876	0.288725	0.171356	0.0543985	0.0615471	8.93339	9.18098	9.0703	8.84911	9.00953	9.14703	566	765	580	331	481	508	26090			#E0FFFF,black	#E0FFFF,black				ABHD12	chr20	25275379	25371618	2411	-	NM_015600	protein_coding	ABHD12A|BEM46L2|C20orf22|DKFZp434P106|dJ965G21.2	P4902	abhydrolase domain containing 12	ABHD12
ABHD12B	1.65657	5.72413	3.6658	1.02208	3.21373	0.278815	0.876678	0.0260925	0.00415662	0.00421669	0.0776332	0.0140714	0.00749697	0.120909	0	0.728203	2.51706	1.87413	0.0315096	1.68425	0	1	5	2	0	2	145447	#FFA07A,black	#FF4500,black	#FFA07A,black	#87CEEB,black	#FFE4c3,black	#87CEEB,black		ABHD12B	chr14	51338878	51371688	1708	+	NM_001206673	protein_coding	BEM46L3|C14orf29|MGC129926|MGC129927|c14_5314	P35588	abhydrolase domain containing 12B	ABHD12B
ABHD13	0.727617	0.850114	0.729676	0.631583	0.586301	0.865566	0.803509	0.0077362	0.0898163	0.00787226	0.0145113	0.0235117	0.0344905	0.0559203	7.41758	6.95883	7.18331	6.96291	6.75463	6.6473	197	163	156	89	100	89	84945	#E0FFFF,black			#E0FFFF,black	#E0FFFF,black			ABHD13	chr13	108870763	108886603	5302	+	NM_032859	protein_coding	BEM46L1|C13orf6|FLJ14906|MGC27058|RP11-153I24.2|bA153I24.2	P25834	abhydrolase domain containing 13	ABHD13
ABHD14A	1.28245	1.31356	0.721862	1.12093	0.90092	1.55283	1.24805	0.0124574	0.0381914	0.007372	0.144948	0.238215	0.00408409	0.0547312	6.64537	7.00428	7.03885	6.17517	6.81007	6.49485	115	168	141	51	104	80	25864	#FFE4c3,black	#FFE4c3,black		#FFE4c3,black		#FFA07A,black	#FFE4c3,black	ABHD14A	chr3	52009042	52015216	1108	+	NM_015407	protein_coding	DKFZp564O243|DORZ1|FLJ60317|FLJ60467	P34527	abhydrolase domain containing 14A	ABHD14A
ABHD14A-ACY1	1	1	1	1	1	1	1	1	1	1	1	1	1	1	0	0	0	0	0	0	0	0	0	0	0	0	100526760								ABHD14A-ACY1	chr3	52009042	52009220	179	+	NR_037192	protein_coding	.	.	ABHD14A-ACY1 readthrough	ABHD14A-ACY1
ABHD14B	0.866212	0.968818	0.632026	0.832183	0.708219	1.31669	1.12055	0.0348128	0.365245	0.00376084	0.0743186	0.0513832	0.0102548	0.145462	8.51128	8.30407	8.46558	7.84934	8.24625	8.01355	422	416	381	165	283	231	84836				#FFE4c3,black		#FFE4c3,black		ABHD14B	chr3	52002526	52008646	2243	-	NM_032750	protein_coding	CIB|MGC15429	P35512	abhydrolase domain containing 14B	ABHD14B
ABHD15	1.292	1.2997	1.21834	1.34592	1.45191	1.10472	1.19171	0.0117715	0.0409669	0.019348	0.0327655	0.0449529	0.0652882	0.0798893	6.7864	7.15601	7.16458	7.07132	7.215	7.32435	127	187	154	96	138	143	116236	#FFE4c3,black	#FFE4c3,black	#FFE4c3,black	#FFE4c3,black	#FFA07A,black			ABHD15	chr17	27887689	27894042	3355	-	NM_198147	protein_coding	.	P21758	abhydrolase domain containing 15	ABHD15
ABHD16A	0.950782	0.950838	0.913222	0.969384	0.943113	1.0615	1.03273	0.167215	0.296579	0.075707	0.367551	0.33695	0.13719	0.36316	9.52091	9.44809	9.44818	9.38994	9.47605	9.43641	851	921	754	482	665	621	7920				#FFE4c3,black				ABHD16A	chr6	31654726	31671137	2481	-	NM_001177515	protein_coding	.	P17874	abhydrolase domain containing 16A	ABHD16A
ABHD16A	1	1	1	1	1	1	1	1	1	1	1	1	1	1	0	0	0	0	0	0	0	0	0	0	0	0	7920								ABHD16A	chr6_cox_hap2	3164345	3180755	2481	-	NM_001177515_1	protein_coding	.	P4236	abhydrolase domain containing 16A	ABHD16A
ABHD16A	1	1	1	1	1	1	1	1	1	1	1	1	1	1	0	0	0	0	0	0	0	0	0	0	0	0	7920								ABHD16A	chr6_dbb_hap3	2940298	2956709	2481	-	NM_001177515_2	protein_coding	.	P30862	abhydrolase domain containing 16A	ABHD16A
ABHD16A	1	1	1	1	1	1	1	1	1	1	1	1	1	1	0	0	0	0	0	0	0	0	0	0	0	0	7920								ABHD16A	chr6_mann_hap4	2997616	3014028	2481	-	NM_001177515_3	protein_coding	.	P20714	abhydrolase domain containing 16A	ABHD16A
ABHD16A	1	1	1	1	1	1	1	1	1	1	1	1	1	1	0	0	0	0	0	0	0	0	0	0	0	0	7920								ABHD16A	chr6_mcf_hap5	3034406	3050818	2481	-	NM_001177515_4	protein_coding	.	P4761	abhydrolase domain containing 16A	ABHD16A
ABHD16A	1	1	1	1	1	1	1	1	1	1	1	1	1	1	0	0	0	0	0	0	0	0	0	0	0	0	7920								ABHD16A	chr6_qbl_hap6	2948369	2964788	2481	-	NM_001177515_5	protein_coding	.	P33385	abhydrolase domain containing 16A	ABHD16A
ABHD16A	1	1	1	1	1	1	1	1	1	1	1	1	1	1	0	0	0	0	0	0	0	0	0	0	0	0	7920								ABHD16A	chr6_ssto_hap7	2985532	3001955	2481	-	NM_001177515_6	protein_coding	.	P19673	abhydrolase domain containing 16A	ABHD16A
ABHD16B	1.26758	0.972659	1.11399	1.65116	1.75295	1.48221	1.57358	0.0136622	0.381058	0.0571734	0.0122699	0.0214157	0.00509174	0.0148915	6.01549	6.35757	5.9755	6.17122	6.73897	6.82528	74	107	67	51	99	101	140701	#FFE4c3,black			#FFA07A,black	#FFA07A,black	#FFE4c3,black	#FFA07A,black	ABHD16B	chr20	62492566	62494341	1776	+	NM_080622	protein_coding	.	P6030	abhydrolase domain containing 16B	ABHD16B
ABHD17A	0.951603	0.968598	0.772731	0.899525	0.874281	1.16409	1.13142	0.170422	0.364347	0.0116276	0.15842	0.189734	0.0314504	0.131435	8.23793	8.16636	8.1919	7.86597	8.08517	8.0441	349	378	315	167	253	236	81926				#FFE4c3,black	#FFE4c3,black			ABHD17A	chr19	1876975	1885518	1716	-	NM_001130111	protein_coding	.	P9331	abhydrolase domain containing 17A	ABHD17A
ABHD17B	1.00363	0.744085	0.821538	0.793881	0.690485	0.966336	0.840478	0.468069	0.033062	0.0195168	0.0510725	0.0454847	0.24116	0.0810328	7.19736	7.20259	6.7709	6.91376	6.86436	6.66304	169	193	117	86	108	90	51104		#E0FFFF,black			#E0FFFF,black			ABHD17B	chr9	74477368	74526148	3468	-	NM_016014	protein_coding	.	P26485	abhydrolase domain containing 17B	ABHD17B
ABHD17C	1.34813	1.43183	0.801828	0.794166	0.717771	0.990444	0.895168	0.00873913	0.0231465	0.0156492	0.0512081	0.0549454	0.416369	0.150331	10.2526	10.6836	10.7705	9.934	9.92015	9.77423	1414	2170	1887	703	905	785	58489	#FFE4c3,black	#FFE4c3,black			#E0FFFF,black			ABHD17C	chr15	80987652	81047962	2360	+	NM_021214	protein_coding	.	P16535	abhydrolase domain containing 17C	ABHD17C
ABHD2	0.946523	1.00665	0.768191	0.850809	0.887826	1.10755	1.15574	0.151666	0.470762	0.0111308	0.0904949	0.21306	0.0626405	0.106138	9.50221	9.42292	9.51178	9.12175	9.26912	9.33056	840	905	788	400	576	577	11057								ABHD2	chr15	89631381	89745591	9133	+	NM_007011	protein_coding	HS1-2|LABH2|MGC111112|MGC26249|PHPS1-2	P6412	abhydrolase domain containing 2	ABHD2
ABHD3	0.468286	0.245308	1.85939	1.39176	1.54532	0.748505	0.831088	0.00138541	0.00161418	0.00206856	0.0269623	0.0341896	0.00927787	0.0734855	5.07553	3.981	3.0482	5.97036	5.55244	5.70343	38	20	8	45	43	46	171586	#87CEEB,black	#87CEEB,black	#FFA07A,black	#FFE4c3,black	#FFE4c3,black	#E0FFFF,black		ABHD3	chr18	19230858	19284766	2601	-	NM_001308257	protein_coding	LABH3|MGC11259	P33252	abhydrolase domain containing 3	ABHD3
ABHD4	0.9948	0.985181	1.75638	1.22391	1.29085	0.696839	0.73495	0.454137	0.434614	0.00250505	0.0637844	0.0836626	0.00602689	0.0306971	7.09935	7.09183	7.07781	7.91196	7.39085	7.46767	158	179	145	173	156	158	63874			#FFE4c3,black			#E0FFFF,black	#E0FFFF,black	ABHD4	chr14	23067147	23081265	2509	+	NM_022060	protein_coding	ABH4|FLJ12816	P25083	abhydrolase domain containing 4	ABHD4
ABHD5	0.963186	0.938753	0.660253	0.605662	0.570876	0.917318	0.864633	0.223778	0.256239	0.00458272	0.0122719	0.021467	0.0818874	0.105406	10.0705	10.0164	9.97931	9.47158	9.34707	9.26174	1246	1366	1090	510	608	550	51099								ABHD5	chr3	43732375	43764217	5353	+	NM_016006	protein_coding	CDS|CGI58|IECN2|MGC8731|NCIE2	P30240	abhydrolase domain containing 5	ABHD5
ABHD6	0.762974	1.29669	1.81056	1.5773	2.0934	0.871167	1.15622	0.0105947	0.0416129	0.0022569	0.0147444	0.0127028	0.0374298	0.105709	6.05285	5.66256	6.42768	6.90929	6.71031	7.1187	76	66	92	86	97	124	57406	#E0FFFF,black	#FFE4c3,black	#FF6347,black	#FFA07A,black	#FF6347,black			ABHD6	chr3	58223259	58280461	2393	+	NM_020676	protein_coding	.	P6158	abhydrolase domain containing 6	ABHD6
ABHD8	1.44638	1.17135	1.06036	1.09082	0.793458	1.02872	0.748288	0.00577732	0.0934033	0.140312	0.19545	0.0969018	0.276261	0.034229	6.55547	7.08791	6.78364	6.64003	6.68088	6.2217	108	178	118	71	95	66	79575	#FFE4c3,black		#FF6347,black	#FF6347,black	#FFA07A,black		#E0FFFF,black	ABHD8	chr19	17402940	17414282	2090	-	NM_024527	protein_coding	FLJ11743|MGC14280|MGC2512	P22501	abhydrolase domain containing 8	ABHD8
ABI1	1.08656	1.23711	1.88549	1.775	1.70095	0.941399	0.902128	0.0868689	0.0585725	0.00197915	0.0094533	0.0237372	0.135176	0.163488	7.81931	7.93908	8.12629	8.73425	8.64713	8.58566	261	323	301	306	374	344	10006								ABI1	chr10	27035525	27150016	3773	-	NM_001178119	protein_coding	ABI-1|E3B1|NAP1BP|SSH3BP|SSH3BP1	P20982	abl interactor 1	ABI1
ABI2	1.0042	1.19679	0.986771	0.853751	0.953795	0.865197	0.966581	0.463115	0.0769684	0.385476	0.0934387	0.365798	0.0343078	0.356199	8.96867	8.97471	9.22784	8.94945	8.74055	8.90042	580	663	647	355	399	428	10152								ABI2	chr2	204192962	204296896	7328	+	NM_001282925	protein_coding	ABI-2|ABI2B|AIP-1|AblBP3|SSH3BP2|argBPIA|argBPIB	P31813	abl-interactor 2	ABI2
ABI3	0.356205	0.356205	0.816301	0.358907	0.360519	0.439674	0.44165	0.00297917	0.00297917	0.0183723	0.00940025	0.0134252	0.0241749	0.0323005	1.48922	0	0	1.1964	0.0109026	0.0173703	2	0	0	1	0	0	51225	#87CEEB,black	#87CEEB,black	#FF6347,black			#87CEEB,black	#87CEEB,black	ABI3	chr17	47287589	47300587	2091	+	NM_016428	protein_coding	NESH|SSH3BP3	P16469	ABI family member 3	ABI3
ABI3BP	0.508219	0.862252	5.3413	6.47903	6.96926	1.21301	1.30479	0.00173882	0.102634	0.000285007	0.000914844	0.00190099	0.0201832	0.0399112	2.08984	1.11336	1.87602	4.50703	4.78562	4.89084	4	2	3	16	25	26	25890	#B0E0E6,black		#FFE4c3,black	#FFA07A,black	#FFA07A,black		#FFE4c3,black	ABI3BP	chr3	100468179	100712334	4473	-	NM_015429	protein_coding	FLJ41743|FLJ41754|NESHBP|TARSH	P15877	ABI family member 3 binding protein	ABI3BP
ABL1	1.01268	1.00852	0.56356	0.557787	0.577818	0.989756	1.0253	0.391358	0.462646	0.00241715	0.00914166	0.0223603	0.410501	0.392224	10.7367	10.7549	10.7489	9.90932	9.89446	9.94537	1978	2280	1859	691	889	884	25								ABL1	chr9	133589268	133763062	6152	+	NM_007313	protein_coding	ABL|JTK7|bcr/abl|c-ABL|p150|v-abl	P8439	ABL proto-oncogene 1, non-receptor tyrosine kinase	ABL1
ABL2	1.03354	1.24427	2.52265	2.90158	2.95593	1.15021	1.17175	0.248218	0.0560147	0.000932627	0.00279894	0.0060246	0.0364701	0.0931024	9.10766	9.15525	9.42296	10.4426	10.6445	10.6713	639	752	741	1001	1496	1463	27		#FFE4c3,black	#FFE4c3,black	#FFA07A,black	#FFA07A,black			ABL2	chr1	179068462	179198819	12340	-	NM_001168239	protein_coding	ABLL|ARG|FLJ22224|FLJ31718|FLJ41441	P9270	ABL proto-oncogene 2, non-receptor tyrosine kinase	ABL2
ABLIM1	0.776503	1.13155	1.26403	0.505075	0.747707	0.399575	0.591527	0.0120634	0.131279	0.0139774	0.006727	0.0682303	0.000948831	0.0112289	3.88922	3.52428	4.06751	4.22725	2.90378	3.46976	16	14	17	13	6	9	3983	#E0FFFF,black		#FFA07A,black	#E0FFFF,black		#87CEEB,black	#B0E0E6,black	ABLIM1	chr10	116190869	116444414	8303	-	NM_006720	protein_coding	ABLIM|DKFZp781D0148|FLJ14564|KIAA0059|LIMAB1|LIMATIN|MGC1224	P29880	actin binding LIM protein 1	ABLIM1
ABLIM2	1	1	1	1	1	1	1	1	1	1	1	1	1	1	0	0	0	0	0	0	0	0	0	0	0	0	84448								ABLIM2	chr4	7967037	8160559	5219	-	NM_032432	protein_coding	DKFZp761F129|FLJ26534|FLJ39684|KIAA1808|MGC141918	P24182	actin binding LIM protein family member 2	ABLIM2
ABLIM3	1.02527	0.980374	0.625653	0.86027	0.833469	1.375	1.33216	0.298285	0.413757	0.00360178	0.100394	0.134243	0.0077139	0.0349111	11.977	12.013	11.9484	11.3005	11.7599	11.7142	4675	5456	4271	1814	3242	3015	22885				#FFA07A,black	#FFE4c3,black	#FFE4c3,black	#FFE4c3,black	ABLIM3	chr5	148521046	148640001	5317	+	NM_014945	protein_coding	.	P14452	actin binding LIM protein family member 3	ABLIM3
ABO	1	1	1	1	1	1	1	1	1	1	1	1	1	1	0	0	0	0	0	0	0	0	0	0	0	0	28								ABO	chr9	136130563	136150630	1579	-	NM_020469	protein_coding	A3GALNT|A3GALT1|GTB|NAGAT	P25185	ABO blood group (transferase A, alpha 1-3-N-acetylgalactosaminyltransferase	ABO
ABR	0.708762	0.833773	1.70569	1.5163	1.57543	0.888967	0.923635	0.00662355	0.075549	0.00278502	0.0175186	0.0316111	0.0493901	0.212771	8.16119	7.66456	7.89891	8.93154	8.76174	8.81694	331	267	257	351	405	404	29	#E0FFFF,black		#FF6347,black	#FFA07A,black	#FF6347,black			ABR	chr17	906758	1090616	6656	-	NM_001092	protein_coding	FLJ45954|MDB	P567	active BCR-related	ABR
ABRA	1	3.84536	3.51766	1.01222	1.01954	0.287755	0.289835	1	0.00691648	0.00449403	0.0834064	0.0813307	0.00877303	0.0110322	0	0	1.94312	1.81462	0.0175282	0.027922	0	0	3	2	0	0	137735		#FF4500,black	#FF6347,black			#87CEEB,black	#87CEEB,black	ABRA	chr8	107771711	107782472	2754	-	NM_139166	protein_coding	STARS	P20495	actin binding Rho activating protein	ABRA
ABRACL	1.17651	1.08811	2.09779	2.28921	2.02606	1.09125	0.96581	0.0278022	0.201032	0.00145246	0.0046052	0.0138569	0.0804131	0.353112	9.53572	9.77023	9.65753	10.6046	10.7306	10.5544	860	1152	872	1120	1588	1349	58527			#FFE4c3,black	#FFE4c3,black				ABRACL	chr6	139349819	139364439	845	+	NM_021243	protein_coding	.	P35743	ABRA C-terminal like	ABRACL
ABT1	1.05858	1.01974	0.821582	0.813217	0.827109	0.989818	1.00673	0.1454	0.414909	0.0195269	0.0614215	0.127328	0.411029	0.470435	9.11949	9.20162	9.14769	8.83596	8.8212	8.84564	644	776	612	328	422	412	29777								ABT1	chr6	26597171	26600277	2263	+	NM_013375	protein_coding	hABT1	P146	activator of basal transcription 1	ABT1
ABTB1	0.914142	1.31451	1.20896	1.51502	1.70728	1.25316	1.41219	0.0770411	0.0380109	0.0208568	0.0175862	0.0234317	0.0150186	0.0248969	5.40203	5.27252	5.79656	5.67579	6.00137	6.17373	48	50	59	36	59	64	80325		#FFE4c3,black	#FFA07A,black	#FF6347,black	#FF6347,black	#FFE4c3,black	#FFE4c3,black	ABTB1	chr3	127391781	127399769	2015	+	NM_032548	protein_coding	BPOZ|BTB3|EF1ABP|MGC20585	P9345	ankyrin repeat and BTB domain containing 1	ABTB1
ABTB2	1.56017	0.355721	1.49582	3.09344	2.44655	2.06806	1.63559	0.00399897	0.00297142	0.00486647	0.00249284	0.00876734	0.00150982	0.0127288	4.69178	5.33348	3.2006	5.27271	6.32099	5.98252	29	52	9	27	74	56	25841	#FFA07A,black	#87CEEB,black	#B0E0E6,black			#FF6347,black	#FFA07A,black	ABTB2	chr11	34172534	34379555	4903	-	NM_145804	protein_coding	DKFZp586C1619	P10834	ankyrin repeat and BTB domain containing 2	ABTB2
ACAA1	0.915635	0.777411	0.858818	0.881814	0.829697	1.02678	0.966092	0.0792711	0.0439623	0.031352	0.128343	0.130092	0.288472	0.354237	8.81718	8.69003	8.45393	8.59761	8.63573	8.54784	522	544	378	278	371	335	30		#E0FFFF,black						ACAA1	chr3	38164201	38178733	1819	-	NM_001607	protein_coding	ACAA|PTHIO|THIO	P25188	acetyl-CoA acyltransferase 1	ACAA1
ACAA2	0.969888	0.796124	0.756408	0.782582	0.846248	1.0346	1.11877	0.262343	0.0521521	0.00996801	0.0460494	0.149443	0.242415	0.147955	8.48369	8.43958	8.15475	8.08092	8.13	8.24284	414	457	307	194	261	271	10449			#FF6347,black	#FF6347,black	#FF6347,black			ACAA2	chr18	47309874	47340251	1934	-	NM_006111	protein_coding	DSAEC|FLJ35992|FLJ95265	P35894	acetyl-CoA acyltransferase 2	ACAA2
ACACA	1.36176	1.2211	0.566722	0.845288	0.858861	1.49154	1.51549	0.00819257	0.0649846	0.00246466	0.0852756	0.166317	0.00493548	0.0175614	7.68773	8.13321	7.97592	6.86845	7.44525	7.46823	238	369	271	83	162	158	31	#FFE4c3,black		#B0E0E6,black			#FFE4c3,black	#FFA07A,black	ACACA	chr17	35441927	35766902	11380	-	NM_198838	protein_coding	ACAC|ACC|ACC1|ACCA	P18070	acetyl-CoA carboxylase alpha	ACACA
ACACB	1.39664	1.13512	0.204959	0.990358	0.557494	4.83197	2.72002	0.00702412	0.127074	0.000318462	0.457356	0.0198597	0.000322388	0.00316855	3.8029	4.28486	3.98574	1.51631	3.78892	2.95992	15	24	16	1	12	6	32	#FFE4c3,black		#87CEEB,black	#FFE4c3,black	#E0FFFF,black	#FF4500,black	#FF6347,black	ACACB	chr12	109577202	109706030	9249	+	NM_001093	protein_coding	ACC2|ACCB|HACC275	P20814	acetyl-CoA carboxylase beta	ACACB
ACAD10	1.12394	0.973272	0.810072	0.905206	1.01825	1.11744	1.25699	0.0500086	0.383614	0.0171269	0.169714	0.447038	0.0545257	0.0518742	6.68267	6.85124	6.64359	6.37879	6.53899	6.70877	118	151	107	59	86	93	80724							#FFE4c3,black	ACAD10	chr12	112123857	112194911	4107	+	NM_001136538	protein_coding	MGC5601	P26188	acyl-CoA dehydrogenase family member 10	ACAD10
ACAD11	0.792496	0.716137	0.800056	0.617039	0.589225	0.771244	0.736479	0.014178	0.0264711	0.0153544	0.0131983	0.0239246	0.0114617	0.0310776	7.83751	7.50198	7.35582	7.51568	7.14094	7.0744	264	238	176	131	131	120	84129	#E0FFFF,black	#E0FFFF,black		#E0FFFF,black	#E0FFFF,black	#E0FFFF,black	#E0FFFF,black	ACAD11	chr3	132276982	132378975	1630	-	NM_032169	protein_coding	FLJ12592|MGC150619	P33416	acyl-CoA dehydrogenase family member 11	ACAD11
ACAD8	1.01129	1.2951	1.07656	0.654846	0.626954	0.608276	0.582367	0.402688	0.0419599	0.103291	0.0169667	0.0301067	0.00320899	0.0106102	6.91701	6.93321	7.29007	7.02344	6.30623	6.24344	139	160	168	93	73	67	27034		#FFE4c3,black		#E0FFFF,black	#E0FFFF,black	#B0E0E6,black	#B0E0E6,black	ACAD8	chr11	134123434	134135746	2201	+	NM_014384	protein_coding	ACAD-8|ARC42|FLJ22590	P11937	acyl-CoA dehydrogenase family member 8	ACAD8
ACAD9	1.24302	0.875939	0.897241	0.905133	1.00772	1.0088	1.12313	0.0161068	0.119882	0.0567452	0.169562	0.477379	0.423541	0.141958	7.90564	8.21949	7.71454	7.74921	7.76184	7.91673	277	392	226	154	202	216	28976								ACAD9	chr3	128598333	128631957	2495	+	NM_014049	protein_coding	FLJ23533|MGC14452|NPD002	P27711	acyl-CoA dehydrogenase family member 9	ACAD9
ACADL	1	1	1	1	1	1	1	1	1	1	1	1	1	1	0	0	0	0	0	0	0	0	0	0	0	0	33								ACADL	chr2	211052716	211090215	2490	-	NM_001608	protein_coding	ACAD4|FLJ94052|LCAD	P5498	acyl-CoA dehydrogenase, long chain	ACADL
ACADM	0.670718	1.00038	0.789744	0.878156	0.89487	1.11195	1.13311	0.00494527	0.498325	0.0137802	0.122995	0.226266	0.0588237	0.129414	8.13562	7.5594	8.13617	7.79508	7.94817	7.97537	325	248	303	159	230	225	34	#E0FFFF,black							ACADM	chr1	76190032	76229363	2821	+	NM_001127328	protein_coding	ACAD1|FLJ18227|FLJ93013|FLJ99884|MCAD|MCADH	P3086	acyl-CoA dehydrogenase, C-4 to C-12 straight chain	ACADM
ACADS	1.3404	1.27828	0.459862	0.458915	0.576855	0.997942	1.25441	0.00907606	0.0459328	0.00132167	0.0051975	0.0222338	0.481814	0.0526741	7.66387	8.08654	8.01808	6.54315	6.54017	6.87016	234	357	279	66	86	104	35	#FFE4c3,black	#FFE4c3,black					#FFE4c3,black	ACADS	chr12	121163541	121177811	2087	+	NM_001302554	protein_coding	ACAD3|SCAD	P6550	acyl-CoA dehydrogenase, C-2 to C-3 short chain	ACADS
ACADSB	1.62948	1.09614	1.50016	1.09285	1.35958	0.728488	0.906289	0.00332545	0.185059	0.0047982	0.191407	0.0623981	0.00779338	0.171967	6.32572	7.03013	6.45815	6.91084	6.45381	6.76888	92	171	94	86	81	97	36	#FFA07A,black		#E0FFFF,black	#87CEEB,black	#B0E0E6,black	#E0FFFF,black		ACADSB	chr10	124768429	124817806	5941	+	NM_001609	protein_coding	2-MEBCAD|ACAD7|SBCAD	P19204	acyl-CoA dehydrogenase, short/branched chain	ACADSB
ACADVL	0.927501	1.06884	0.982632	0.98533	0.973337	1.00275	0.990541	0.10038	0.246503	0.352131	0.435268	0.421403	0.475799	0.458164	11.0903	10.9818	11.1864	11.0651	11.069	11.0514	2528	2669	2518	1541	2008	1904	37			#FFE4c3,black	#FFE4c3,black	#FFE4c3,black			ACADVL	chr17	7120444	7128586	2444	+	NM_001270447	protein_coding	ACAD6|LCACD|VLCAD	P25512	acyl-CoA dehydrogenase, very long chain	ACADVL
ACAN	1	1	1	1	1	1	1	1	1	1	1	1	1	1	0	0	0	0	0	0	0	0	0	0	0	0	176								ACAN	chr15	89346674	89418585	8840	+	NM_013227	protein_coding	AGC1|AGCAN|CSPG1|CSPGCP|MSK16|SEDK	P26378	aggrecan	ACAN
ACAP1	0.677374	1.21886	1.16035	1.06765	0.91696	0.920117	0.790247	0.00519521	0.0659699	0.032694	0.249674	0.272627	0.0864958	0.0493831	5.83344	5.27146	6.11897	6.048	5.92789	5.70837	65	50	74	47	56	46	9744	#E0FFFF,black		#FFE4c3,black				#E0FFFF,black	ACAP1	chr17	7239848	7254793	2508	+	NM_014716	protein_coding	CENTB1|KIAA0050	P13008	ArfGAP with coiled-coil, ankyrin repeat and PH domains 1	ACAP1
ACAP2	1.06046	1.01197	1.06069	1.05404	1.10791	0.993729	1.04452	0.140057	0.447739	0.1394	0.289187	0.241628	0.444764	0.320431	8.38255	8.46724	8.39972	8.46756	8.45848	8.5304	386	466	364	254	328	331	23527								ACAP2	chr3	194995465	195163817	7170	-	NM_012287	protein_coding	CENTB2|CNT-B2|KIAA0041	P28070	ArfGAP with coiled-coil, ankyrin repeat and PH domains 2	ACAP2
ACAP3	0.945144	1.53767	0.648493	0.7756	1.09468	1.196	1.68803	0.147001	0.0164522	0.004215	0.0432605	0.264893	0.0232649	0.0112905	5.85513	5.77374	6.47588	5.23029	5.48851	5.98564	66	71	95	26	41	56	116983		#FFA07A,black	#B0E0E6,black	#E0FFFF,black			#FFA07A,black	ACAP3	chr1	1227764	1243269	3759	-	NM_030649	protein_coding	CENTB5|KIAA1716	P2574	ArfGAP with coiled-coil, ankyrin repeat and PH domains 3	ACAP3
ACAT1	0.636885	0.654025	1.02114	0.379602	0.358357	0.371742	0.350937	0.00388809	0.0168715	0.326614	0.00337927	0.0067058	0.000815747	0.00289572	8.36489	7.71399	7.7523	8.39507	6.96745	6.88435	381	276	232	242	116	105	38	#B0E0E6,black	#B0E0E6,black	#E0FFFF,black	#87CEEB,black	#87CEEB,black	#87CEEB,black	#87CEEB,black	ACAT1	chr11	107992258	108018891	2134	+	NM_000019	protein_coding	ACAT|MAT|T2|THIL	P2821	acetyl-CoA acetyltransferase 1	ACAT1
ACAT2	1.26494	1.1227	1.07181	1.15607	1.11268	1.07861	1.03812	0.0138955	0.142536	0.112618	0.105841	0.233834	0.099593	0.343076	11.516	11.8551	11.683	11.616	11.7252	11.67	3396	4890	3553	2258	3165	2924	39	#FFE4c3,black							ACAT2	chr6	160182989	160200087	1852	+	NM_005891	protein_coding	.	P17549	acetyl-CoA acetyltransferase 2	ACAT2
ACBD3	0.875095	0.987361	1.1543	1.5267	1.46584	1.32262	1.2699	0.039699	0.444165	0.03487	0.0169854	0.0430132	0.00993762	0.048139	10.6117	10.4192	10.5934	10.8187	11.2221	11.1634	1814	1807	1669	1299	2233	2058	64746				#FFE4c3,black	#FFE4c3,black	#FFE4c3,black	#FFE4c3,black	ACBD3	chr1	226332380	226374423	3565	-	NM_022735	protein_coding	GCP60|GOCAP1|GOLPH1|PAP7	P19862	acyl-CoA binding domain containing 3	ACBD3
ACBD4	1.06649	0.958608	1.37962	1.12515	1.32685	0.815547	0.961751	0.124485	0.325066	0.00755733	0.139296	0.0713202	0.0182152	0.337124	5.83222	5.92509	5.77123	6.29649	6.00233	6.24023	65	79	58	56	59	67	79777			#FFA07A,black	#FFE4c3,black	#FFA07A,black			ACBD4	chr17	43209967	43221543	2851	+	NM_001135704	protein_coding	FLJ13322|FLJ90623	P25434	acyl-CoA binding domain containing 4	ACBD4
ACBD5	0.910414	1.05997	1.34398	1.43459	1.40018	1.06742	1.04182	0.0718212	0.27123	0.00891746	0.0229169	0.0535766	0.122308	0.329841	7.15282	7.01741	7.23685	7.57933	7.67346	7.63843	164	170	162	137	190	178	91452								ACBD5	chr10	27484143	27531068	4056	-	NM_001301254	protein_coding	DKFZp434A2417|KIAA1996	P7435	acyl-CoA binding domain containing 5	ACBD5
ACBD6	0.945925	0.962179	0.793717	0.776578	0.815836	0.978407	1.02787	0.149624	0.338785	0.0143595	0.0436378	0.116045	0.320067	0.382009	8.92089	8.84069	8.86527	8.58759	8.55609	8.62724	561	604	503	276	351	354	84320								ACBD6	chr1	180257352	180472022	1616	-	NM_032360	protein_coding	MGC2404	P31681	acyl-CoA binding domain containing 6	ACBD6
ACBD7	0.0991752	0.122354	0.689139	0.421101	0.507856	0.611054	0.736943	0.000149884	0.000724153	0.00567856	0.00422776	0.0149956	0.00326806	0.031194	3.91781	0.583935	0.886945	3.38068	2.67005	2.9403	16	1	1	7	5	6	414149	#1E90FF,black	#00BFFF,black		#87CEEB,black	#B0E0E6,black	#B0E0E6,black	#E0FFFF,black	ACBD7	chr10	15117474	15130775	3370	-	NM_001039844	protein_coding	FLJ38219|FLJ52263|MGC33893|bA455B2.2	P11364	acyl-CoA binding domain containing 7	ACBD7
ACCS	1.26384	1.04744	1.28102	1.16527	1.00144	0.909643	0.781747	0.0139949	0.310526	0.0125653	0.0980821	0.495772	0.070801	0.0457039	6.19687	6.53467	6.26374	6.55416	6.41754	6.19894	84	121	82	67	79	65	84680	#FFE4c3,black		#FF6347,black	#FF6347,black	#FF6347,black		#E0FFFF,black	ACCS	chr11	44087729	44105569	2317	+	NM_001127219	protein_coding	ACS|PHACS	P31872	1-aminocyclopropane-1-carboxylate synthase homolog (inactive)	ACCS
ACCSL	1	1	1	1	1	1	1	1	1	1	1	1	1	1	0	0	0	0	0	0	0	0	0	0	0	0	390110								ACCSL	chr11	44069531	44081527	1820	+	NM_001031854	protein_coding	.	P34107	1-aminocyclopropane-1-carboxylate synthase (inactive)-like	ACCSL
ACD	0.91181	1.04396	0.731149	0.867746	0.896822	1.18683	1.22659	0.0737202	0.322355	0.00797161	0.109171	0.23006	0.0252453	0.0626707	7.33433	7.20114	7.3964	6.88257	7.12967	7.17722	186	193	181	84	130	129	65057			#B0E0E6,black	#E0FFFF,black	#E0FFFF,black			ACD	chr16	67691415	67694718	2018	-	NM_022914	protein_coding	PIP1|PTOP|TINT1|TPP1	P1563	adrenocortical dysplasia homolog	ACD
ACE	0.348141	0.561271	0.494698	0.318852	0.2489	0.644539	0.503136	0.00071769	0.00933433	0.00160876	0.0024337	0.00368512	0.00409986	0.00665338	3.73753	2.21527	2.9043	2.72215	2.08849	1.73117	14	5	7	4	3	2	1636	#87CEEB,black	#B0E0E6,black		#E0FFFF,black	#B0E0E6,black	#B0E0E6,black	#B0E0E6,black	ACE	chr17	61554422	61575741	5219	+	NM_000789	protein_coding	ACE1|CD143|DCP|DCP1|MGC26566|MVCD3	P247	angiotensin I converting enzyme	ACE
ACE2	0.542486	3.12952	0.578514	0.550153	0.554749	0.950976	0.958921	0.0083493	0.0024428	0.00984078	0.0326337	0.0496354	0.305439	0.175106	0.882341	0	2.52828	0.0927642	0.0202456	0.0322487	1	0	5	0	0	0	59272	#87CEEB,black	#FF6347,black	#B0E0E6,black	#87CEEB,black	#87CEEB,black			ACE2	chrX	15579156	15620192	3507	-	NM_021804	protein_coding	ACEH|DKFZp434A014	P34377	angiotensin I converting enzyme 2	ACE2
ACER1	1	1	1	1	1	1	1	1	1	1	1	1	1	1	0	0	0	0	0	0	0	0	0	0	0	0	125981								ACER1	chr19	6306510	6333640	1088	-	NM_133492	protein_coding	ALKCDase1|ASAH3|MGC138327|MGC138329	P24378	alkaline ceramidase 1	ACER1
ACER2	1	1	2.37158	4.14324	3.17876	1.74704	1.34036	1	1	0.00939266	0.00622262	0.0143275	0.0025528	0.0336066	0	0	0	1.24585	2.05076	1.66846	0	0	0	1	3	2	340485			#FF6347,black	#FF6347,black	#FF6347,black	#FFA07A,black	#FFE4c3,black	ACER2	chr9	19408925	19452500	2852	+	NM_001010887	protein_coding	ALKCDase2|ASAH3L|FLJ41587	P14743	alkaline ceramidase 2	ACER2
ACER3	1.06204	1.2072	1.23567	1.2108	1.00433	0.97988	0.812782	0.135727	0.0714621	0.0169769	0.0696927	0.487287	0.331003	0.061161	7.54141	7.62826	7.81308	7.8467	7.81738	7.54764	215	260	242	165	210	167	55331					#E0FFFF,black			ACER3	chr11	76571917	76737841	7502	+	NM_018367	protein_coding	APHC|FLJ11238|PHCA	P15067	alkaline ceramidase 3	ACER3
ACHE	1.21377	2.47304	0.418591	0.778524	0.80086	1.85987	1.91323	0.0200595	0.00386171	0.000741869	0.0444011	0.102794	0.0138595	0.0240064	1.42925	1.70875	2.73554	0.172866	1.06807	1.10888	2	3	6	0	1	1	43		#FF6347,black		#FFA07A,black	#FFA07A,black	#FFA07A,black	#FFA07A,black	ACHE	chr7	100487615	100493754	2388	-	NM_001282449	protein_coding	ARACHE|N-ACHE|YT	P13334	acetylcholinesterase (Cartwright blood group)	ACHE
ACIN1	1.02649	0.853683	0.598709	0.475422	0.504622	0.794079	0.84285	0.290289	0.0933692	0.00301549	0.00569466	0.014729	0.0144139	0.083091	9.89748	9.93521	9.66925	9.15741	8.82476	8.91076	1105	1291	879	410	423	431	22985				#B0E0E6,black	#E0FFFF,black	#E0FFFF,black		ACIN1	chr14	23527774	23564823	5104	-	NM_014977	protein_coding	ACINUS|ACN|DKFZp667N107|KIAA0670|fSAP152	P14570	apoptotic chromatin condensation inducer 1	ACIN1
ACKR1	1	1	1	1	1	1	1	1	1	1	1	1	1	1	0	0	0	0	0	0	0	0	0	0	0	0	2532								ACKR1	chr1	159173803	159176290	3250	+	NM_002036	protein_coding	.	P11548	atypical chemokine receptor 1 (Duffy blood group)	ACKR1
ACKR2	0.374886	0.676684	0.422119	0.170493	0.177017	0.403898	0.419354	0.000829778	0.0197626	0.00107303	0.00102034	0.00238657	0.000971422	0.0041879	3.64256	2.22709	3.07911	2.39828	1.09034	1.14452	13	5	8	3	1	1	1238	#87CEEB,black	#E0FFFF,black	#87CEEB,black	#00BFFF,black	#00BFFF,black	#87CEEB,black	#87CEEB,black	ACKR2	chr3	42850964	42908775	2960	+	NM_001296	protein_coding	.	P5589	atypical chemokine receptor 2	ACKR2
ACKR3	1	1	1	1	1	1	1	1	1	1	1	1	1	1	0	0	0	0	0	0	0	0	0	0	0	0	57007								ACKR3	chr2	237478380	237490994	2100	+	NM_020311	protein_coding	.	P3930	atypical chemokine receptor 3	ACKR3
ACKR4	0.770465	0.918826	0.505305	0.241916	0.0824551	0.478752	0.163179	0.0113761	0.200531	0.00170979	0.0015828	0.00075835	0.00146944	0.0022334	3.7284	3.3522	3.60626	2.74363	1.68098	0.128154	14	12	12	4	2	0	51554	#E0FFFF,black		#FF4500,black	#FF6347,black		#B0E0E6,black	#00BFFF,black	ACKR4	chr3	132316081	132321485	4845	+	NM_016557	protein_coding	.	P23438	atypical chemokine receptor 4	ACKR4
ACLY	1.07192	1.09733	0.612293	0.590176	0.567713	0.963879	0.927192	0.11239	0.182825	0.00329483	0.011135	0.0210738	0.227494	0.222309	12.6295	12.7297	12.7635	11.9218	11.8687	11.8127	7349	8967	7515	2791	3496	3228	47			#E0FFFF,black	#B0E0E6,black	#B0E0E6,black			ACLY	chr17	40023170	40075272	5341	-	NM_001303274	protein_coding	ACL|ATPCL|CLATP	P28799	ATP citrate lyase	ACLY
ACMSD	1	4.77031	7.16461	1.02062	1.03303	0.142452	0.144185	1	0.0051672	0.00184829	0.0784379	0.0754025	0.0029883	0.00351894	0	0	2.25408	2.84089	0.0294388	0.046883	0	0	4	5	0	0	130013		#FF4500,black	#FF6347,black	#87CEEB,black	#87CEEB,black	#00BFFF,black	#00BFFF,black	ACMSD	chr2	135596186	135659602	1357	+	NM_001307983	protein_coding	.	P3418	aminocarboxymuconate semialdehyde decarboxylase	ACMSD
ACO1	1.35773	1.23227	0.6187	0.586258	0.497437	0.947565	0.804003	0.00834831	0.0604069	0.00343776	0.0108678	0.0141554	0.155307	0.0561847	10.637	11.0782	10.9384	9.94436	9.86665	9.62963	1846	2853	2120	708	872	710	48	#FFE4c3,black		#B0E0E6,black	#B0E0E6,black	#87CEEB,black			ACO1	chr9	32384601	32450832	3620	+	NM_001278352	protein_coding	ACONS|IREB1|IREBP|IREBP1|IRP1	P23456	aconitase 1	ACO1
ACO2	1.15107	1.153	1.10861	1.19587	1.15323	1.07871	1.04025	0.0361238	0.108626	0.0616878	0.0774899	0.178478	0.0994242	0.335419	9.83724	10.0402	10.0426	9.98599	10.0953	10.0429	1060	1389	1139	729	1022	946	50								ACO2	chr22	41865129	41924993	2741	+	NM_001098	protein_coding	ACONM|MGC20605|MGC33908	P34775	aconitase 2	ACO2
ACOT1	0.73214	1.10317	0.82319	0.421631	0.346138	0.512192	0.420484	0.00803934	0.172359	0.019898	0.00423992	0.0062825	0.00177931	0.00421363	6.89789	6.44808	7.03955	6.61719	5.65194	5.36731	137	114	141	70	46	36	641371	#E0FFFF,black			#B0E0E6,black	#87CEEB,black	#B0E0E6,black	#87CEEB,black	ACOT1	chr14	74003928	74010498	1603	+	NM_001037161	protein_coding	ACH2|CTE-1|LACH2	P26785	acyl-CoA thioesterase 1	ACOT1
ACOT11	0.126385	1.07079	1.7805	1.60241	1.95234	0.89998	1.09651	0.000187059	0.241411	0.00238884	0.0138128	0.0153627	0.0595042	0.184354	3.49498	0.51088	3.59366	4.32726	4.17523	4.46019	12	1	12	14	16	19	26027	#1E90FF,black		#FFA07A,black	#FFA07A,black	#FF6347,black			ACOT11	chr1	55013807	55100417	3391	+	NM_147161	protein_coding	BFIT|BFIT1|BFIT2|KIAA0707|STARD14|THEA|THEM1	P15430	acyl-CoA thioesterase 11	ACOT11
ACOT12	1	1	1	1	1	1	1	1	1	1	1	1	1	1	0	0	0	0	0	0	0	0	0	0	0	0	134526			#87CEEB,black	#00BFFF,black	#00BFFF,black			ACOT12	chr5	80625947	80689988	1989	-	NM_130767	protein_coding	CACH-1|Cach|MGC105114|STARD15|THEAL	P28982	acyl-CoA thioesterase 12	ACOT12
ACOT13	0.91594	0.859686	1.80219	2.07135	2.40639	1.14935	1.33526	0.0797368	0.099745	0.00229229	0.00593302	0.00909192	0.0368212	0.0344089	10.0643	9.93766	9.84622	10.9141	11.1149	11.3312	1241	1294	994	1388	2073	2312	55856			#FFA07A,black	#FFA07A,black	#FF6347,black		#FFE4c3,black	ACOT13	chr6	24667263	24705295	4393	+	NM_018473	protein_coding	MGC4961|PNAS-27|THEM2	P28121	acyl-CoA thioesterase 13	ACOT13
ACOT2	0.839852	1.02327	0.640159	0.580005	0.552379	0.906033	0.862878	0.0243815	0.400407	0.00397693	0.0104574	0.0192826	0.0662708	0.103354	8.74679	8.495	8.77999	8.10329	7.96093	7.89052	497	475	474	197	232	212	10965								ACOT2	chr14	74034324	74042362	2408	+	NR_046028	protein_coding	CTE1A|MTE1|PTE2|PTE2A|ZAP128	.	acyl-CoA thioesterase 2	ACOT2
ACOT4	3.63392	1.07957	5.6665	6.20411	5.14755	1.09488	0.908418	0.000480268	0.219865	0.000265931	0.000958699	0.00266292	0.0758839	0.176491	1.35544	3.21696	1.46589	3.85789	3.98866	3.71932	2	11	2	10	14	11	122970	#FF6347,black		#FF6347,black	#FF6347,black	#FF6347,black			ACOT4	chr14	74058410	74062470	1632	+	NM_152331	protein_coding	PTE-Ib|PTE1B|PTE2B	P36239	acyl-CoA thioesterase 4	ACOT4
ACOT6	1	1	1.02406	1.00519	3.12869	0.981571	3.05517	1	1	0.0725809	0.0880467	0.0147115	0.164199	0.0184118	0	0	0	0.0343063	0.00747151	1.64556	0	0	0	0	0	2	641372					#FF6347,black		#FF6347,black	ACOT6	chr14	74083548	74086592	1004	+	NM_001037162	protein_coding	C14orf42|MGC161656|MGC161658|c14_5530	P20079	acyl-CoA thioesterase 6	ACOT6
ACOT7	1.50647	1.45811	1.98444	1.70446	1.50741	0.858913	0.759617	0.00470183	0.0211036	0.00169621	0.0108974	0.0379788	0.0313937	0.0376488	8.0987	8.68987	8.6428	9.08743	8.86802	8.69077	317	544	431	391	436	370	11332	#FFA07A,black	#FFE4c3,black			#E0FFFF,black		#E0FFFF,black	ACOT7	chr1	6324332	6453826	2389	-	NM_007274	protein_coding	ACH1|ACT|BACH|CTE-II|LACH|LACH1|MGC1126|RP1-120G22.10|hBACH	P24912	acyl-CoA thioesterase 7	ACOT7
ACOT8	1.23851	0.998221	0.774714	0.86952	0.752397	1.12238	0.971193	0.0166313	0.492133	0.011854	0.111388	0.0706494	0.0510443	0.374984	8.21711	8.52572	8.21454	7.84885	8.0154	7.80668	344	485	320	165	241	200	10005								ACOT8	chr20	44470360	44486048	1171	-	NM_005469	protein_coding	HNAACTE|PTE-2|PTE1|PTE2|hACTE-III|hTE	P29918	acyl-CoA thioesterase 8	ACOT8
ACOT9	1.35939	1.15886	1.8263	2.15168	2.10181	1.17816	1.15085	0.00828378	0.103397	0.0021929	0.00536763	0.0125712	0.0273659	0.110632	8.52051	8.96346	8.73321	9.38943	9.62597	9.59214	425	658	459	482	738	692	23597	#FFE4c3,black		#FFE4c3,black	#FFA07A,black	#FFA07A,black			ACOT9	chrX	23721777	23761407	1727	-	NM_001033583	protein_coding	ACATE2|MT-ACT48	P17156	acyl-CoA thioesterase 9	ACOT9
ACOX1	1.05011	0.929521	0.777431	0.760344	0.743333	0.978022	0.95614	0.173122	0.22878	0.012174	0.037883	0.0660635	0.317247	0.315812	9.09929	9.16983	8.99385	8.73608	8.70402	8.67137	635	759	550	306	389	365	51								ACOX1	chr17	73937589	73975515	8389	-	NM_007292	protein_coding	ACOX|MGC1198|PALMCOX|SCOX	P572	acyl-CoA oxidase 1, palmitoyl	ACOX1
ACOX2	2.80503	2.26414	0.645874	1.2308	0.645112	1.90563	0.99882	0.000751026	0.00472839	0.00413827	0.060982	0.0337549	0.00191484	0.494783	3.11369	4.6017	4.29265	2.48301	3.41328	2.48131	9	30	20	3	9	4	8309	#FF6347,black	#FF6347,black	#87CEEB,black	#B0E0E6,black	#87CEEB,black	#FFA07A,black		ACOX2	chr3	58490863	58522929	2309	-	NM_003500	protein_coding	BCOX|BRCACOX|BRCOX|THCCox	P19641	acyl-CoA oxidase 2, branched chain	ACOX2
ACOX3	1.19276	1.13443	0.525859	0.629127	0.628083	1.19638	1.19439	0.0239372	0.127877	0.00192724	0.0142786	0.0303191	0.0231889	0.0783282	8.15763	8.41193	8.3396	7.23038	7.48906	7.48666	330	448	349	107	167	160	8310								ACOX3	chr4	8368009	8442452	2874	-	NM_003501	protein_coding	.	P21423	acyl-CoA oxidase 3, pristanoyl	ACOX3
ACOXL	1	1	1.02402	3.07966	1.00827	3.00741	0.984618	1	1	0.0726062	0.00982879	0.0870748	0.0126648	0.118141	0	0	0	0.0342481	1.62277	0.0118845	0	0	0	0	2	0	55289				#FF6347,black		#FF6347,black		ACOXL	chr2	111490150	111875799	2373	+	NM_001142807	protein_coding	FLJ11042	P6660	acyl-CoA oxidase-like	ACOXL
ACP1	0.939495	0.877207	0.950177	0.785785	0.793125	0.826989	0.834713	0.129607	0.121651	0.164896	0.0474064	0.0966463	0.0208142	0.0762895	10.2061	10.116	10.0171	10.1324	9.8583	9.87171	1369	1464	1119	807	867	840	52				#E0FFFF,black	#E0FFFF,black			ACP1	chr2	264869	278282	1580	+	NM_004300	protein_coding	HAAP|MGC111030|MGC3499	P30160	acid phosphatase 1, soluble	ACP1
ACP2	1.07801	1.12347	1.18481	1.28288	1.34646	1.08277	1.13643	0.100652	0.141505	0.0257141	0.044788	0.0657525	0.09263	0.125586	9.10574	9.21412	9.27371	9.35041	9.46514	9.53491	638	783	668	469	660	665	53								ACP2	chr11	47260853	47270398	2288	-	NM_001610	protein_coding	.	P8273	acid phosphatase 2, lysosomal	ACP2
ACP5	0.444626	0.793306	1.08622	2.94991	0.921666	2.71577	0.848511	0.00121447	0.0508003	0.0873727	0.00271479	0.283472	0.00080031	0.0882758	1.8265	0.657165	1.49245	1.94581	3.38717	1.70882	3	1	2	2	9	2	54	#87CEEB,black	#E0FFFF,black		#FF6347,black		#FF6347,black		ACP5	chr19	11685475	11689801	1631	-	NM_001111036	protein_coding	MGC117378|TRAP	P31386	acid phosphatase 5, tartrate resistant	ACP5
ACP6	0.994884	0.553125	0.750521	1.2169	0.971775	1.62141	1.2948	0.454871	0.00889117	0.00944768	0.0668469	0.416859	0.00339342	0.042025	6.71893	6.71153	5.86461	6.3049	7.00214	6.67763	121	137	62	56	119	91	51205		#B0E0E6,black	#FFA07A,black	#FF6347,black	#FF6347,black	#FFA07A,black	#FFE4c3,black	ACP6	chr1	147119168	147142634	1808	-	NM_016361	protein_coding	ACPL1|LPAP|PACPL1	P2187	acid phosphatase 6, lysophosphatidic	ACP6
ACPP	0.740412	0.883208	0.174655	0.201839	0.140587	1.15564	0.80494	0.00863586	0.130455	0.000262782	0.00124606	0.00186185	0.0343679	0.0566903	3.99158	3.55798	3.8124	1.47416	1.68286	1.16111	17	14	14	1	2	1	55	#E0FFFF,black		#B0E0E6,black	#E0FFFF,black	#87CEEB,black	#FFE4c3,black		ACPP	chr3	132036211	132087146	1827	+	NM_001134194	protein_coding	ACP-3|ACP3|PAP	P22174	acid phosphatase, prostate	ACPP
ACPT	1	1	1	1	1	1	1	1	1	1	1	1	1	1	0	0	0	0	0	0	0	0	0	0	0	0	93650								ACPT	chr19	51293672	51298481	1347	+	NM_033068	protein_coding	.	P18212	acid phosphatase, testicular	ACPT
ACR	3.53571	1	1.0346	1.00744	1.01188	0.973748	0.978039	0.00445816	1	0.066966	0.0865162	0.0851572	0.201435	0.131474	0	1.822	0	0.049074	0.0106938	0.0170376	0	3	0	0	0	0	49	#FF6347,black		#B0E0E6,black	#87CEEB,black	#87CEEB,black			ACR	chr22	51176652	51183727	1370	+	NM_001097	protein_coding	.	P31005	acrosin	ACR
ACRBP	1.82086	1	1.0121	1.00262	1.00418	0.990636	0.992176	0.0189326	1	0.0809973	0.0898523	0.08934	0.124608	0.104269	0	0.864623	0	0.0173483	0.00377572	0.00601661	0	1	0	0	0	0	84519	#FFA07A,black							ACRBP	chr12	6747242	6756580	1886	-	NM_032489	protein_coding	CT23|FLJ51160|OY-TES-1|SP32	P25666	acrosin binding protein	ACRBP
ACRC	1.25989	2.08109	1.92779	2.21083	2.66155	1.14682	1.38062	0.0143599	0.00585862	0.00184834	0.00501234	0.00735515	0.0378823	0.0282094	3.59066	3.92396	4.648	4.53761	4.73525	5.00293	13	19	26	16	24	28	93953	#FFE4c3,black	#FF6347,black	#FFA07A,black	#FF6347,black	#FF6347,black		#FFE4c3,black	ACRC	chrX	70797874	70833433	3178	+	NM_052957	.	NAAR1	P1286	acidic repeat containing	ACRC
ACRV1	0.525538	0.525538	0.53192	0.52692	0.527743	0.990602	0.992147	0.0075639	0.0075639	0.0181176	0.0314851	0.048371	0.124746	0.104318	0.928133	0	0	0.0174125	0.00378972	0.00603892	1	0	0	0	0	0	56	#87CEEB,black	#B0E0E6,black	#B0E0E6,black	#87CEEB,black	#87CEEB,black			ACRV1	chr11	125542229	125550793	1409	-	NM_020069	protein_coding	D11S4365|SP-10|SPACA2	P10563	acrosomal vesicle protein 1	ACRV1
ACSBG1	1	1	1	1	1	1	1	1	1	1	1	1	1	1	0	0	0	0	0	0	0	0	0	0	0	0	23205								ACSBG1	chr15	78463187	78527049	2968	-	NM_001199377	protein_coding	BG1|BGM|FLJ30320|GR-LACS|KIAA0631|MGC14352|hBG1|hsBG	P8940	acyl-CoA synthetase bubblegum family member 1	ACSBG1
ACSBG2	1	1	1	1	1	1	1	1	1	1	1	1	1	1	0	0	0	0	0	0	0	0	0	0	0	0	81616								ACSBG2	chr19	6135644	6193114	2783	+	NM_001289180	protein_coding	BGR|BRGL|DKFZp434K1635|MGC111089|PRTD-NY3|PRTDNY3	P13455	acyl-CoA synthetase bubblegum family member 2	ACSBG2
ACSF2	0.934319	0.690674	0.743928	0.866746	0.640022	1.16509	0.860328	0.115836	0.0218633	0.00890723	0.107943	0.0326811	0.0311275	0.100458	4.88384	4.78583	4.34992	4.45707	4.67752	4.24003	33	35	21	15	23	16	80221		#E0FFFF,black		#FFE4c3,black				ACSF2	chr17	48503519	48552206	2371	+	NM_001288968	protein_coding	ACSMW|AVYV493|FLJ20920	P17220	acyl-CoA synthetase family member 2	ACSF2
ACSF3	0.506466	1.04329	0.797757	0.828404	0.626395	1.03842	0.785195	0.00172129	0.324679	0.0149831	0.0714925	0.030002	0.222821	0.0471524	6.03895	5.05749	6.10009	5.71297	5.76736	5.36409	75	43	73	37	50	36	197322	#B0E0E6,black		#FFE4c3,black	#FFE4c3,black			#E0FFFF,black	ACSF3	chr16	89160217	89222254	4427	+	NM_001284316	protein_coding	FLJ39242	P30484	acyl-CoA synthetase family member 3	ACSF3
ACSL1	1.02343	1.16105	0.44476	0.431885	0.470144	0.971051	1.05707	0.310615	0.101536	0.00121537	0.00448278	0.0121916	0.269653	0.279866	8.784	8.81741	8.99943	7.61509	7.57271	7.69517	510	594	552	140	177	185	2180								ACSL1	chr4	185676749	185747268	4743	-	NM_001286708	protein_coding	ACS1|FACL1|FACL2|LACS|LACS1|LACS2	P2125	acyl-CoA synthetase long-chain family member 1	ACSL1
ACSL3	0.983108	0.956567	0.717318	0.725035	0.719707	1.01076	1.00333	0.355874	0.317398	0.00710033	0.0283704	0.0557033	0.407108	0.485323	11.0119	10.9873	10.9478	10.5325	10.548	10.5373	2394	2679	2134	1065	1399	1333	2181			#E0FFFF,black	#E0FFFF,black	#E0FFFF,black			ACSL3	chr2	223725732	223808119	4361	+	NM_203372	protein_coding	ACS3|FACL3|PRO2194	P9957	acyl-CoA synthetase long-chain family member 3	ACSL3
ACSL4	1.2262	1.56151	0.43064	0.367775	0.354169	0.85402	0.822426	0.0182113	0.015387	0.00112437	0.00317078	0.00655773	0.0293542	0.0672946	11.0458	11.34	11.6887	9.83036	9.6027	9.54832	2451	3421	3567	654	726	671	2182		#FFA07A,black	#E0FFFF,black	#B0E0E6,black	#B0E0E6,black			ACSL4	chrX	108884564	108976621	5041	-	NM_022977	protein_coding	ACS4|FACL4|LACS4|MRX63|MRX68	P26514	acyl-CoA synthetase long-chain family member 4	ACSL4
ACSL5	1.09878	1.11908	1.01126	3.19656	3.05494	3.16097	3.02092	0.0714047	0.147515	0.402957	0.00235513	0.00568032	0.000603468	0.00260013	4.36915	4.50505	4.53147	4.3853	6.04567	5.98029	23	29	24	14	61	56	51703			#FFE4c3,black	#FF4500,black	#FF4500,black	#FF6347,black	#FF6347,black	ACSL5	chr10	114133916	114188138	3744	+	NM_203379	protein_coding	ACS2|ACS5|FACL5	P13750	acyl-CoA synthetase long-chain family member 5	ACSL5
ACSL6	0.53347	1.03156	0.552251	0.537507	1.11697	0.973302	2.02258	0.0079202	0.367647	0.0145293	0.0321238	0.227056	0.203584	0.0447788	0.906522	0	0.951347	0.0499186	0.0108781	1.06611	1	0	1	0	0	1	23305	#87CEEB,black				#FFA07A,black		#FFA07A,black	ACSL6	chr5	131285667	131347761	6990	-	NM_001205247	protein_coding	ACS2|FACL6|FLJ16173|KIAA0837|LACS 6|LACS2|LACS5	P14756	acyl-CoA synthetase long-chain family member 6	ACSL6
ACSM1	1	1	1	1	1	1	1	1	1	1	1	1	1	1	0	0	0	0	0	0	0	0	0	0	0	0	116285								ACSM1	chr16	20634559	20702578	2051	-	NM_052956	protein_coding	BUCS1|MACS1|MGC150532	P25956	acyl-CoA synthetase medium-chain family member 1	ACSM1
ACSM2A	1	1	1	1	1	1	1	1	1	1	1	1	1	1	0	0	0	0	0	0	0	0	0	0	0	0	123876								ACSM2A	chr16	20462783	20498991	3567	+	NM_001308954	protein_coding	A-923A4.1|ACSM2|FLJ34659|MGC150530	P32522	acyl-CoA synthetase medium-chain family member 2A	ACSM2A
ACSM2B	1	1	1	1	1	1	1	1	1	1	1	1	1	1	0	0	0	0	0	0	0	0	0	0	0	0	348158								ACSM2B	chr16	20548083	20587695	2441	-	NM_001105069	protein_coding	ACSM2|HXMA	P8823	acyl-CoA synthetase medium-chain family member 2B	ACSM2B
ACSM3	0.82585	0.735569	1.20967	0.804512	0.822144	0.665066	0.679643	0.0205336	0.0308505	0.0207353	0.0564587	0.122211	0.00474507	0.0201848	6.16446	5.88841	5.72139	6.43907	5.85064	5.88192	82	77	56	62	53	52	6296		#E0FFFF,black		#B0E0E6,black	#E0FFFF,black	#B0E0E6,black	#E0FFFF,black	ACSM3	chr16	20775312	20808479	2133	+	NM_202000	protein_coding	SA|SAH	P12974	acyl-CoA synthetase medium-chain family member 3	ACSM3
ACSM4	1	1	1	1	1	1	1	1	1	1	1	1	1	1	0	0	0	0	0	0	0	0	0	0	0	0	341392								ACSM4	chr12	7456928	7480969	1743	+	NM_001080454	protein_coding	.	P6408	acyl-CoA synthetase medium-chain family member 4	ACSM4
ACSM5	1	1	1	1	1	1	1	1	1	1	1	1	1	1	0	0	0	0	0	0	0	0	0	0	0	0	54988			#B0E0E6,black	#87CEEB,black	#87CEEB,black			ACSM5	chr16	20420856	20452281	2419	+	NM_017888	protein_coding	FLJ20581	P2933	acyl-CoA synthetase medium-chain family member 5	ACSM5
ACSM6	1	1	1	1	1	1	1	1	1	1	1	1	1	1	0	0	0	0	0	0	0	0	0	0	0	0	142827								ACSM6	chr10	96953957	96988686	1713	+	NM_207321	protein_coding	.	P18741	acyl-CoA synthetase medium-chain family member 6	ACSM6
ACSS1	0.737319	0.244187	1.57945	2.93561	3.14166	1.85863	1.98908	0.00840614	0.00160376	0.00378931	0.00273915	0.00541035	0.00207128	0.00663862	3.48752	3.04788	1.45358	4.14694	5.04118	5.13904	12	10	2	12	30	31	84532	#E0FFFF,black	#87CEEB,black	#FF6347,black	#FF4500,black	#FF4500,black	#FFA07A,black	#FFA07A,black	ACSS1	chr20	24986866	25038818	3081	-	NM_001252677	protein_coding	ACAS2L|AceCS2L|FLJ45659|MGC33843	P29177	acyl-CoA synthetase short-chain family member 1	ACSS1
ACSS2	0.95225	0.84152	0.768848	0.807824	0.73495	1.05069	0.95591	0.173001	0.0819291	0.011201	0.0582841	0.0621393	0.171014	0.314959	6.70757	6.63699	6.45864	6.32834	6.39969	6.26329	120	130	94	57	78	68	55902			#E0FFFF,black	#E0FFFF,black	#E0FFFF,black			ACSS2	chr20	33462766	33515769	3193	+	NM_001242393	protein_coding	ACAS2|ACECS|ACS|ACSA|DKFZp762G026|dJ1161H23.1	P1950	acyl-CoA synthetase short-chain family member 2	ACSS2
ACSS3	4.1206	1.07382	1.06498	2.46033	1.91852	2.3102	1.80145	0.000398891	0.233712	0.128151	0.00390552	0.0161578	0.0011382	0.00899667	2.37143	4.41428	2.47418	2.46226	3.67028	3.31142	5	26	5	3	11	8	79611	#FF4500,black		#87CEEB,black	#E0FFFF,black	#B0E0E6,black	#FF6347,black	#FFA07A,black	ACSS3	chr12	81471809	81649582	3033	+	NM_024560	protein_coding	FLJ21963	P22805	acyl-CoA synthetase short-chain family member 3	ACSS3
ACTA1	1.7925	1	2.26126	1.00516	1.00824	0.444515	0.445876	0.0199041	1	0.0104861	0.0880658	0.0870911	0.0255824	0.0344675	0	0.841973	0	1.17713	0.00743179	0.0118415	0	1	0	1	0	0	58	#FFA07A,black		#FF6347,black			#87CEEB,black	#87CEEB,black	ACTA1	chr1	229566993	229569843	1492	-	NM_001100	protein_coding	ACTA|ASMA|CFTD|CFTD1|CFTDM|MPFD|NEM1|NEM2|NEM3	P30994	actin, alpha 1, skeletal muscle	ACTA1
ACTA2	0.925974	0.750323	0.265269	0.213323	0.23828	0.804175	0.898256	0.097285	0.0348128	0.000454108	0.00133656	0.00346673	0.0160516	0.156014	11.2477	11.1367	10.8333	9.33322	9.0188	9.17841	2819	2971	1971	463	484	519	59		#E0FFFF,black	#B0E0E6,black	#87CEEB,black	#B0E0E6,black			ACTA2	chr10	90694831	90751147	1851	-	NM_001141945	protein_coding	AAT6|ACTSA	P21140	actin, alpha 2, smooth muscle, aorta	ACTA2
ACTA2-AS1	0.930153	0.755229	0.262937	0.214267	0.240324	0.814898	0.914001	0.106061	0.0362741	0.000448131	0.0013442	0.00350798	0.0180813	0.188981	11.2354	11.1309	10.8303	9.30814	9.01284	9.17841	2795	2959	1967	455	482	519	100132116		#E0FFFF,black	#B0E0E6,black	#87CEEB,black	#B0E0E6,black			ACTA2-AS1	chr10	90692441	90699731	2043	+	NR_125373	lncRNA	.	.	ACTA2 antisense RNA 1	ACTA2-AS1
ACTB	0.988469	0.981128	0.940112	0.701656	0.714926	0.746354	0.76047	0.39962	0.417006	0.131379	0.0237141	0.0538539	0.00910117	0.0379236	13.7691	13.7524	13.7416	13.68	13.2579	13.285	16193	18220	14805	9444	9159	8958	60			#87CEEB,black	#87CEEB,black	#87CEEB,black	#E0FFFF,black	#E0FFFF,black	ACTB	chr7	5566779	5570232	1812	-	NM_001101	protein_coding	PS1TP5BP1	P5322	actin, beta	ACTB
ACTBL2	0.349633	0.590171	0.0583541	0.0964421	0.0492764	1.65271	0.844438	0.000723533	0.0111346	9.91651e-05	0.00058453	0.000497577	0.00314245	0.495211	4.47386	2.95778	3.71307	0.374841	1.09967	0.130905	24	9	13	0	1	0	345651	#87CEEB,black	#B0E0E6,black	#87CEEB,black	#87CEEB,black	#00BFFF,black	#FFA07A,black		ACTBL2	chr5	56775843	56778636	2794	-	NM_001017992	protein_coding	ACT|DKFZp686D0972	P31012	actin, beta-like 2	ACTBL2
ACTC1	1.81657	2.76074	0.204176	0.171015	0.176127	0.837585	0.862624	0.00223207	0.00307735	0.00031693	0.00159952	0.00186595	0.4246	0.408824	2.61967	3.48089	4.08473	0.327556	0.0718635	0.11436	6	13	17	0	0	0	70	#FFA07A,black	#FF6347,black						ACTC1	chr15	35080297	35087927	3693	-	NM_005159	protein_coding	ACTC|ASD5|CMD1R|CMH11|LVNC4	P28706	actin, alpha, cardiac muscle 1	ACTC1
ACTG1	0.898697	0.910628	0.829961	0.53625	0.521643	0.646114	0.628515	0.0581901	0.181326	0.0215717	0.0080497	0.0161948	0.00414523	0.0142213	15.2595	15.1054	15.1244	14.9906	14.3604	14.3206	45498	46544	38609	23426	19668	18365	71			#87CEEB,black	#87CEEB,black	#00BFFF,black	#B0E0E6,black	#B0E0E6,black	ACTG1	chr17	79476997	79479892	2089	-	NR_037688	protein_coding	ACT|ACTG|DFNA20|DFNA26	.	actin gamma 1	ACTG1
ACTG1P17	0.358448	0.358448	1.24776	0.36202	0.364156	0.290136	0.291847	0.0030154	0.0030154	0.0155831	0.00932264	0.0132358	0.00910998	0.0115536	1.48017	0	0	1.79951	0.014308	0.022794	2	0	0	2	0	0	283693	#87CEEB,black	#87CEEB,black	#FF6347,black			#87CEEB,black	#87CEEB,black	ACTG1P17	chr15	83394650	83408532	1652	-	NR_036446	misc_RNA	.	.	actin gamma 1 pseudogene 17	ACTG1P17
ACTG1P20	0.983787	0.886626	0.410212	0.247664	0.231609	0.603747	0.564607	0.361259	0.135805	0.00100543	0.00163626	0.00333477	0.00311553	0.00952334	6.97039	6.9468	6.79678	5.68483	4.95684	4.86015	144	161	119	36	28	25	644961			#B0E0E6,black	#87CEEB,black	#87CEEB,black	#B0E0E6,black	#B0E0E6,black	ACTG1P20	chr1	27650365	27653016	2652	+	NR_033926	misc_RNA	.	.	actin gamma 1 pseudogene 20	ACTG1P20
ACTG1P4	0.259788	0.737418	0.442298	0.709881	0.369493	1.60498	0.835393	0.000440166	0.031314	0.00119894	0.0252323	0.00711546	0.00353949	0.0768299	3.15658	1.21198	2.71713	1.97967	2.66222	1.72019	9	2	6	2	5	2	648740	#87CEEB,black	#E0FFFF,black	#87CEEB,black	#87CEEB,black	#00BFFF,black	#FFA07A,black		ACTG1P4	chr1	104112026	104114008	1983	+	NR_024438	misc_RNA	.	.	actin gamma 1 pseudogene 4	ACTG1P4
ACTG2	0.768953	0.85863	0.0859495	0.0722378	0.0480227	0.840467	0.558731	0.0112123	0.0985851	0.000132917	0.000463206	0.000780006	0.0245724	0.00919338	8.93512	8.55609	8.71523	5.39476	5.14402	4.55498	566	495	453	29	32	20	72	#E0FFFF,black		#E0FFFF,black	#B0E0E6,black	#87CEEB,black		#B0E0E6,black	ACTG2	chr2	74120093	74146780	1331	+	NM_001615	protein_coding	ACT|ACTA3|ACTE|ACTL3|ACTSG	P23691	actin, gamma 2, smooth muscle, enteric	ACTG2
ACTL10	2.81014	2.43809	4.97102	8.74558	6.17791	1.75931	1.24278	0.000748388	0.00398455	0.000311092	0.000679728	0.00215929	0.00249039	0.0565308	3.35585	4.84649	4.6416	5.66939	6.4844	5.98296	11	37	26	36	83	56	170487	#FF6347,black	#FF6347,black	#FF6347,black	#FF4500,black	#FF4500,black	#FFA07A,black		ACTL10	chr20	32254304	32256331	2028	+	NM_001024675	protein_coding	.	P29962	actin like 10	ACTL10
ACTL6A	1.111	1.14021	1.97217	1.35148	1.11203	0.685276	0.563864	0.0596155	0.121404	0.00172717	0.0319585	0.234865	0.00551363	0.00948087	6.95623	7.1081	7.14553	7.93602	7.39077	7.10944	143	181	152	176	156	123	86			#E0FFFF,black	#B0E0E6,black	#87CEEB,black	#E0FFFF,black	#B0E0E6,black	ACTL6A	chr3	179280668	179306193	1754	+	NM_177989	protein_coding	ACTL6|ARPN-BETA|Arp4|BAF53A|INO80K|MGC5382	P2640	actin like 6A	ACTL6A
ACTL6B	1	1	1	1	1	1	1	1	1	1	1	1	1	1	0	0	0	0	0	0	0	0	0	0	0	0	51412								ACTL6B	chr7	100240726	100254084	1531	-	NM_016188	protein_coding	ACTL6|BAF53B	P16818	actin like 6B	ACTL6B
ACTL7A	1	1	1	1	1	1	1	1	1	1	1	1	1	1	0	0	0	0	0	0	0	0	0	0	0	0	10881								ACTL7A	chr9	111624508	111626035	1528	+	NM_006687	protein_coding	.	P17012	actin like 7A	ACTL7A
ACTL7B	1	1	1	1	1	1	1	1	1	1	1	1	1	1	0	0	0	0	0	0	0	0	0	0	0	0	10880								ACTL7B	chr9	111616869	111618275	1407	-	NM_006686	protein_coding	Tact1	P10340	actin like 7B	ACTL7B
ACTL8	1	1.94859	1.01217	1.00264	1.0042	0.990585	0.992133	1	0.0265197	0.0809435	0.0898419	0.0893269	0.124815	0.104343	0	0	0.962428	0.0174446	0.0037967	0.00605003	0	0	1	0	0	0	81569		#FF6347,black	#87CEEB,black	#87CEEB,black	#87CEEB,black			ACTL8	chr1	18081808	18153558	1861	+	NM_030812	protein_coding	CT57	P9423	actin like 8	ACTL8
ACTL9	1	1	1	1	1	1	1	1	1	1	1	1	1	1	0	0	0	0	0	0	0	0	0	0	0	0	284382								ACTL9	chr19	8807747	8809180	1434	-	NM_178525	protein_coding	MGC33407	P33057	actin like 9	ACTL9
ACTN1	1.00297	1.03553	1.00201	0.932935	0.957124	0.931061	0.955201	0.473864	0.352622	0.482247	0.238595	0.375042	0.108099	0.312339	13.5847	13.589	13.6351	13.5876	13.4845	13.5215	14250	16269	13751	8858	10717	10554	87			#E0FFFF,black	#E0FFFF,black	#E0FFFF,black			ACTN1	chr14	69340840	69446083	3791	-	NM_001130005	protein_coding	FLJ40884|FLJ54432	P3535	actinin alpha 1	ACTN1
ACTN1-AS1	1	1	1	1	1	1	1	1	1	1	1	1	1	1	0	0	0	0	0	0	0	0	0	0	0	0	161159								ACTN1-AS1	chr14	69446399	69454180	599	+	NR_073422	lncRNA	.	.	ACTN1 antisense RNA 1	ACTN1-AS1
ACTN2	1	3.86789	1.03513	1.00755	1.01206	0.973361	0.977715	1	0.00685809	0.0667289	0.0864413	0.0850643	0.203298	0.132156	0	0	1.95155	0.049806	0.0108536	0.0172922	0	0	3	0	0	0	88		#FF4500,black	#B0E0E6,black	#87CEEB,black	#87CEEB,black			ACTN2	chr1	236849754	236927927	5110	+	NM_001278343	protein_coding	CMD1AA	P15513	actinin alpha 2	ACTN2
ACTN3	1	4.82556	1.04597	1.00985	1.01573	0.965464	0.971092	1	0.00509301	0.0626945	0.0849255	0.0831903	0.241114	0.146619	0	0	2.2707	0.0648442	0.0141384	0.0225239	0	0	4	0	0	0	89		#FF4500,black						ACTN3	chr11	66313866	66330800	3331	+	NM_001258371	protein_coding	MGC117002|MGC117005	P29802	actinin alpha 3 (gene/pseudogene)	ACTN3
ACTN4	0.898128	1.0361	0.600441	0.383174	0.375823	0.638155	0.625911	0.0576195	0.350517	0.00304942	0.00344489	0.00735914	0.00392226	0.0139809	13.0913	12.9363	13.1425	12.3554	11.7074	11.6794	10122	10348	9773	3770	3126	2943	81			#87CEEB,black	#00BFFF,black	#00BFFF,black	#B0E0E6,black	#B0E0E6,black	ACTN4	chr19	39138267	39221171	3954	+	NM_004924	protein_coding	ACTININ-4|DKFZp686K23158|FSGS|FSGS1	P5331	actinin alpha 4	ACTN4
ACTR10	1.14685	1.003	1.18381	1.1988	1.26464	1.01266	1.06828	0.0378708	0.486779	0.0259525	0.0758569	0.0948377	0.391489	0.248011	10.0446	10.2422	10.0489	10.288	10.3062	10.3833	1224	1598	1144	899	1183	1198	55860								ACTR10	chr14	58666833	58702353	2441	+	NM_018477	protein_coding	ACTR11|Arp11|HARP11	P30740	actin-related protein 10 homolog	ACTR10
ACTR1A	1.19821	1.13726	1.10436	1.14103	1.17846	1.0332	1.06709	0.0228257	0.124651	0.0656332	0.120525	0.152403	0.250087	0.251194	10.578	10.8388	10.7635	10.7212	10.7683	10.8149	1772	2417	1878	1214	1630	1616	10121								ACTR1A	chr10	104238986	104262512	2873	-	NM_005736	protein_coding	ARP1|CTRN1|FLJ52695|FLJ52800|FLJ55002	P36064	ARP1 actin-related protein 1 homolog A, centractin alpha	ACTR1A
ACTR1B	1.17497	1.00948	0.817139	0.824423	0.720665	1.00891	0.881937	0.0282179	0.458451	0.0185492	0.0686615	0.0560833	0.422541	0.128528	9.81821	10.0508	9.83183	9.52687	9.53967	9.34561	1046	1399	984	530	695	583	10120					#E0FFFF,black			ACTR1B	chr2	98272402	98280561	2258	-	NM_005735	protein_coding	ARP1B|CTRN2|PC3	P9065	ARP1 actin-related protein 1 homolog B, centractin beta	ACTR1B
ACTR2	1.03866	1.0974	1.04189	0.892407	0.90979	0.85653	0.873214	0.221628	0.182696	0.20651	0.145448	0.256753	0.0303771	0.116184	11.937	11.9917	12.0711	11.9962	11.7727	11.8006	4547	5376	4650	2939	3271	3201	10097				#E0FFFF,black	#E0FFFF,black			ACTR2	chr2	65454829	65498390	3937	+	NM_005722	protein_coding	ARP2	P17927	ARP2 actin-related protein 2 homolog (yeast)	ACTR2
ACTR3	0.938567	1.13982	1.28905	0.976997	0.960605	0.757922	0.745206	0.126995	0.121823	0.0119767	0.399307	0.384823	0.010108	0.0333682	10.5877	10.4962	10.7765	10.954	10.5541	10.5297	1784	1906	1895	1427	1405	1326	10096				#B0E0E6,black	#B0E0E6,black	#E0FFFF,black	#E0FFFF,black	ACTR3	chr2	114647511	114719129	5881	+	NM_005721	protein_coding	ARP3	P9849	ARP3 actin-related protein 3 homolog (yeast)	ACTR3
ACTR3B	0.751601	1.33781	0.46538	0.523083	0.902028	1.12399	1.93826	0.00954042	0.0340029	0.00136304	0.00745742	0.240464	0.0499765	0.00715672	6.38951	5.97755	6.80939	5.28599	5.45462	6.24075	96	82	120	27	40	67	57180	#E0FFFF,black	#FFE4c3,black		#FFE4c3,black	#FF6347,black		#FFA07A,black	ACTR3B	chr7	152456834	152552464	2217	+	NM_001040135	protein_coding	ARP11|ARP3BETA|DKFZp686O24114	P30912	ARP3 actin-related protein 3 homolog B (yeast)	ACTR3B
ACTR3BP2	1	1	1	1	1	1	1	1	1	1	1	1	1	1	0	0	0	0	0	0	0	0	0	0	0	0	440888								ACTR3BP2	chr2	92129159	92130496	1338	+	NR_027714	misc_RNA	FKSG73	.	ACTR3B pseudogene 2	ACTR3BP2
ACTR3BP5	1	1	1	1	1	1	1	1	1	1	1	1	1	1	0	0	0	0	0	0	0	0	0	0	0	0	399746								ACTR3BP5	chr10	38989727	38991371	1645	+	NR_045000	misc_RNA	FKSG74	.	ACTR3B pseudogene 5	ACTR3BP5
ACTR3C	1	2.90872	1.02386	1.00515	1.00822	0.981721	0.984718	1	0.0108733	0.0727031	0.0880762	0.0871041	0.163505	0.117948	0	0	1.54039	0.0340254	0.00741025	0.0118072	0	0	2	0	0	0	653857		#FF6347,black	#87CEEB,black	#87CEEB,black	#87CEEB,black			ACTR3C	chr7	149944301	150020758	1420	-	NM_001164459	protein_coding	ARP11	P31889	ARP3 actin-related protein 3 homolog C	ACTR3C
ACTR5	1.33213	1.44601	1.43093	1.01024	0.868488	0.706003	0.606938	0.00946095	0.0220053	0.00612218	0.455161	0.180558	0.00647884	0.0123717	5.40285	5.81659	5.93493	5.91981	5.41756	5.19943	48	73	65	43	39	32	79913	#FFE4c3,black	#FFE4c3,black		#B0E0E6,black	#B0E0E6,black	#E0FFFF,black	#B0E0E6,black	ACTR5	chr20	37377097	37401089	2479	+	NM_024855	protein_coding	Arp5|FLJ12785|INO80M	P1913	ARP5 actin-related protein 5 homolog	ACTR5
ACTR6	0.756407	1.02789	0.877421	0.676786	0.716854	0.771336	0.817001	0.00996789	0.381906	0.0411315	0.0197771	0.0545907	0.0114719	0.0637528	7.54242	7.13966	7.58212	7.35377	6.9792	7.06218	215	185	206	117	117	119	64431	#E0FFFF,black			#B0E0E6,black	#E0FFFF,black	#E0FFFF,black		ACTR6	chr12	100593865	100618202	2608	+	NM_022496	protein_coding	ARP6|FLJ13433|HSPC281|MSTP136|hARP6|hARPX	P31955	ARP6 actin-related protein 6 homolog	ACTR6
ACTR8	1.01914	0.948787	1.09526	1.19539	1.15623	1.09143	1.05567	0.341182	0.289384	0.0754307	0.0777588	0.175082	0.0801867	0.28415	8.29018	8.31754	8.21434	8.42145	8.54767	8.49961	362	420	320	246	349	324	93973				#FFE4c3,black				ACTR8	chr3	53901094	53916229	3628	-	NM_022899	protein_coding	ARP8|FLJ12934|FLJ22579|INO80N	P8541	ARP8 actin-related protein 8 homolog	ACTR8
ACTRT1	1	1	1	1	1	1	1	1	1	1	1	1	1	1	0	0	0	0	0	0	0	0	0	0	0	0	139741								ACTRT1	chrX	127184941	127186382	1442	-	NM_138289	protein_coding	AIP1|ARIP1|ARPT1|HSD27|KIAA0705|MGC26590	P15418	actin related protein T1	ACTRT1
ACTRT2	1	1	1	1	1	1	1	1	1	1	1	1	1	1	0	0	0	0	0	0	0	0	0	0	0	0	140625								ACTRT2	chr1	2938046	2939467	1422	+	NM_080431	protein_coding	ARPM2|ARPT2|Arp-T2|FLJ25424|HARPM2	P21755	actin related protein T2	ACTRT2
ACTRT3	2.03365	1.56284	3.68035	3.85557	4.20323	1.04761	1.14207	0.00158171	0.0153308	0.000470968	0.00174952	0.00345936	0.182545	0.119415	4.10069	5.12476	4.74487	5.98054	6.04764	6.17219	19	45	28	45	61	64	84517	#FF6347,black	#FFA07A,black	#FF6347,black	#FF6347,black	#FF6347,black			ACTRT3	chr3	169484711	169487683	2003	-	NM_032487	protein_coding	.	P28215	actin related protein T3	ACTRT3
ACVR1	0.539662	0.719058	1.62605	0.922183	0.939786	0.567132	0.577958	0.00209152	0.0270761	0.00335406	0.208997	0.328243	0.0024709	0.0103271	8.91047	8.0206	8.43465	9.61184	8.79359	8.82087	557	342	373	563	414	405	90	#B0E0E6,black	#E0FFFF,black	#FFA07A,black			#B0E0E6,black	#B0E0E6,black	ACVR1	chr2	158592958	158732374	3112	-	NM_001111067	protein_coding	ACTRI|ACVR1A|ACVRLK2|ALK2|FOP|SKR1|TSRI	P29591	activin A receptor type 1	ACVR1
ACVR1B	1.13047	1.0261	0.704688	0.577411	0.557448	0.819385	0.791056	0.0460158	0.389009	0.00641134	0.0102926	0.0198544	0.0190349	0.0497528	8.11796	8.29487	8.15513	7.61301	7.32563	7.27486	321	413	307	140	149	138	91			#E0FFFF,black	#B0E0E6,black	#B0E0E6,black		#E0FFFF,black	ACVR1B	chr12	52345451	52390863	4807	+	NM_004302	protein_coding	ACTRIB|ACVRLK4|ALK4|SKR2	P13009	activin A receptor type 1B	ACVR1B
ACVR1C	0.927068	1.04055	0.385751	0.367022	0.370058	0.951446	0.959317	0.0994905	0.334345	0.00282971	0.00917247	0.0128891	0.303502	0.174153	1.46611	1.35686	1.52345	0.0918516	0.0200458	0.0319306	2	2	2	0	0	0	130399								ACVR1C	chr2	158383279	158485399	9077	-	NM_001111032	protein_coding	ACVRLK7|ALK7	P16651	activin A receptor type 1C	ACVR1C
ACVR2A	1.32131	0.657146	0.419365	0.758901	0.515965	1.80964	1.23035	0.010006	0.0172367	0.00105698	0.0374198	0.0156883	0.00226073	0.0611581	7.01754	7.41951	6.41183	5.76382	6.61952	6.06289	149	224	91	38	91	59	92	#FFE4c3,black	#E0FFFF,black	#87CEEB,black	#E0FFFF,black	#87CEEB,black	#FFA07A,black		ACVR2A	chr2	148602086	148688396	5722	+	NM_001278580	protein_coding	ACTRII|ACVR2	P5320	activin A receptor type 2A	ACVR2A
ACVR2B	0.466693	0.416599	1.58547	1.41568	2.0022	0.892909	1.26284	0.0013731	0.00412587	0.00372776	0.0245706	0.0143136	0.0527235	0.0501258	5.14665	4.04719	3.88338	5.81155	5.64814	6.14823	40	21	15	40	46	63	93	#87CEEB,black	#87CEEB,black	#FFA07A,black	#FFA07A,black	#FF6347,black		#FFE4c3,black	ACVR2B	chr3	38495790	38534633	11373	+	NM_001106	protein_coding	ACTRIIB|ActR-IIB|MGC116908	P25463	activin A receptor type 2B	ACVR2B
ACVR2B-AS1	0.54282	0.220259	0.543336	0.919697	0.473135	1.69269	0.870796	0.0021314	0.00139345	0.00213801	0.202694	0.0123914	0.00286589	0.113017	2.18273	1.30127	0	1.30265	2.06196	1.10305	4	2	0	1	3	1	100128640	#B0E0E6,black	#00BFFF,black	#FF6347,black	#FF6347,black	#FFA07A,black	#FFA07A,black		ACVR2B-AS1	chr3	38492518	38496311	2517	-	NR_028389	lncRNA	.	.	ACVR2B antisense RNA 1	ACVR2B-AS1
ACVRL1	1.09612	1.06092	0.0612974	0.0563823	0.0563305	0.919816	0.91897	0.0744159	0.268476	0.00010269	0.0003869	0.000868709	0.0859847	0.200887	11.1651	11.2975	11.2504	7.13704	7.01646	7.01513	2662	3321	2632	100	120	115	94								ACVRL1	chr12	52301202	52317145	4470	+	NM_000020	protein_coding	ACVRLK1|ALK-1|ALK1|HHT|HHT2|ORW2|SKR3|TSR-I	P7544	activin A receptor like type 1	ACVRL1
ACY1	1.22616	0.684288	0.783534	0.945294	1.04201	1.20645	1.32989	0.0182166	0.020871	0.0129365	0.277456	0.382218	0.0212916	0.035287	8.18326	8.47741	7.63594	7.83133	8.1021	8.24264	336	469	214	163	256	271	95		#E0FFFF,black	#E0FFFF,black				#FFE4c3,black	ACY1	chr3	52017300	52023218	1689	+	NM_001198895	protein_coding	ACY1D|ACYLASE	P20283	aminoacylase 1	ACY1
ACY3	1	1	1.03555	1.00764	4.18604	0.97305	4.04233	1	1	0.0665402	0.086381	0.00948858	0.204801	0.0105273	0	0	0	0.050397	0.0109826	2.06559	0	0	0	0	0	3	91703					#FF6347,black		#FF6347,black	ACY3	chr11	67410026	67418130	1300	-	NM_080658	protein_coding	ACY-3|HCBP1|MGC9740	P31835	aminoacylase 3	ACY3
ACYP1	0.601714	0.446322	1.36789	0.791734	0.53773	0.578801	0.39311	0.00307467	0.00485026	0.00796516	0.0500657	0.0177339	0.0026569	0.00363431	5.85796	5.12511	4.69412	6.30991	5.52105	4.96292	66	45	27	57	42	27	97	#B0E0E6,black	#87CEEB,black		#B0E0E6,black	#87CEEB,black	#B0E0E6,black	#87CEEB,black	ACYP1	chr14	75519928	75536186	1054	-	NR_126393	protein_coding	ACYPE	.	acylphosphatase 1	ACYP1
ACYP2	1.08583	0.77582	0.923551	0.43042	0.856786	0.466049	0.927708	0.0879435	0.043345	0.0926218	0.00444719	0.163406	0.00136816	0.223728	5.89934	6.01814	5.53314	5.78461	4.68316	5.67635	68	84	49	39	23	45	98		#E0FFFF,black		#B0E0E6,black		#87CEEB,black		ACYP2	chr2	54342410	54532435	1222	+	NM_138448	protein_coding	ACYM|ACYP	P27368	acylphosphatase 2	ACYP2
ADA	2.08521	2.2786	1.13318	0.693889	1.47803	0.612338	1.30433	0.00147623	0.0046566	0.0444945	0.0223855	0.0414266	0.00329582	0.0400055	4.87388	5.93407	6.06202	5.05425	4.34665	5.43756	33	79	71	23	18	38	100	#FF6347,black	#FF6347,black	#FFE4c3,black		#FFA07A,black	#B0E0E6,black	#FFE4c3,black	ADA	chr20	43248163	43280376	1404	-	NM_000022	protein_coding	.	P33308	adenosine deaminase	ADA
ADAD1	1	1	1	1	1	1	1	1	1	1	1	1	1	1	0	0	0	0	0	0	0	0	0	0	0	0	132612								ADAD1	chr4	123300121	123350947	2445	+	NM_139243	protein_coding	FLJ32741|Tenr	P24245	adenosine deaminase domain containing 1	ADAD1
ADAD2	1	1	1	1	1	1	1	1	1	1	1	1	1	1	0	0	0	0	0	0	0	0	0	0	0	0	161931								ADAD2	chr16	84224723	84230772	2455	+	NM_139174	protein_coding	FLJ00337|TENRL	P29649	adenosine deaminase domain containing 2	ADAD2
ADAL	0.680688	0.684969	1.08991	1.03704	1.1822	0.951496	1.08468	0.00532576	0.020974	0.0821887	0.347024	0.148983	0.170001	0.208359	7.61358	7.05864	7.06769	7.73778	7.66605	7.85505	226	175	144	153	189	207	161823	#E0FFFF,black	#E0FFFF,black	#FFE4c3,black	#FFE4c3,black	#FFE4c3,black			ADAL	chr15	43622554	43646753	4570	+	NM_001012969	protein_coding	DKFZp313B2137|FLJ44620	P5678	adenosine deaminase-like	ADAL
ADAM10	0.853539	1.01202	1.36044	0.805948	0.834571	0.592419	0.613458	0.0291636	0.44753	0.00824334	0.0572413	0.135483	0.00289609	0.0128978	9.38239	9.15392	9.39962	9.82646	9.07115	9.1215	773	751	729	653	502	499	102			#B0E0E6,black	#87CEEB,black	#87CEEB,black	#B0E0E6,black	#B0E0E6,black	ADAM10	chr15	58887403	59042177	5034	-	NM_001110	protein_coding	AD10|CD156c|HsT18717|MADM|kuz	P32644	ADAM metallopeptidase domain 10	ADAM10
ADAM11	0.183026	1.04633	0.451321	0.187324	0.189918	0.415058	0.420806	0.00110707	0.31425	0.00126035	0.00254177	0.00329738	0.0174398	0.0219359	2.44988	0	2.51522	1.30211	0.0334907	0.0533313	5	0	5	1	0	0	4185	#00BFFF,black		#FF6347,black			#87CEEB,black	#87CEEB,black	ADAM11	chr17	42836568	42859214	4402	+	NM_002390	protein_coding	MDC	P11603	ADAM metallopeptidase domain 11	ADAM11
ADAM12	1.01793	0.987005	0.141086	0.287993	0.248555	2.04126	1.76173	0.350184	0.442602	0.000208656	0.0020543	0.00367785	0.00156526	0.00969828	8.89312	8.91876	8.87425	6.06776	7.09722	6.88475	550	637	506	47	127	105	8038				#FF6347,black	#FF6347,black	#FF6347,black	#FFA07A,black	ADAM12	chr10	127700954	128077127	9010	-	NM_001288973	protein_coding	MCMP|MCMPMltna|MLTN|MLTNA	P26203	ADAM metallopeptidase domain 12	ADAM12
ADAM15	1.17527	0.988149	0.64737	0.660413	0.61516	1.02015	0.950244	0.0281351	0.447627	0.00418189	0.0176295	0.0279892	0.3338	0.294482	10.1047	10.3377	10.0875	9.47739	9.50616	9.40376	1276	1707	1175	512	679	607	8751			#FFE4c3,black	#FFE4c3,black				ADAM15	chr1	155023748	155035252	3219	+	NM_001261465	protein_coding	MDC15	P6232	ADAM metallopeptidase domain 15	ADAM15
ADAM17	0.764974	1.02158	0.976839	0.809866	0.798661	0.829068	0.817597	0.0107961	0.407325	0.308724	0.0594475	0.101	0.02134	0.06413	9.2147	8.82819	9.24551	9.1809	8.91046	8.89036	688	599	655	417	449	425	6868	#E0FFFF,black		#FFE4c3,black					ADAM17	chr2	9629411	9695917	3553	-	NM_003183	protein_coding	ADAM18|CD156B|CSVP|MGC71942|TACE	P6043	ADAM metallopeptidase domain 17	ADAM17
ADAM18	1	1	1	1	1	1	1	1	1	1	1	1	1	1	0	0	0	0	0	0	0	0	0	0	0	0	8749								ADAM18	chr8	39442087	39587583	2399	+	NM_014237	protein_coding	ADAM27|MGC41836|MGC88272|tMDCIII	P4966	ADAM metallopeptidase domain 18	ADAM18
ADAM19	1.1281	1.01136	2.1921	2.05185	2.35492	0.93602	1.07428	0.0474052	0.450346	0.00129487	0.00608732	0.00954349	0.120152	0.232584	7.71051	7.88441	7.72681	8.84282	8.74744	8.94619	242	311	228	330	401	442	8728			#FFE4c3,black	#FFE4c3,black	#FFE4c3,black			ADAM19	chr5	156904312	157002831	6529	-	NM_033274	protein_coding	MADDAM|MLTNB	P30964	ADAM metallopeptidase domain 19	ADAM19
ADAM1A	2.16992	1.07193	1.30942	1.43531	1.38498	1.09614	1.0577	0.00132896	0.238488	0.0106669	0.0228579	0.0566316	0.074393	0.277966	3.37626	4.4939	3.47647	3.76519	3.89762	3.84612	11	28	11	9	13	12	8759	#FF6347,black		#B0E0E6,black	#B0E0E6,black	#B0E0E6,black			ADAM1A	chr12	112336867	112339706	2840	+	NR_036636	misc_RNA	.	.	ADAM metallopeptidase domain 1A (pseudogene)	ADAM1A
ADAM2	1	1	1	1	1	1	1	1	1	1	1	1	1	1	0	0	0	0	0	0	0	0	0	0	0	0	2515								ADAM2	chr8	39601255	39695808	2772	-	NM_001464	protein_coding	CRYN1|CRYN2|CT15|FTNB|PH-30b|PH30	P32331	ADAM metallopeptidase domain 2	ADAM2
ADAM20	1	1	1	1	1	1	1	1	1	1	1	1	1	1	0	0	0	0	0	0	0	0	0	0	0	0	8748								ADAM20	chr14	70989078	71001732	2792	-	NM_003814	protein_coding	.	P4045	ADAM metallopeptidase domain 20	ADAM20
ADAM20P1	0.362221	0.362221	0.386585	0.367404	1.91213	0.950384	4.9462	0.00307734	0.00307734	0.00275934	0.00915975	0.0163166	0.307866	0.00622571	1.46506	0	0	0.0939157	0.0204977	2.40024	2	0	0	0	0	4	317760	#87CEEB,black	#87CEEB,black	#B0E0E6,black	#87CEEB,black	#FF6347,black		#FF4500,black	ADAM20P1	chr14	70935596	70950473	3036	-	NR_037933	misc_RNA	.	.	ADAM metallopeptidase domain 20 pseudogene 1	ADAM20P1
ADAM21	0.37388	0.70443	0.428843	3.51094	2.01376	8.187	4.69581	0.00327674	0.0242128	0.000435547	0.00201849	0.0140888	0.00083819	0.00334086	1.41935	0	0.913882	0.197875	3.23121	2.42925	2	0	1	0	8	4	8747	#87CEEB,black	#E0FFFF,black	#B0E0E6,black	#FF4500,black	#FF6347,black	#FF4500,black	#FF4500,black	ADAM21	chr14	70918874	70926622	2664	+	NM_003813	protein_coding	ADAM 21|ADAM31|MGC125389	P25095	ADAM metallopeptidase domain 21	ADAM21
ADAM21P1	1	1	1	1	1	1	1	1	1	1	1	1	1	1	0	0	0	0	0	0	0	0	0	0	0	0	145241								ADAM21P1	chr14	70712470	70714518	2049	-	NR_003951	misc_RNA	ADAM21P	.	ADAM metallopeptidase domain 21 pseudogene 1	ADAM21P1
ADAM22	0.533514	0.533514	0.552372	0.537568	1.67668	0.973199	3.03542	0.00792226	0.00792226	0.0145074	0.0321269	0.0249771	0.204084	0.0171353	0.906402	0	0	0.050115	0.010921	1.65201	1	0	0	0	0	2	53616	#87CEEB,black	#B0E0E6,black			#FF6347,black		#FF6347,black	ADAM22	chr7	87563566	87832204	9421	+	NM_021721	protein_coding	MDC2|MGC149832	P4973	ADAM metallopeptidase domain 22	ADAM22
ADAM23	1.10243	0.841339	0.238448	0.235562	0.277118	0.987896	1.16217	0.0675541	0.0817719	0.000389165	0.00152533	0.00431938	0.394821	0.100601	7.13885	7.27954	6.88961	5.0706	5.05303	5.28743	162	203	127	23	30	34	8745								ADAM23	chr2	207308368	207485854	6225	+	NM_003812	protein_coding	MDC3	P3144	ADAM metallopeptidase domain 23	ADAM23
ADAM28	5.14583	1	2.3882	2.07677	1.0256	0.869594	0.429442	0.002664	1	0.00924664	0.0223897	0.0785436	0.0365707	0.0261596	0	2.3634	0	1.25593	1.05434	0.0364624	0	5	0	1	1	0	10863	#FF4500,black		#FF6347,black	#FFA07A,black			#87CEEB,black	ADAM28	chr8	24151553	24216531	7186	+	NM_001304351	protein_coding	ADAM 28|ADAM23|MDC-L|MDC-Lm|MDC-Ls|MDCL|eMDC II|eMDCII	P14067	ADAM metallopeptidase domain 28	ADAM28
ADAM29	1	1	1	1	1	1	1	1	1	1	1	1	1	1	0	0	0	0	0	0	0	0	0	0	0	0	11086								ADAM29	chr4	175839509	175899331	3440	+	NM_001278126	protein_coding	CT73|svph1	P15705	ADAM metallopeptidase domain 29	ADAM29
ADAM30	1	1	1	1	1	1	1	1	1	1	1	1	1	1	0	0	0	0	0	0	0	0	0	0	0	0	11085								ADAM30	chr1	120436156	120439147	2992	-	NM_021794	protein_coding	svph4	P25435	ADAM metallopeptidase domain 30	ADAM30
ADAM32	1.10373	0.220064	0.244277	0.68985	0.228209	2.82404	0.934221	0.0662578	0.00139183	0.000439798	0.0217319	0.00433448	0.00583384	0.235973	2.184	2.32639	0	0.150597	1.64836	0.0524324	4	5	0	0	2	0	203102		#00BFFF,black		#FF6347,black		#FF6347,black		ADAM32	chr8	38965050	39142436	2727	+	NM_145004	protein_coding	FLJ26299|FLJ29004	P30713	ADAM metallopeptidase domain 32	ADAM32
ADAM33	0.572568	0.848381	0.385045	0.182286	0.190039	0.473416	0.49355	0.00255552	0.0881526	0.000876799	0.00110183	0.00259335	0.0014259	0.00630255	4.14092	3.33644	3.90371	2.76402	1.6852	1.74529	19	12	15	4	2	2	80332	#B0E0E6,black		#87CEEB,black	#00BFFF,black	#00BFFF,black	#87CEEB,black	#87CEEB,black	ADAM33	chr20	3648620	3662778	3556	-	NM_001282447	protein_coding	C20orf153|DJ964F7.1|DKFZp434K0521|FLJ35308|FLJ36751|MGC149823|MGC71889	P34570	ADAM metallopeptidase domain 33	ADAM33
ADAM3A	1	1	1	1	1	1	1	1	1	1	1	1	1	1	0	0	0	0	0	0	0	0	0	0	0	0	1587								ADAM3A	chr8	39308564	39380508	2671	-	NR_073423	misc_RNA	ADAM3|CYRN1|tMDCI	.	ADAM metallopeptidase domain 3A (pseudogene)	ADAM3A
ADAM5	1	1	1	1	1	1	1	1	1	1	1	1	1	1	0	0	0	0	0	0	0	0	0	0	0	0	255926								ADAM5	chr8	39172182	39260375	1705	+	NR_001448	misc_RNA	.	.	ADAM metallopeptidase domain 5 (pseudogene)	ADAM5
ADAM6	1	1	1	1	1	1	1	1	1	1	1	1	1	1	0	0	0	0	0	0	0	0	0	0	0	0	8755								ADAM6	chr14	106435818	106438358	1843	-	NR_002224	misc_RNA	C14orf96|tMDCIV	.	ADAM metallopeptidase domain 6 (pseudogene)	ADAM6
ADAM7	1	1	1	1	1	1	1	1	1	1	1	1	1	1	0	0	0	0	0	0	0	0	0	0	0	0	8756								ADAM7	chr8	24298509	24367077	3396	+	NM_003817	protein_coding	EAPI|GP-83	P1405	ADAM metallopeptidase domain 7	ADAM7
ADAM8	1.06281	1.32566	0.921432	0.409175	0.608356	0.444064	0.660229	0.133683	0.036004	0.0887782	0.00396344	0.0268484	0.0012107	0.0176071	6.51667	6.60456	6.92338	6.39862	5.22746	5.79966	105	127	130	60	34	49	101		#FFE4c3,black	#FFA07A,black		#FFE4c3,black	#87CEEB,black	#B0E0E6,black	ADAM8	chr10	135075920	135090407	3236	-	NM_001109	protein_coding	CD156|MGC134985|MS2	P23125	ADAM metallopeptidase domain 8	ADAM8
ADAM9	0.900185	0.942238	1.68804	0.923502	0.936741	0.547086	0.554929	0.0597179	0.26736	0.00289581	0.212423	0.3204	0.00218673	0.00898713	10.2144	10.0627	10.1286	10.9697	10.0996	10.1201	1377	1411	1209	1443	1025	998	8754			#E0FFFF,black	#87CEEB,black	#87CEEB,black	#B0E0E6,black	#B0E0E6,black	ADAM9	chr8	38854505	38962779	4098	+	NM_003816	protein_coding	CORD9|KIAA0021|MCMP|MDC9|Mltng	P29528	ADAM metallopeptidase domain 9	ADAM9
ADAMDEC1	1	1	1	1	1	1	1	1	1	1	1	1	1	1	0	0	0	0	0	0	0	0	0	0	0	0	27299								ADAMDEC1	chr8	24241798	24263526	2438	+	NM_001145271	protein_coding	FLJ79219|M12.219	P5466	ADAM-like, decysin 1	ADAMDEC1
ADAMTS1	0.88247	1.08894	5.32527	2.70173	3.11302	0.507341	0.584574	0.0444925	0.199295	0.000286031	0.0032113	0.00549654	0.00173002	0.0107554	8.46852	8.28814	8.59144	10.8814	9.9024	10.1068	410	412	416	1358	894	989	9510			#B0E0E6,black	#87CEEB,black	#87CEEB,black	#B0E0E6,black	#B0E0E6,black	ADAMTS1	chr21	28208606	28217728	4651	-	NM_006988	protein_coding	C3-C5|KIAA1346|METH1	P4724	ADAM metallopeptidase with thrombospondin type 1 motif 1	ADAMTS1
ADAMTS10	0.617236	1.04308	0.86968	0.36968	0.773032	0.425076	0.88887	0.00340443	0.325402	0.036617	0.00908072	0.082605	0.0200948	0.139456	1.45887	0.762764	1.51972	1.25743	0.0232188	1.08747	2	1	2	1	0	1	81794	#B0E0E6,black		#FF6347,black		#FFA07A,black	#87CEEB,black		ADAMTS10	chr19	8645124	8675620	4260	-	NM_030957	protein_coding	ADAM-TS10|WMS	P12360	ADAM metallopeptidase with thrombospondin type 1 motif 10	ADAMTS10
ADAMTS12	0.858488	1.05118	2.26486	2.70993	1.98905	1.19651	0.878221	0.0312088	0.298256	0.00119385	0.003192	0.0145772	0.0231633	0.123088	5.37006	5.14993	5.44208	6.54949	6.80832	6.36214	47	46	46	67	104	73	81792					#E0FFFF,black			ADAMTS12	chr5	33527287	33892124	4954	-	NM_030955	protein_coding	PRO4389	P32876	ADAM metallopeptidase with thrombospondin type 1 motif 12	ADAMTS12
ADAMTS13	2.52329	0.748442	1.56805	2.09068	1.53619	1.3333	0.979681	0.00093212	0.0342726	0.00391094	0.00578707	0.0350423	0.00940509	0.410775	3.11092	4.44622	2.69288	3.75989	4.17489	3.73027	9	27	6	9	16	11	11093	#FF6347,black	#E0FFFF,black	#FFA07A,black	#FF6347,black	#FFA07A,black	#FFE4c3,black		ADAMTS13	chr9	136279459	136324525	5159	+	NR_024514	protein_coding	C9orf8|DKFZp434C2322|FLJ42993|MGC118899|MGC118900|TTP|VWFCP|vWF-CP	.	ADAM metallopeptidase with thrombospondin type 1 motif 13	ADAMTS13
ADAMTS14	1.11139	0.810023	0.174225	0.373707	0.350667	2.14498	2.01273	0.0592935	0.0595382	0.00026204	0.0032737	0.00643631	0.00136936	0.00642048	5.83947	5.99183	5.5355	3.31849	4.41945	4.32764	65	82	49	6	19	17	140766			#FFE4c3,black	#FF6347,black	#FF6347,black	#FF6347,black	#FF6347,black	ADAMTS14	chr10	72432559	72522195	5258	+	NM_080722	protein_coding	FLJ32820	P31777	ADAM metallopeptidase with thrombospondin type 1 motif 14	ADAMTS14
ADAMTS15	9.31571	1.89528	1.11656	1.0244	2.15053	0.917464	1.92603	0.00144075	0.0286721	0.0668386	0.0763966	0.0310018	0.415127	0.0260444	0	3.21967	0.922411	0.159061	0.0347845	1.10469	0	10	1	0	0	1	170689	#FF0000,black	#FF6347,black	#00BFFF,black	#1E90FF,black	#00BFFF,black		#FFA07A,black	ADAMTS15	chr11	130318869	130346539	5676	+	NM_139055	protein_coding	MGC126403	P12079	ADAM metallopeptidase with thrombospondin type 1 motif 15	ADAMTS15
ADAMTS16	1	1	1	1	1	1	1	1	1	1	1	1	1	1	0	0	0	0	0	0	0	0	0	0	0	0	170690								ADAMTS16	chr5	5140443	5320412	4974	+	NM_139056	protein_coding	ADAMTS16s|FLJ16731	P35205	ADAM metallopeptidase with thrombospondin type 1 motif 16	ADAMTS16
ADAMTS17	0.108322	0.108322	0.118463	0.110461	0.111749	0.93245	0.943318	0.000647106	0.000647106	0.000279842	0.00146049	0.00188805	0.372755	0.213502	3.2066	0	0	0.129113	0.0282111	0.044929	9	0	0	0	0	0	170691	#1E90FF,black	#1E90FF,black						ADAMTS17	chr15	100511643	100882183	6331	-	NM_139057	protein_coding	FLJ16363|FLJ32769	P2958	ADAM metallopeptidase with thrombospondin type 1 motif 17	ADAMTS17
ADAMTS18	0.413958	0.558149	11.5794	7.77881	9.80722	0.671783	0.846958	0.0010262	0.00916145	0.000133435	0.000759394	0.00137686	0.00498419	0.0868137	4.42109	3.14865	3.57981	7.95457	7.38064	7.71493	24	11	12	179	155	188	170692	#87CEEB,black	#B0E0E6,black	#FF0000,black	#FF0000,black	#FF0000,black	#E0FFFF,black		ADAMTS18	chr16	77316025	77469011	5913	-	NM_199355	protein_coding	ADAMTS21	P1631	ADAM metallopeptidase with thrombospondin type 1 motif 18	ADAMTS18
ADAMTS19	0.731749	0.740454	0.0954217	0.0865355	0.0380007	0.906875	0.39824	0.00801254	0.032095	0.000145003	0.000533979	0.000672558	0.0672918	0.00373622	7.219	6.76842	6.78548	3.82946	3.68844	2.50117	171	142	118	9	11	4	171019	#E0FFFF,black	#E0FFFF,black	#B0E0E6,black	#B0E0E6,black	#00BFFF,black		#87CEEB,black	ADAMTS19	chr5	128796103	129074376	5089	+	NM_133638	protein_coding	FLJ16042	P15152	ADAM metallopeptidase with thrombospondin type 1 motif 19	ADAMTS19
ADAMTS19-AS1	0.179003	0.179003	0.189026	0.181143	0.182425	0.958297	0.965075	0.00107874	0.00107874	0.0010148	0.0027859	0.00375478	0.274048	0.16045	2.48194	0	0	0.0786018	0.0171464	0.027314	5	0	0	0	0	0	103689846	#00BFFF,black	#00BFFF,black						ADAMTS19-AS1	chr5	128795252	128796382	786	-	NR_125748	lncRNA	.	.	ADAMTS19 antisense RNA 1	ADAMTS19-AS1
ADAMTS2	1.10627	1.00049	0.32698	0.380969	0.353473	1.16511	1.08102	0.0638217	0.497818	0.00063958	0.00340423	0.00653344	0.0311213	0.216514	11.1075	11.2532	11.1082	9.49477	9.71524	9.60717	2558	3221	2385	518	785	699	9509			#87CEEB,black	#87CEEB,black	#87CEEB,black			ADAMTS2	chr5	178537852	178772431	7070	-	NM_014244	protein_coding	ADAM-TS2|ADAMTS-2|ADAMTS-3|DKFZp686F12218|NPI|PC I-NP|PCI-NP|PCINP|PCPNI|PNPI	P2233	ADAM metallopeptidase with thrombospondin type 1 motif 2	ADAMTS2
ADAMTS20	1	1	1	1	1	1	1	1	1	1	1	1	1	1	0	0	0	0	0	0	0	0	0	0	0	0	80070								ADAMTS20	chr12	43748012	43945724	5522	-	NM_025003	protein_coding	ADAM-TS20|ADAMTS-20|GON-1	P13099	ADAM metallopeptidase with thrombospondin type 1 motif 20	ADAMTS20
ADAMTS3	1.45425	1.87125	0.212631	0.349154	0.495245	1.64207	2.32913	0.00561369	0.00796337	0.000333743	0.002868	0.0139854	0.00322403	0.00442127	5.07844	5.61872	5.98244	2.84486	3.56037	4.06465	38	63	67	4	10	14	9508	#FFE4c3,black	#FFA07A,black		#FFA07A,black	#FF6347,black	#FFA07A,black	#FF6347,black	ADAMTS3	chr4	73146686	73434516	5822	-	NM_014243	protein_coding	ADAMTS-4|KIAA0366	P18564	ADAM metallopeptidase with thrombospondin type 1 motif 3	ADAMTS3
ADAMTS4	0.988629	1.04798	0.435506	0.486658	0.453356	1.11745	1.04099	0.400967	0.308742	0.00115487	0.00606326	0.0111329	0.0545141	0.332775	8.54527	8.52877	8.61287	7.34603	7.50625	7.40398	432	486	422	116	169	151	9507			#FFE4c3,black	#FFA07A,black	#FFA07A,black			ADAMTS4	chr1	161159538	161168845	4332	-	NM_005099	protein_coding	ADAMTS-2|ADAMTS-4|ADMP-1|KIAA0688	P6654	ADAM metallopeptidase with thrombospondin type 1 motif 4	ADAMTS4
ADAMTS5	1.33385	1.6018	0.227105	0.26965	0.252898	1.18733	1.11357	0.00937907	0.0138345	0.000364023	0.00185429	0.00377006	0.0251291	0.155558	9.21698	9.63257	9.89667	7.07842	7.32614	7.23361	689	1046	1029	96	149	134	11096	#FFE4c3,black	#FFA07A,black	#B0E0E6,black	#E0FFFF,black	#E0FFFF,black			ADAMTS5	chr21	28290231	28339439	9663	-	NM_007038	protein_coding	ADAMTS11|ADMP-2|FLJ36738	P5662	ADAM metallopeptidase with thrombospondin type 1 motif 5	ADAMTS5
ADAMTS6	1.07889	1.352	1.69987	1.84424	1.9206	1.08493	1.12985	0.0991101	0.0318843	0.0028207	0.00833674	0.0161068	0.0892888	0.133341	7.08961	7.19915	7.52471	7.85503	7.97263	8.03117	157	193	198	166	234	234	11174		#FFE4c3,black						ADAMTS6	chr5	64444563	64777704	7268	-	NM_197941	protein_coding	ADAM-TS 6|ADAM-TS6|ADAMTS-6	P20432	ADAM metallopeptidase with thrombospondin type 1 motif 6	ADAMTS6
ADAMTS7	0.962702	1.21026	1.17956	1.66047	1.71494	1.4077	1.45387	0.221222	0.0699538	0.0270044	0.0120088	0.0230708	0.00671034	0.0214122	6.34111	6.28627	6.61643	6.57936	7.0727	7.11927	93	102	105	68	125	124	11173				#FFE4c3,black	#FFE4c3,black	#FFE4c3,black	#FFE4c3,black	ADAMTS7	chr15	79051545	79103773	5490	-	NM_014272	protein_coding	ADAM-TS 7|ADAM-TS7|ADAMTS-7|DKFZp434H204	P2525	ADAM metallopeptidase with thrombospondin type 1 motif 7	ADAMTS7
ADAMTS7P1	0.639117	0.518835	0.938946	0.930834	1.17371	0.99136	1.25003	0.00394838	0.0072772	0.128054	0.232509	0.156892	0.424225	0.0540769	5.0038	4.35795	4.05714	4.91291	4.90039	5.23488	36	26	17	21	27	33	390660	#B0E0E6,black	#B0E0E6,black			#FFA07A,black		#FFE4c3,black	ADAMTS7P1	chr15	82585621	82924242	9966	+	NR_045529	misc_RNA	.	.	ADAMTS7 pseudogene 1	ADAMTS7P1
ADAMTS8	12.4158	2.81424	5.08719	1.03582	2.18181	0.203613	0.428884	0.00113193	0.0115541	0.00270136	0.0709944	0.0299647	0.00397539	0.0044102	0	3.63411	1.49275	2.34687	0.0507745	1.12553	0	14	2	3	0	1	11095	#FF0000,black	#FF6347,black	#B0E0E6,black	#1E90FF,black	#00BFFF,black	#00BFFF,black	#87CEEB,black	ADAMTS8	chr11	130274818	130298539	3663	-	NM_007037	protein_coding	ADAM-TS8|FLJ41712|METH2	P7407	ADAM metallopeptidase with thrombospondin type 1 motif 8	ADAMTS8
ADAMTS9	1.18669	2.11883	0.466682	0.228625	0.306293	0.489894	0.656321	0.0252771	0.00558611	0.00137302	0.00146443	0.00506959	0.00156526	0.0171392	5.04145	5.28839	6.12472	3.94196	2.9125	3.33444	37	50	74	10	6	8	56999		#FF6347,black	#B0E0E6,black	#00BFFF,black	#87CEEB,black	#87CEEB,black	#B0E0E6,black	ADAMTS9	chr3	64501331	64673365	7312	-	NM_182920	protein_coding	FLJ42955|KIAA1312	P27598	ADAM metallopeptidase with thrombospondin type 1 motif 9	ADAMTS9
ADAMTS9-AS1	1	1	1	1	1	1	1	1	1	1	1	1	1	1	0	0	0	0	0	0	0	0	0	0	0	0	101929335								ADAMTS9-AS1	chr3	64547022	64575760	3930	+	NR_110150	lncRNA	.	.	ADAMTS9 antisense RNA 1	ADAMTS9-AS1
ADAMTS9-AS2	5.98353	1	3.60537	1.01792	1.0287	0.282335	0.285324	0.00223663	1	0.00432529	0.0799646	0.077196	0.00800114	0.00984037	0	2.581	0	1.85015	0.0256282	0.0408177	0	6	0	2	0	0	100507098	#FF4500,black			#87CEEB,black	#87CEEB,black	#87CEEB,black	#87CEEB,black	ADAMTS9-AS2	chr3	64670546	64997143	2228	+	NR_038264	lncRNA	.	.	ADAMTS9 antisense RNA 2	ADAMTS9-AS2
ADAMTSL1	0.424373	0.362496	0.571456	0.20947	0.325847	0.366554	0.570204	0.00108637	0.00308191	0.00253792	0.00130569	0.00563491	0.000793115	0.00985084	4.94006	3.70346	3.47609	4.13277	2.68487	3.32232	34	16	11	12	5	8	92949	#87CEEB,black	#87CEEB,black	#B0E0E6,black	#00BFFF,black	#87CEEB,black	#87CEEB,black	#B0E0E6,black	ADAMTSL1	chr9	18474079	18910947	7842	+	NM_001040272	protein_coding	ADAMTSL-1|ADAMTSR1|C9orf94|DKFZp686L03130|FLJ35283|FLJ41032|FLJ46891|MGC118803|MGC118805|MGC40193|PUNCTIN	P1612	ADAMTS like 1	ADAMTSL1
ADAMTSL2	0.44804	0.65229	0.156035	0.141471	0.143789	0.906661	0.921518	0.00123763	0.0166727	0.000125276	0.00171788	0.0021714	0.440138	0.266588	2.86102	1.70272	2.2446	0.180962	0.0395964	0.0630465	7	3	4	0	0	0	9719	#87CEEB,black	#E0FFFF,black						ADAMTSL2	chr9	136397286	136440641	4133	+	NM_001145320	protein_coding	FLJ45164|KIAA0605	P32723	ADAMTS like 2	ADAMTSL2
ADAMTSL3	0.904594	0.185701	0.214831	1.55327	0.195378	7.23022	0.90945	0.0645728	0.00112617	9.97932e-05	0.0157413	0.00295564	0.000824213	0.294269	2.42894	2.28429	0	0.210214	3.06425	0.07328	5	5	0	0	7	0	57188		#00BFFF,black		#FF4500,black		#FF4500,black		ADAMTSL3	chr15	84322838	84708593	9414	+	NM_001301110	protein_coding	KIAA1233|MGC150716|MGC150717	P2397	ADAMTS like 3	ADAMTSL3
ADAMTSL4	0.965397	0.848381	1.0339	0.731405	0.915038	0.707422	0.885033	0.235846	0.0881524	0.246214	0.029838	0.268294	0.00655273	0.13328	7.71779	7.66699	7.48058	7.76589	7.26654	7.5897	243	267	192	156	143	172	54507			#87CEEB,black	#87CEEB,black	#87CEEB,black	#E0FFFF,black		ADAMTSL4	chr1	150521845	150533412	4323	+	NM_019032	protein_coding	TSRC1	P10116	ADAMTS like 4	ADAMTSL4
ADAMTSL4-AS1	0.998104	0.916172	1.02913	0.832529	1.02144	0.808964	0.992526	0.483244	0.194088	0.27377	0.0745842	0.438014	0.0169175	0.466934	7.3721	7.36937	7.24579	7.41353	7.10768	7.40271	191	217	163	122	128	151	574406			#87CEEB,black	#87CEEB,black	#87CEEB,black			ADAMTSL4-AS1	chr1	150533371	150547028	1036	-	NR_104133	lncRNA	.	.	ADAMTSL4 antisense RNA 1	ADAMTSL4-AS1
ADAMTSL5	1.02635	1.256	4.41099	2.5394	2.32646	0.575698	0.527423	0.291195	0.0521793	0.000363162	0.00364772	0.00981223	0.00260583	0.00764684	5.80646	5.84399	6.13529	7.94756	7.15095	7.02459	64	75	75	178	132	116	339366		#FFE4c3,black	#FFE4c3,black		#E0FFFF,black	#B0E0E6,black	#B0E0E6,black	ADAMTSL5	chr19	1505017	1513188	2857	-	NM_213604	protein_coding	THSD6	P13607	ADAMTS like 5	ADAMTSL5
ADAP1	1.4115	2.60048	1.3033	5.2085	3.35559	3.9964	2.57469	0.00660792	0.00347042	0.011035	0.00117195	0.00484587	0.000416687	0.00354317	3.099	3.59622	4.47777	3.48116	5.47986	4.84556	9	15	23	7	41	25	11033	#FFE4c3,black	#FF6347,black		#FF4500,black	#FF6347,black	#FF4500,black	#FF6347,black	ADAP1	chr7	937537	995043	2706	-	NM_001284311	protein_coding	CENTA1|GCS1L|p42IP4	P18468	ArfGAP with dual PH domains 1	ADAP1
ADAP2	0.719475	1.80392	3.88733	3.51104	4.48716	0.903203	1.15431	0.00722758	0.00895619	0.000433823	0.00201839	0.00316746	0.0629855	0.107427	2.3621	1.88711	3.21323	4.32087	4.174	4.5279	5	4	9	14	16	20	55803	#E0FFFF,black	#FFA07A,black	#FFA07A,black	#FFA07A,black	#FFA07A,black			ADAP2	chr17	29248754	29286211	2749	+	NM_018404	protein_coding	CENTA2|HSA272195|cent-b	P13662	ArfGAP with dual PH domains 2	ADAP2
ADAR	0.884777	0.979945	1.12257	1.64163	1.74533	1.46239	1.55477	0.0461527	0.41191	0.0509169	0.0125473	0.0217302	0.00545279	0.0156758	10.231	10.0544	10.2017	10.3978	10.9461	11.0345	1393	1403	1272	970	1844	1882	103				#FFA07A,black	#FFA07A,black	#FFE4c3,black	#FFA07A,black	ADAR	chr1	154554534	154600456	7183	-	NM_001111	protein_coding	ADAR1|DRADA|DSH|DSRAD|G1P1|IFI-4|IFI4|K88DSRBP|P136	P30415	adenosine deaminase, RNA-specific	ADAR
ADARB1	1.845	2.49886	2.16799	1.57689	2.01901	0.727354	0.931283	0.00212102	0.0037756	0.001332	0.0147603	0.013989	0.00771905	0.233797	6.95519	7.83881	8.27646	8.07154	7.61227	7.96883	143	301	334	193	182	224	104	#FFA07A,black	#FF6347,black	#87CEEB,black	#87CEEB,black	#87CEEB,black	#E0FFFF,black		ADARB1	chr21	46494493	46646478	3706	+	NM_001160230	protein_coding	ADAR2|DRABA2|DRADA2|RED1	P12740	adenosine deaminase, RNA specific B1	ADARB1
ADARB2	1	1	1.02404	2.05201	2.08408	2.00384	2.03514	1	1	0.0725935	0.0230915	0.0334429	0.0345229	0.0478603	0	0	0	0.0342771	1.03704	1.05941	0	0	0	0	1	1	105				#FFA07A,black	#FFA07A,black	#FFA07A,black	#FFA07A,black	ADARB2	chr10	1223253	1779670	8426	-	NM_018702	protein_coding	ADAR3|FLJ25034|FLJ36975|RED2|hRED2	P7411	adenosine deaminase, RNA specific B2 (inactive)	ADARB2
ADARB2-AS1	1	1	1	1	1	1	1	1	1	1	1	1	1	1	0	0	0	0	0	0	0	0	0	0	0	0	642394								ADARB2-AS1	chr10	1568825	1599179	644	+	NR_033387	lncRNA	.	.	ADARB2 antisense RNA 1	ADARB2-AS1
ADAT1	0.961187	0.87179	0.973833	0.964361	1.03608	0.990273	1.06392	0.213417	0.114307	0.287875	0.347349	0.397822	0.414902	0.259919	7.4524	7.39529	7.25446	7.41415	7.40005	7.50354	202	221	164	122	157	162	23536					#FFE4c3,black			ADAT1	chr16	75632247	75657221	3545	-	NR_036460	protein_coding	HADAT1	.	adenosine deaminase, tRNA specific 1	ADAT1
ADAT2	1.05092	0.863714	0.818774	0.596715	0.547513	0.728791	0.668699	0.17021	0.104325	0.018901	0.0115987	0.0187516	0.00781342	0.0186775	6.90759	6.97924	6.69622	6.61913	6.16271	6.03856	138	165	111	70	66	58	134637				#E0FFFF,black	#E0FFFF,black	#E0FFFF,black	#E0FFFF,black	ADAT2	chr6	143743969	143771841	7493	-	NM_182503	protein_coding	DEADC1|DKFZp686L1118|FLJ44213|TAD2|dJ20N2|dJ20N2.1	P19982	adenosine deaminase, tRNA specific 2	ADAT2
ADAT3	2.05648	2.02545	1.55556	1.34987	1.89638	0.867776	1.2191	0.00153332	0.00630854	0.0040521	0.0321884	0.01672	0.0356109	0.0658618	4.87241	5.91259	5.89065	5.50984	5.30523	5.79566	33	78	63	32	36	49	113179	#FF6347,black	#FF6347,black	#FFA07A,black	#FFA07A,black	#FF6347,black			ADAT3	chr19	1905371	1913446	1626	+	NM_138422	protein_coding	FWP005|MST121|MSTP121|S863-5|TAD3	P21973	adenosine deaminase, tRNA specific 3	ADAT3
ADCK1	0.867936	0.541897	0.668935	0.607496	0.521317	0.908153	0.779323	0.0356944	0.00832044	0.00488096	0.0124157	0.0161653	0.0688827	0.0447198	5.90185	5.69751	5.01794	5.32178	5.18279	4.96208	68	67	34	28	33	27	57143		#B0E0E6,black	#FFE4c3,black	#FFE4c3,black			#E0FFFF,black	ADCK1	chr14	78266426	78400297	2234	+	NM_001142545	protein_coding	FLJ39600	P35024	aarF domain containing kinase 1	ADCK1
ADCK2	1.54998	2.16315	3.05627	3.53743	3.00559	1.15743	0.98342	0.00411789	0.00529506	0.000640335	0.00199468	0.00584671	0.0337158	0.426937	6.10594	6.7382	7.21908	7.71771	7.92864	7.69359	79	140	160	151	227	185	90956	#FFA07A,black	#FF6347,black	#FFA07A,black	#FF6347,black	#FFA07A,black			ADCK2	chr7	140372953	140394908	2364	+	NM_052853	protein_coding	AARF|MGC20727	P7946	aarF domain containing kinase 2	ADCK2
ADCK3	0.350878	0.849447	0.380299	0.483051	0.437041	1.27019	1.14921	0.000728441	0.0891709	0.000854504	0.0059421	0.0101981	0.0134374	0.11221	6.39344	4.88248	6.15804	4.99865	5.34369	5.19928	96	38	76	22	37	32	56997	#87CEEB,black		#B0E0E6,black		#E0FFFF,black	#FFE4c3,black		ADCK3	chr1	227127938	227175246	2924	+	NM_020247	.	.	P25206	aarF domain containing kinase 3	ADCK3
ADCK4	0.917308	1.11307	0.634971	0.296445	0.309168	0.466864	0.486901	0.0818722	0.15631	0.00383733	0.00215257	0.00514935	0.00137442	0.0060715	5.43939	5.31487	5.59394	4.78415	3.68522	3.74585	49	51	51	19	11	11	79934				#B0E0E6,black	#B0E0E6,black	#87CEEB,black	#87CEEB,black	ADCK4	chr19	41197434	41222790	2497	-	NM_001142555	.	FLJ12229	P23207	aarF domain containing kinase 4	ADCK4
ADCK5	1.37283	1.10548	0.517911	0.844101	0.701964	1.62982	1.35538	0.00778912	0.168433	0.00183955	0.0842032	0.0492021	0.00332263	0.0314117	8.73774	9.1949	8.88242	7.78852	8.49323	8.22721	494	772	509	158	336	268	203054	#FFE4c3,black			#FFA07A,black	#FFE4c3,black	#FFA07A,black	#FFE4c3,black	ADCK5	chr8	145597704	145618453	1988	+	NM_174922	protein_coding	FLJ35454|MGC126708	P30495	aarF domain containing kinase 5	ADCK5
ADCY1	1.1881	3.23075	0.461056	3.20684	2.48806	6.95543	5.39644	0.0249555	0.00231288	0.000802445	0.00234225	0.00845475	0.000340283	0.00144486	1.39207	1.64072	3.08394	0.275078	3.07322	2.70709	2	3	8	0	7	5	107		#FF6347,black		#FF4500,black	#FF4500,black	#FF4500,black	#FF4500,black	ADCY1	chr7	45613739	45762714	13225	+	NM_001281768	protein_coding	AC1	P25118	adenylate cyclase 1 (brain)	ADCY1
ADCY10	1	1	1.01222	1.00265	2.07295	0.990544	2.04793	1	1	0.0809016	0.0898338	0.0338867	0.124978	0.0512935	0	0	0	0.0175198	0.00381307	1.05169	0	0	0	0	0	1	55811			#B0E0E6,black	#87CEEB,black			#FFA07A,black	ADCY10	chr1	167778625	167883464	5432	-	NM_001167749	protein_coding	HCA2|RP1-313L4.2|SAC|SACI|Sacy	P30087	adenylate cyclase 10 (soluble)	ADCY10
ADCY10P1	0.625869	0.758282	0.657181	1.03525	2.47468	1.57529	3.76561	0.00360703	0.0372235	0.00448282	0.353664	0.00855306	0.00383291	0.00181203	2.6187	1.94263	2.21951	2.01306	2.66868	3.92594	6	4	4	2	5	13	221442	#B0E0E6,black	#E0FFFF,black	#FF6347,black	#FF4500,black	#FF0000,black	#FFA07A,black	#FF6347,black	ADCY10P1	chr6	41068773	41108573	4569	+	NR_026938	misc_RNA	.	.	adenylate cyclase 10 (soluble) pseudogene 1	ADCY10P1
ADCY2	2.49401	0.69897	0.404544	0.37534	0.38003	0.92781	0.939402	0.00095601	0.0232436	0.00144737	0.00885994	0.0122125	0.386936	0.223203	1.44396	2.76243	0.927266	0.138333	0.0302339	0.0481484	2	7	1	0	0	0	108	#FF6347,black	#E0FFFF,black						ADCY2	chr5	7396343	7830194	6553	+	NM_020546	protein_coding	AC2|FLJ16822|FLJ45092|HBAC2|KIAA1060|MGC133314	P13249	adenylate cyclase 2 (brain)	ADCY2
ADCY3	0.999164	0.900324	1.75703	0.907583	1.23685	0.516543	0.703942	0.492608	0.159957	0.00250177	0.1747	0.109325	0.00182492	0.0241242	7.17898	7.17778	7.0275	7.99212	7.03908	7.48565	167	190	140	183	122	160	109				#B0E0E6,black		#B0E0E6,black	#E0FFFF,black	ADCY3	chr2	25042039	25142055	4396	-	NM_004036	protein_coding	AC3|KIAA0511	P10323	adenylate cyclase 3	ADCY3
ADCY4	0.691597	1.41501	0.152588	0.529575	0.134014	3.47062	0.878276	0.00578684	0.0246327	0.000176144	0.00774287	0.00151122	0.000660284	0.357289	2.99993	2.46793	3.50074	0.28764	2.08284	0.100386	8	6	11	0	3	0	196883	#E0FFFF,black	#FFE4c3,black	#B0E0E6,black	#FFA07A,black	#87CEEB,black	#FF6347,black		ADCY4	chr14	24787555	24804277	3415	-	NM_001198592	protein_coding	AC4	P24798	adenylate cyclase 4	ADCY4
ADCY5	0.564869	0.25974	0.154578	0.287799	0.143088	1.86184	0.925672	0.00243668	0.00175324	0.000156556	0.0020521	0.00221513	0.0140877	0.256718	2.86458	2.04057	0.919718	0.170986	1.06772	0.0595585	7	4	1	0	1	0	111	#B0E0E6,black	#87CEEB,black		#FFA07A,black		#FFA07A,black		ADCY5	chr3	123001143	123167392	6257	-	NM_183357	protein_coding	AC5	P36078	adenylate cyclase 5	ADCY5
ADCY6	1.06934	1.10762	1.25804	0.75031	0.781544	0.596413	0.62124	0.117929	0.164893	0.0145366	0.0348091	0.0882349	0.0029712	0.0135619	7.31845	7.41518	7.46592	7.64963	6.90401	6.96285	184	224	190	144	111	111	112			#FFE4c3,black			#B0E0E6,black	#B0E0E6,black	ADCY6	chr12	49159974	49182820	8562	-	NM_015270	protein_coding	AC6|DKFZp779F075|KIAA0422	P13968	adenylate cyclase 6	ADCY6
ADCY7	0.745811	0.939049	2.92325	2.24035	2.54292	0.766391	0.869894	0.00905729	0.257165	0.00069445	0.00485122	0.00807364	0.0109418	0.111862	7.10739	6.68427	7.01666	8.65496	8.27111	8.45387	159	135	139	290	288	314	113	#E0FFFF,black		#FFE4c3,black			#E0FFFF,black		ADCY7	chr16	50300451	50352045	6264	+	NM_001286057	protein_coding	AC7|FLJ36387|KIAA0037	P30796	adenylate cyclase 7	ADCY7
ADCY8	1	1	1	1	1	1	1	1	1	1	1	1	1	1	0	0	0	0	0	0	0	0	0	0	0	0	114								ADCY8	chr8	131792547	132052835	4101	-	NM_001115	protein_coding	AC8|ADCY3|HBAC1	P35087	adenylate cyclase 8 (brain)	ADCY8
ADCY9	1.06271	0.816362	2.43089	1.40573	1.73231	0.578278	0.712624	0.133967	0.0633512	0.00101182	0.0255214	0.0222874	0.00264821	0.0257663	5.85228	5.94002	5.55956	7.13376	6.3436	6.64498	66	80	50	101	75	89	115				#B0E0E6,black	#B0E0E6,black	#B0E0E6,black	#E0FFFF,black	ADCY9	chr16	4012650	4166186	7727	-	NM_001116	protein_coding	AC9	P26171	adenylate cyclase 9	ADCY9
ADCYAP1	1	1	1	1	1	1	1	1	1	1	1	1	1	1	0	0	0	0	0	0	0	0	0	0	0	0	116								ADCYAP1	chr18	904944	912173	3488	+	NM_001099733	protein_coding	MGC126852|PACAP	P15140	adenylate cyclase activating polypeptide 1	ADCYAP1
ADCYAP1R1	1	3.86789	1.03513	1.00755	1.01206	0.973361	0.977715	1	0.00685809	0.0667289	0.0864413	0.0850643	0.203298	0.132156	0	0	1.95155	0.049806	0.0108536	0.0172922	0	0	3	0	0	0	117		#FF4500,black						ADCYAP1R1	chr7	31092076	31151093	6656	+	NM_001118	protein_coding	PAC1|PACAPR|PACAPRI	P29359	ADCYAP receptor type I	ADCYAP1R1
ADD1	0.767826	0.900624	0.91435	0.677598	0.704969	0.741071	0.771006	0.0110922	0.160538	0.0773459	0.0198919	0.0502355	0.00868588	0.0415431	10.2507	9.86957	10.0997	10.1215	9.68922	9.74635	1412	1234	1185	801	771	770	118	#E0FFFF,black		#E0FFFF,black	#B0E0E6,black	#B0E0E6,black	#E0FFFF,black	#E0FFFF,black	ADD1	chr4	2845584	2931802	4924	+	NM_176801	protein_coding	ADDA|MGC3339|MGC44427	P31313	adducin 1	ADD1
ADD2	1	1	1	1	1	1	1	1	1	1	1	1	1	1	0	0	0	0	0	0	0	0	0	0	0	0	119								ADD2	chr2	70889216	70995375	6033	-	NM_001185054	protein_coding	ADDB	P4090	adducin 2	ADD2
ADD3	0.933135	0.890734	0.366253	0.244471	0.246723	0.667492	0.673643	0.112946	0.142578	0.000791819	0.00160639	0.0036395	0.0048297	0.0193402	11.214	11.1142	11.0471	9.76492	9.18174	9.19497	2754	2925	2286	625	542	525	120			#B0E0E6,black	#87CEEB,black	#87CEEB,black	#E0FFFF,black	#E0FFFF,black	ADD3	chr10	111765726	111895323	4628	+	NM_019903	protein_coding	ADDL	P6399	adducin 3	ADD3
ADD3-AS1	0.390422	0.15495	0.168008	0.157712	0.159373	0.938721	0.948605	0.000902776	0.000918681	0.000502165	0.0021918	0.00288137	0.351935	0.200394	2.69013	1.33323	0	0.116727	0.025495	0.0406057	6	2	0	0	0	0	100505933	#87CEEB,black	#00BFFF,black	#87CEEB,black	#00BFFF,black	#00BFFF,black			ADD3-AS1	chr10	111705317	111768139	1280	-	NR_038943	lncRNA	.	.	ADD3 antisense RNA 1	ADD3-AS1
ADGB	1	1	2.22808	1.00266	1.00424	0.45001	0.45072	1	1	0.010864	0.0898258	0.0893065	0.0272126	0.0369741	0	0	0	1.1558	0.00382925	0.0061019	0	0	0	1	0	0	79747			#FF6347,black			#87CEEB,black	#87CEEB,black	ADGB	chr6	146920136	147136597	5289	+	NM_024694	protein_coding	.	P24362	androglobin	ADGB
ADGRA1	1	1	1	1	1	1	1	1	1	1	1	1	1	1	0	0	0	0	0	0	0	0	0	0	0	0	84435								ADGRA1	chr10	134901508	134945179	4277	+	NM_001083909	protein_coding	.	P30669	adhesion G protein-coupled receptor A1	ADGRA1
ADGRA1-AS1	1	1.94859	1.01217	1.00264	1.0042	0.990585	0.992133	1	0.0265197	0.0809435	0.0898419	0.0893269	0.124815	0.104343	0	0	0.962428	0.0174446	0.0037967	0.00605003	0	0	1	0	0	0	100128127		#FF6347,black						ADGRA1-AS1	chr10	134898753	134900201	470	-	NR_111905	lncRNA	.	.	adhesion G protein-coupled receptor A1 antisense RNA 1	ADGRA1-AS1
ADGRA2	0.959656	0.842444	0.642177	0.545761	0.540823	0.849861	0.842172	0.205821	0.0827343	0.00403297	0.00851182	0.0180487	0.0277605	0.0824962	9.13535	9.07594	8.888	8.49639	8.26169	8.24858	651	711	511	259	286	272	25960			#E0FFFF,black	#B0E0E6,black	#B0E0E6,black			ADGRA2	chr8	37654401	37701504	6034	+	NM_032777	protein_coding	.	P14968	adhesion G protein-coupled receptor A2	ADGRA2
ADGRA3	1.15955	0.932919	0.425752	0.250281	0.298027	0.587856	0.7	0.0329677	0.238548	0.00109461	0.00166106	0.0048463	0.0028131	0.0234226	7.48912	7.70269	7.38894	6.25721	5.49074	5.74263	207	273	180	54	41	47	166647				#B0E0E6,black	#E0FFFF,black	#B0E0E6,black	#E0FFFF,black	ADGRA3	chr4	22388997	22517677	4567	-	NM_145290	protein_coding	.	P18323	adhesion G protein-coupled receptor A3	ADGRA3
ADGRB1	1	1	1	1	1	1	1	1	1	1	1	1	1	1	0	0	0	0	0	0	0	0	0	0	0	0	575								ADGRB1	chr8	143545377	143626368	5528	+	NM_001702	protein_coding	.	P33164	adhesion G protein-coupled receptor B1	ADGRB1
ADGRB2	0.347377	1.48704	0.448858	0.477825	0.121193	1.06453	0.270004	0.000714719	0.0191815	0.00124325	0.00577131	0.00130247	0.129273	0.00555169	3.15033	1.62491	3.72277	1.99466	2.08489	0.105715	9	3	13	2	3	0	576	#87CEEB,black	#FFE4c3,black	#B0E0E6,black	#B0E0E6,black	#00BFFF,black		#87CEEB,black	ADGRB2	chr1	32192706	32229664	5440	-	NM_001294335	protein_coding	.	P20234	adhesion G protein-coupled receptor B2	ADGRB2
ADGRB3	0.790331	2.13497	0.338722	0.131861	0.135657	0.389288	0.400495	0.0138639	0.00547673	0.000681859	0.00121807	0.00141743	0.011113	0.0123768	2.99215	2.65268	4.08636	1.43032	0.0692327	0.110178	8	7	17	1	0	0	577	#E0FFFF,black	#FF6347,black	#B0E0E6,black	#00BFFF,black	#00BFFF,black	#87CEEB,black	#87CEEB,black	ADGRB3	chr6	69345632	70099403	5637	+	NM_001704	protein_coding	.	P19353	adhesion G protein-coupled receptor B3	ADGRB3
ADGRD1	1	1	1	1	1	1	1	1	1	1	1	1	1	1	0	0	0	0	0	0	0	0	0	0	0	0	283383			#87CEEB,black	#00BFFF,black	#00BFFF,black			ADGRD1	chr12	131438452	131626008	5384	+	NM_198827	protein_coding	.	P30822	adhesion G protein-coupled receptor D1	ADGRD1
ADGRE1	1	1	1	1	1	1	1	1	1	1	1	1	1	1	0	0	0	0	0	0	0	0	0	0	0	0	2015								ADGRE1	chr19	6887560	6940464	3049	+	NM_001256255	protein_coding	.	P27423	adhesion G protein-coupled receptor E1	ADGRE1
ADGRE2	1.16847	1.02188	0.376257	0.718591	0.643814	1.90984	1.7111	0.0300839	0.406107	0.000835972	0.0269783	0.0334772	0.00190187	0.0107452	6.21641	6.44102	6.24763	4.8062	5.73965	5.58112	85	113	81	19	49	42	30817			#FFA07A,black	#FF6347,black	#FF6347,black	#FFA07A,black	#FFA07A,black	ADGRE2	chr19	14843509	14889353	6467	-	NM_013447	protein_coding	.	P7597	adhesion G protein-coupled receptor E2	ADGRE2
ADGRE3	1	1	1	1	1	1	1	1	1	1	1	1	1	1	0	0	0	0	0	0	0	0	0	0	0	0	84658								ADGRE3	chr19	14729929	14785730	2423	-	NM_001289158	protein_coding	.	P4610	adhesion G protein-coupled receptor E3	ADGRE3
ADGRE4P	1	1	1	1	1	1	1	1	1	1	1	1	1	1	0	0	0	0	0	0	0	0	0	0	0	0	326342								ADGRE4P	chr19	6952511	6990857	2732	-	NR_024075	misc_RNA	.	.	adhesion G protein-coupled receptor E4, pseudogene	ADGRE4P
ADGRE5	0.988893	0.925927	1.11364	1.27736	1.32169	1.14702	1.18682	0.40319	0.218869	0.0574529	0.0461675	0.0729111	0.0377983	0.0828593	9.54762	9.53151	9.43659	9.7029	9.90078	9.95	867	976	748	599	893	887	976			#FFE4c3,black	#FFE4c3,black	#FFA07A,black			ADGRE5	chr19	14491956	14519537	3492	+	NM_001784	protein_coding	.	P3441	adhesion G protein-coupled receptor E5	ADGRE5
ADGRF1	1	1	1	1	1	1	1	1	1	1	1	1	1	1	0	0	0	0	0	0	0	0	0	0	0	0	266977								ADGRF1	chr6	46965440	47010099	6080	-	NM_153840	protein_coding	.	P1663	adhesion G protein-coupled receptor F1	ADGRF1
ADGRF2	1.79272	1	1.02384	1.00514	2.08389	0.981742	2.03537	0.0198962	1	0.0727202	0.0880803	0.0334502	0.163409	0.0479187	0	0.84215	0	0.0339863	0.00740173	1.05928	0	1	0	0	0	1	222611	#FFA07A,black		#B0E0E6,black	#87CEEB,black			#FFA07A,black	ADGRF2	chr6	47624326	47665533	5126	+	NM_153839	protein_coding	.	P24819	adhesion G protein-coupled receptor F2	ADGRF2
ADGRF3	1	1	1.02404	2.05201	2.08408	2.00384	2.03514	1	1	0.0725935	0.0230915	0.0334429	0.0345229	0.0478603	0	0	0	0.0342771	1.03704	1.05941	0	0	0	0	1	1	165082			#87CEEB,black	#B0E0E6,black	#B0E0E6,black	#FFA07A,black	#FFA07A,black	ADGRF3	chr2	26531041	26569685	5128	-	NM_153835	protein_coding	.	P17878	adhesion G protein-coupled receptor F3	ADGRF3
ADGRF4	2.41971	1.91417	2.78787	1.73807	1.91294	0.623441	0.686164	0.00102237	0.00742897	0.000760021	0.0101639	0.0162963	0.00354855	0.0211566	5.42783	6.70266	6.36455	6.90699	6.22532	6.36362	49	136	88	86	69	73	221393	#FF6347,black	#FFA07A,black	#FF4500,black	#FF6347,black	#FF6347,black	#B0E0E6,black	#E0FFFF,black	ADGRF4	chr6	47666289	47689757	3162	+	NM_153838	protein_coding	.	P6470	adhesion G protein-coupled receptor F4	ADGRF4
ADGRF5	0.214163	0.214163	0.223945	0.216259	0.217511	0.965676	0.97127	0.00134336	0.00134336	0.00152671	0.00364457	0.00498474	0.240111	0.146218	2.22322	0	0	0.0644378	0.0140496	0.0223825	4	0	0	0	0	0	221395	#00BFFF,black	#00BFFF,black						ADGRF5	chr6	46820242	46922675	6022	-	NM_001098518	protein_coding	.	P3087	adhesion G protein-coupled receptor F5	ADGRF5
ADGRG1	0.548464	1.19393	1.12653	1.05499	0.697006	0.936491	0.618719	0.00220496	0.078592	0.048365	0.286249	0.0475527	0.121381	0.0133423	4.92249	4.05596	5.17822	5.09438	4.99972	4.40174	34	21	38	24	29	18	9289	#B0E0E6,black		#FF0000,black	#FF0000,black	#FF4500,black		#B0E0E6,black	ADGRG1	chr16	57653605	57698951	5805	+	NM_001290143	protein_coding	.	P952	adhesion G protein-coupled receptor G1	ADGRG1
ADGRG2	3.6807	4.81859	0.660696	1.19262	1.84486	1.80509	2.7923	0.000470899	0.00129034	0.00138104	0.0793569	0.0181749	0.0081775	0.00617026	0.823259	2.70324	3.09187	0.225317	1.07739	1.70677	1	7	8	0	1	2	10149	#FF6347,black	#FF4500,black	#87CEEB,black	#B0E0E6,black		#FFA07A,black	#FF6347,black	ADGRG2	chrX	19007425	19140755	4892	-	NM_001079858	protein_coding	.	P7438	adhesion G protein-coupled receptor G2	ADGRG2
ADGRG3	1	1	1	1	1	1	1	1	1	1	1	1	1	1	0	0	0	0	0	0	0	0	0	0	0	0	222487								ADGRG3	chr16	57702157	57723290	2670	+	NM_001308360	protein_coding	.	P4339	adhesion G protein-coupled receptor G3	ADGRG3
ADGRG4	0.949749	0.529688	0.54224	0.532397	0.53401	0.981847	0.984823	0.163279	0.00774795	0.0163241	0.0318412	0.0488166	0.162923	0.117744	0.916785	0.842403	0	0.0337891	0.00735873	0.0117251	1	1	0	0	0	0	139378		#B0E0E6,black	#87CEEB,black	#87CEEB,black	#87CEEB,black			ADGRG4	chrX	135383122	135499047	9931	+	NM_153834	protein_coding	.	P9062	adhesion G protein-coupled receptor G4	ADGRG4
ADGRG5	1	1	1	1	1	1	1	1	1	1	1	1	1	1	0	0	0	0	0	0	0	0	0	0	0	0	221188								ADGRG5	chr16	57576333	57611100	4041	+	NM_001304376	protein_coding	.	P23954	adhesion G protein-coupled receptor G5	ADGRG5
ADGRG6	0.69426	0.124292	3.05892	1.63646	1.62676	0.53498	0.531807	0.00590719	0.000735086	0.000639343	0.0127023	0.0279137	0.00203401	0.00784394	4.87483	4.34838	1.86664	6.48786	5.58541	5.57683	33	26	3	65	44	42	57211	#E0FFFF,black	#00BFFF,black	#87CEEB,black	#87CEEB,black	#87CEEB,black	#B0E0E6,black	#B0E0E6,black	ADGRG6	chr6	142623056	142767403	6961	+	NM_020455	protein_coding	.	P14209	adhesion G protein-coupled receptor G6	ADGRG6
ADGRG7	1	1	1	1	1	1	1	1	1	1	1	1	1	1	0	0	0	0	0	0	0	0	0	0	0	0	84873								ADGRG7	chr3	100328433	100414323	3429	+	NM_032787	protein_coding	.	P14953	adhesion G protein-coupled receptor G7	ADGRG7
ADGRL1	0.891468	1.0221	0.386415	0.616351	0.732633	1.59505	1.89597	0.0514707	0.405205	0.000883346	0.0131399	0.0611052	0.00363322	0.00764733	7.52264	7.3569	7.55417	6.15087	6.82447	7.07381	212	215	202	50	105	120	22859				#FFE4c3,black	#FFA07A,black	#FFA07A,black	#FFA07A,black	ADGRL1	chr19	14258549	14316997	7857	-	NM_014921	protein_coding	.	P19921	adhesion G protein-coupled receptor L1	ADGRL1
ADGRL2	1.03775	1.04905	0.157643	0.167765	0.156212	1.06421	0.990922	0.22611	0.305195	0.000234456	0.00100203	0.00207787	0.130099	0.459847	9.60374	9.6572	9.67282	6.93847	7.02825	6.92532	901	1064	881	87	121	108	23266			#B0E0E6,black	#B0E0E6,black	#B0E0E6,black			ADGRL2	chr1	82165455	82458422	6208	+	NM_001297704	protein_coding	.	P27989	adhesion G protein-coupled receptor L2	ADGRL2
ADGRL3	2.99195	1.81881	0.681903	0.28732	0.34978	0.421351	0.512947	0.00066538	0.008718	0.00537469	0.00204665	0.00640592	0.00106853	0.0070357	4.49054	6.07162	5.35353	3.93817	2.69127	2.97506	25	86	43	10	5	6	23284	#FF6347,black	#FFA07A,black	#87CEEB,black	#00BFFF,black	#00BFFF,black	#87CEEB,black	#B0E0E6,black	ADGRL3	chr4	62362839	62938168	6125	+	NM_015236	protein_coding	.	P24407	adhesion G protein-coupled receptor L3	ADGRL3
ADGRL3-AS1	1.96997	0.753681	0.422186	0.167275	0.1713	0.396211	0.405744	0.00173282	0.0358048	0.00107343	0.0017736	0.00214697	0.0127503	0.0148132	2.63768	3.61585	2.2297	1.39363	0.05797	0.0922709	6	14	4	1	0	0	101927186	#FFA07A,black	#E0FFFF,black	#87CEEB,black	#00BFFF,black	#00BFFF,black	#87CEEB,black	#87CEEB,black	ADGRL3-AS1	chr4	62937473	63027483	467	-	NR_110595	lncRNA	.	.	adhesion G protein-coupled receptor L3 antisense RNA 1	ADGRL3-AS1
ADGRL4	1.15641	1.01048	1.65876	1.36483	1.3972	0.822799	0.842316	0.0340858	0.454153	0.00309761	0.0301469	0.0541544	0.0198069	0.0826223	9.31151	9.52116	9.32655	10.0416	9.76023	9.79405	736	969	693	758	810	796	64123			#FF6347,black	#FF6347,black	#FF6347,black			ADGRL4	chr1	79355449	79472495	3619	-	NM_022159	protein_coding	.	P23672	adhesion G protein-coupled receptor L4	ADGRL4
ADGRV1	0.184481	1.58078	0.209489	0.189685	0.398744	0.905465	1.90342	0.00111743	0.0146089	0.000168919	0.00244067	0.0083131	0.442662	0.022503	2.43846	0	3.09909	0.183401	0.0401327	1.11199	5	0	8	0	0	1	84059	#00BFFF,black	#FFA07A,black	#87CEEB,black	#87CEEB,black	#B0E0E6,black		#FFA07A,black	ADGRV1	chr5	89854617	90460033	19250	+	NM_032119	protein_coding	.	P30923	adhesion G protein-coupled receptor V1	ADGRV1
ADH1A	1.5584	0.361858	0.38544	0.366878	0.369888	0.951843	0.95965	0.00401925	0.00307133	0.00285614	0.00917718	0.0128997	0.301859	0.173349	1.4665	2.10656	0	0.091082	0.0198773	0.0316624	2	4	0	0	0	0	124	#FFA07A,black	#87CEEB,black						ADH1A	chr4	100197523	100212185	1500	-	NM_000667	protein_coding	ADH1	P10186	alcohol dehydrogenase 1A (class I), alpha polypeptide	ADH1A
ADH1B	1.3165	0.903849	0.00574812	0.0039556	0.00420783	0.688155	0.732035	0.0102655	0.166937	3.0085e-05	6.28727e-05	6.7418e-05	0.0445101	0.048554	8.13296	8.52966	7.98711	0.690266	0.151071	0.24025	324	485	273	0	0	0	125	#FFE4c3,black		#1E90FF,black	#1E90FF,black	#1E90FF,black			ADH1B	chr4	100227544	100242599	2814	-	NM_001286650	protein_coding	ADH2|DKFZp686C06125	P4124	alcohol dehydrogenase 1B (class I), beta polypeptide	ADH1B
ADH1C	1	1	1	1	1	1	1	1	1	1	1	1	1	1	0	0	0	0	0	0	0	0	0	0	0	0	126								ADH1C	chr4	100257649	100274202	1758	-	NM_000669	protein_coding	ADH3	P23590	alcohol dehydrogenase 1C (class I), gamma polypeptide	ADH1C
ADH4	1	1	1	1	1	1	1	1	1	1	1	1	1	1	0	0	0	0	0	0	0	0	0	0	0	0	127								ADH4	chr4	100044808	100065449	2246	-	NM_000670	protein_coding	ADH-2	P27238	alcohol dehydrogenase 4 (class II), pi polypeptide	ADH4
ADH5	0.91774	0.925656	0.98424	0.721012	0.694969	0.732557	0.706098	0.0825609	0.218139	0.364876	0.0274907	0.0468948	0.00806806	0.0245191	11.1175	10.9937	11.0061	11.0946	10.6456	10.5925	2576	2691	2222	1573	1497	1385	128				#B0E0E6,black	#B0E0E6,black	#E0FFFF,black	#E0FFFF,black	ADH5	chr4	99992130	100009939	2651	-	NM_000671	protein_coding	ADH-3|ADHX|FDH|GSNOR	P13612	alcohol dehydrogenase 5 (class III), chi polypeptide	ADH5
ADH6	0.921184	0.27319	0.658264	0.568447	0.28106	0.863556	0.426971	0.0883417	0.00189154	0.00451772	0.00974661	0.00670818	0.0335121	0.0249403	1.87202	1.75358	0	1.26876	1.05712	0.0409705	3	3	0	1	1	0	130		#87CEEB,black			#87CEEB,black		#87CEEB,black	ADH6	chr4	100123795	100140403	3145	-	NM_001102470	protein_coding	ADH-5	P24462	alcohol dehydrogenase 6 (class V)	ADH6
ADH7	1	1	1	1	1	1	1	1	1	1	1	1	1	1	0	0	0	0	0	0	0	0	0	0	0	0	131								ADH7	chr4	100333418	100356667	2397	-	NM_000673	protein_coding	ADH4	P29870	alcohol dehydrogenase 7 (class IV), mu or sigma polypeptide	ADH7
ADHFE1	0.963652	0.814626	0.354806	0.278822	0.385282	0.785844	1.0859	0.226267	0.0622765	0.000744139	0.00195211	0.00773877	0.013242	0.205713	3.52193	3.46852	3.22614	2.02703	1.67935	2.14592	12	13	9	2	2	3	137872			#87CEEB,black	#00BFFF,black	#87CEEB,black	#E0FFFF,black		ADHFE1	chr8	67344718	67381044	1895	+	NM_144650	protein_coding	ADH8|FLJ32430|HOT|MGC48605	P20478	alcohol dehydrogenase, iron containing 1	ADHFE1
ADI1	0.973182	1.04276	0.79265	0.607516	0.68286	0.766438	0.86149	0.283513	0.326515	0.0142007	0.0124173	0.0432033	0.0109467	0.101765	10.6877	10.6485	10.7481	10.3525	9.96871	10.1374	1912	2118	1858	940	936	1010	55256				#E0FFFF,black		#E0FFFF,black		ADI1	chr2	3501690	3523350	4616	-	NM_001306077	protein_coding	APL1|ARD|FLJ10913|MTCBP1|SIPL	P24785	acireductone dioxygenase 1	ADI1
ADIG	1	1	1	1	1	1	1	1	1	1	1	1	1	1	0	0	0	0	0	0	0	0	0	0	0	0	149685								ADIG	chr20	37209838	37217106	658	+	NM_001018082	protein_coding	KIAA1219|MGC149650|MGC39724|SMAF1	P7385	adipogenin	ADIG
ADIPOQ	1	1	1	1	1	1	1	1	1	1	1	1	1	1	0	0	0	0	0	0	0	0	0	0	0	0	9370								ADIPOQ	chr3	186560463	186576252	4629	+	NM_004797	protein_coding	ACDC|ACRP30|ADIPQTL1|ADPN|APM-1|APM1|GBP28|adiponectin	P16178	adiponectin, C1Q and collagen domain containing	ADIPOQ
ADIPOQ-AS1	1	1	1	1	1	1	1	1	1	1	1	1	1	1	0	0	0	0	0	0	0	0	0	0	0	0	100874095								ADIPOQ-AS1	chr3	186569676	186573912	3442	-	NR_046662	lncRNA	.	.	ADIPOQ antisense RNA 1	ADIPOQ-AS1
ADIPOR1	1.11871	0.995919	1.37807	1.2079	1.28412	0.876514	0.931825	0.0535932	0.481947	0.00760937	0.0711162	0.0863349	0.0405646	0.23536	8.22916	8.39101	8.22326	8.69181	8.50166	8.58994	347	442	322	297	338	345	51094								ADIPOR1	chr1	202909953	202927700	2423	-	NM_015999	protein_coding	ACDCR1|CGI45|FLJ25385|FLJ42464|PAQR1|TESBP1A	P18337	adiponectin receptor 1	ADIPOR1
ADIPOR2	1.09518	1.04063	0.83477	0.964548	0.929907	1.15546	1.11397	0.0755246	0.334048	0.0228791	0.348089	0.303256	0.0344341	0.154959	9.47967	9.61083	9.53713	9.21912	9.42759	9.37483	827	1031	802	428	643	595	79602								ADIPOR2	chr12	1800247	1897845	3965	+	NM_024551	protein_coding	ACDCR2|FLJ21432|MGC4640|PAQR2	P9997	adiponectin receptor 2	ADIPOR2
ADIRF	1.17961	2.15557	2.03481	6.06111	2.10977	2.97871	1.03684	0.026992	0.00534284	0.00157917	0.0009836	0.012449	0.000670788	0.347791	1.37915	1.61746	2.48722	2.40405	3.97873	2.45623	2	3	5	3	14	4	10974		#FF6347,black		#FF6347,black		#FF6347,black		ADIRF	chr10	88728188	88730666	672	+	NM_006829	protein_coding	.	P29207	adipogenesis regulatory factor	ADIRF
ADK	1.08513	1.1544	1.73987	1.44415	1.41325	0.830031	0.812272	0.0889841	0.107345	0.00259056	0.02215	0.0511587	0.0215899	0.0608565	8.36722	8.48509	8.57436	9.1662	8.89744	8.86624	382	472	411	413	445	418	132			#FFE4c3,black					ADK	chr10	75910943	76469061	2439	+	NM_001202450	protein_coding	AK	P4631	adenosine kinase	ADK
ADM	1.21514	0.797048	0.47168	0.749377	0.642726	1.58874	1.36263	0.0198425	0.0526053	0.00141205	0.0345398	0.0332463	0.00369497	0.0304331	10.7139	10.995	10.3866	9.62977	10.2977	10.0762	1947	2693	1446	569	1176	968	133			#1E90FF,black	#00BFFF,black	#00BFFF,black	#FFA07A,black	#FFE4c3,black	ADM	chr11	10326527	10328949	1590	+	NM_001124	protein_coding	AM	P31420	adrenomedullin	ADM
ADM2	0.627822	0.59229	6.60572	8.75685	9.16364	1.32565	1.38723	0.00365495	0.0112824	0.000224508	0.000678923	0.00146215	0.00978178	0.0274587	7.30035	6.62877	6.54472	10.0241	10.4308	10.4963	182	130	100	749	1290	1296	79924	#B0E0E6,black	#B0E0E6,black	#FF6347,black	#FF6347,black	#FF6347,black	#FFE4c3,black	#FFE4c3,black	ADM2	chr22	50919985	50924866	4434	+	NM_024866	protein_coding	AM2|FLJ21135|dJ579N16.4	P24757	adrenomedullin 2	ADM2
ADM5	0.145009	0.259874	0.358505	0.390223	0.302987	1.08847	0.845141	0.000214622	0.00175458	0.00075923	0.00357821	0.00497922	0.0841503	0.0851421	3.43441	0.648634	1.4903	1.95448	2.07679	1.71174	11	1	2	2	3	2	199800	#00BFFF,black	#87CEEB,black	#E0FFFF,black	#E0FFFF,black	#B0E0E6,black			ADM5	chr19	50191942	50194247	2112	+	NM_001101340	protein_coding	.	P23281	adrenomedullin 5 (putative)	ADM5
ADNP	0.852759	1.02315	0.63401	0.699412	0.660643	1.10315	1.04201	0.0288582	0.400895	0.00381216	0.0233201	0.037305	0.0668239	0.32917	8.67851	8.44872	8.71154	8.02109	8.16273	8.08046	474	460	452	186	267	242	23394								ADNP	chr20	49505455	49547527	6517	-	NM_001282532	protein_coding	ADNP1|KIAA0784	P21562	activity-dependent neuroprotector homeobox	ADNP
ADNP2	0.796885	1.00649	1.16026	1.00094	0.905141	0.862691	0.780121	0.0148454	0.471481	0.0327246	0.495834	0.246886	0.0331031	0.0450407	7.97157	7.64401	7.9809	8.18601	7.97293	7.82778	290	263	272	209	234	203	22850	#E0FFFF,black			#E0FFFF,black	#E0FFFF,black		#E0FFFF,black	ADNP2	chr18	77866915	77898228	5387	+	NM_014913	protein_coding	KIAA0863|ZNF508	P27744	ADNP homeobox 2	ADNP2
ADNP-AS1	0.457513	0.458396	0.269917	0.26264	0.326933	0.973038	1.21123	0.00130449	0.00518265	0.000466217	0.00178233	0.00566793	0.282561	0.0694861	4.34509	3.21697	3.21975	2.45568	2.41624	2.73215	22	11	9	3	4	5	101927631	#87CEEB,black	#87CEEB,black	#B0E0E6,black	#B0E0E6,black	#E0FFFF,black			ADNP-AS1	chr20	49547521	49561671	1106	+	NR_110007	lncRNA	.	.	ADNP antisense RNA 1	ADNP-AS1
ADO	0.941905	1.3008	0.926337	1.04783	0.970745	1.13116	1.04794	0.136703	0.0407339	0.0980105	0.309219	0.413868	0.045621	0.308867	7.90553	7.81918	8.28493	7.79514	7.97294	7.86269	277	297	336	159	234	208	84890		#FFE4c3,black						ADO	chr10	64564516	64568239	3724	+	NM_032804	protein_coding	C10orf22|DKFZp564C046|FLJ14547	P8245	2-aminoethanethiol (cysteamine) dioxygenase	ADO
ADORA1	1.27802	0.461777	0.10802	0.0269806	0.0283016	0.249775	0.262003	0.012798	0.00528014	0.000161606	0.000222245	0.000226686	0.00303222	0.0025621	5.3287	5.68261	4.21397	2.11807	0.116767	0.185726	45	65	19	2	0	0	134	#FFE4c3,black	#87CEEB,black		#87CEEB,black	#87CEEB,black	#87CEEB,black	#87CEEB,black	ADORA1	chr1	203096836	203136533	2919	+	NM_000674	protein_coding	RDC7	P14471	adenosine A1 receptor	ADORA1
ADORA2A	1	1	1	1	1	1	1	1	1	1	1	1	1	1	0	0	0	0	0	0	0	0	0	0	0	0	135								ADORA2A	chr22	24819565	24828694	553	+	NM_001278500	protein_coding	ADORA2|RDC8|hA2aR	P32517	adenosine A2a receptor	ADORA2A
ADORA2A-AS1	0.0989215	0.0989215	0.109901	0.101224	0.212404	0.92105	1.93268	0.000597405	0.000597405	0.000168427	0.00128861	0.00297577	0.405861	0.0271394	3.33757	0	0	0.151849	0.0332006	1.10245	10	0	0	0	0	1	646023	#1E90FF,black	#1E90FF,black			#FFA07A,black		#FFA07A,black	ADORA2A-AS1	chr22	24825178	24890783	3761	-	NR_028484	lncRNA	.	.	ADORA2A antisense RNA 1	ADORA2A-AS1
ADORA2B	0.702938	0.665583	2.72861	2.099	1.96829	0.769257	0.721351	0.0063229	0.0182745	0.000792825	0.00572625	0.0150122	0.0112449	0.0275636	7.1608	6.65227	6.57349	8.60897	8.2305	8.13774	165	132	102	281	280	252	136	#E0FFFF,black	#E0FFFF,black		#E0FFFF,black	#E0FFFF,black	#E0FFFF,black	#E0FFFF,black	ADORA2B	chr17	15848231	15879210	1885	+	NM_000676	protein_coding	ADORA2	P30079	adenosine A2b receptor	ADORA2B
ADORA3	1	1	1.05748	1.01227	6.3078	0.957244	5.96493	1	1	0.0601087	0.0833789	0.00579901	0.278718	0.0053291	0	0	0	0.0806326	0.0175906	2.65714	0	0	0	0	0	5	140					#FF4500,black		#FF4500,black	ADORA3	chr1	112042051	112046743	2868	-	NM_000677	protein_coding	A3AR|AD026|bA552M11.5	P27383	adenosine A3 receptor	ADORA3
ADPGK	0.953228	1.20881	1.11794	0.665977	0.572234	0.59572	0.511867	0.176979	0.0706625	0.0541602	0.0183247	0.0216384	0.00295801	0.0069924	9.12619	9.05708	9.39978	9.28702	8.53973	8.32086	647	702	729	449	347	286	83440			#E0FFFF,black	#87CEEB,black	#87CEEB,black	#B0E0E6,black	#B0E0E6,black	ADPGK	chr15	73043708	73076126	3099	-	NM_031284	protein_coding	2610017G09Rik|ADP-GK|DKFZp434B195	P9431	ADP-dependent glucokinase	ADPGK
ADPGK-AS1	0.122252	0.122252	0.307441	0.512394	0.39614	1.66664	1.28851	0.00072358	0.00072358	0.000574611	0.00701347	0.00819874	0.0030409	0.043449	3.03207	0	0	1.33045	2.0674	1.69615	8	0	0	1	3	2	100287559	#1E90FF,black	#1E90FF,black		#FFA07A,black	#FFE4c3,black	#FFA07A,black	#FFE4c3,black	ADPGK-AS1	chr15	73075176	73090540	2730	+	NR_040107	lncRNA	.	.	ADPGK antisense RNA 1	ADPGK-AS1
ADPRH	1.58122	1.74179	6.42777	7.29987	13.283	1.13568	2.0665	0.00377102	0.0100881	0.000231143	0.000808602	0.0010738	0.0431589	0.00597069	2.08024	2.74128	2.8808	4.76455	4.94811	5.81174	4	8	7	19	28	50	141	#FFA07A,black	#FFA07A,black	#FF6347,black	#FF6347,black	#FF4500,black		#FF6347,black	ADPRH	chr3	119298280	119308792	3682	+	NM_001291950	protein_coding	ARH1	P21478	ADP-ribosylarginine hydrolase	ADPRH
ADPRHL1	0.475085	1.16091	1.21247	0.766767	0.112628	0.632403	0.0928915	0.00143936	0.101653	0.0202712	0.0400357	0.00103486	0.00377052	0.00127121	3.27561	2.20187	3.49087	3.55356	2.89247	0.125248	10	5	11	8	6	0	113622	#87CEEB,black			#B0E0E6,black	#1E90FF,black	#B0E0E6,black	#1E90FF,black	ADPRHL1	chr13	114076255	114107839	2178	-	NM_138430	protein_coding	ARH2	P7250	ADP-ribosylhydrolase like 1	ADPRHL1
ADPRHL2	1.00183	0.878345	1.24657	1.09677	1.15658	0.879828	0.927809	0.483856	0.123264	0.0157117	0.183872	0.174683	0.042689	0.224004	8.29416	8.2968	8.10702	8.61213	8.42743	8.50403	363	414	297	281	321	325	54936				#E0FFFF,black	#E0FFFF,black			ADPRHL2	chr1	36554453	36559533	1691	+	NM_017825	protein_coding	ARH3|FLJ20446	P35665	ADP-ribosylhydrolase like 2	ADPRHL2
ADPRM	0.953167	1.23342	1.56366	1.81674	1.61714	1.16185	1.0342	0.176727	0.0599618	0.00395955	0.00875037	0.0285485	0.0321838	0.357599	5.34131	5.27211	5.64398	5.98624	6.20267	6.03476	46	50	53	45	68	58	56985								ADPRM	chr17	10600927	10614875	1518	+	NM_020233	protein_coding	.	P33610	ADP-ribose/CDP-alcohol diphosphatase, manganese dependent	ADPRM
ADRA1A	1	1	1.02402	3.07966	1.00827	3.00741	0.984618	1	1	0.0726062	0.00982879	0.0870748	0.0126648	0.118141	0	0	0	0.0342481	1.62277	0.0118845	0	0	0	0	2	0	148				#FF6347,black		#FF6347,black		ADRA1A	chr8	26605667	26722922	3946	-	NM_033303	protein_coding	ADRA1C|ADRA1L1|ALPHA1AAR	P14488	adrenoceptor alpha 1A	ADRA1A
ADRA1B	4.98477	5.70954	2.48017	2.09376	1.03999	0.8442	0.419322	0.00276963	0.00416866	0.00851247	0.0219305	0.07274	0.0257759	0.0212208	0	2.31753	2.51337	1.31044	1.06609	0.056568	0	5	5	1	1	0	147	#FF4500,black	#FF4500,black	#00BFFF,black	#00BFFF,black	#1E90FF,black		#87CEEB,black	ADRA1B	chr5	159343740	159400017	2254	+	NM_000679	protein_coding	ADRA1|ALPHA1BAR	P11772	adrenoceptor alpha 1B	ADRA1B
ADRA1D	0.216292	0.216292	0.512347	0.219367	0.458157	0.428161	0.894231	0.0013607	0.0013607	0.00178092	0.00353504	0.0114251	0.0209363	0.148653	2.20895	0	0	1.24414	0.0203692	1.08286	4	0	0	1	0	1	146	#00BFFF,black	#00BFFF,black	#FF6347,black		#FFA07A,black	#87CEEB,black		ADRA1D	chr20	4201278	4229659	2666	-	NM_000678	protein_coding	ADRA1|ADRA1A|ADRA1R|ALPHA1|DAR|dJ779E11.2	P4529	adrenoceptor alpha 1D	ADRA1D
ADRA2A	1	1.94859	1.01217	1.00264	1.0042	0.990585	0.992133	1	0.0265197	0.0809435	0.0898419	0.0893269	0.124815	0.104343	0	0	0.962428	0.0174446	0.0037967	0.00605003	0	0	1	0	0	0	150		#FF6347,black	#B0E0E6,black	#87CEEB,black	#87CEEB,black			ADRA2A	chr10	112836790	112840662	3873	+	NM_000681	protein_coding	ADRA2|ADRA2R|ADRAR|ALPHA2AAR|ZNF32	P26728	adrenoceptor alpha 2A	ADRA2A
ADRA2B	0.525538	0.525538	0.53192	0.52692	0.527743	0.990602	0.992147	0.0075639	0.0075639	0.0181176	0.0314851	0.048371	0.124746	0.104318	0.928133	0	0	0.0174125	0.00378972	0.00603892	1	0	0	0	0	0	151	#87CEEB,black	#B0E0E6,black						ADRA2B	chr2	96778623	96781984	3362	-	NM_000682	protein_coding	ADRA2L1|ADRA2RL1|ADRARL1|ALPHA2BAR	P18391	adrenoceptor alpha 2B	ADRA2B
ADRA2C	1.25559	0.743022	0.147207	0.847051	1.37164	5.75413	9.31771	0.0147756	0.0327752	0.000218004	0.086901	0.059549	0.000261291	0.000641752	3.13314	3.46151	2.70462	0.369066	2.89366	3.58904	9	13	6	0	6	10	152	#FFE4c3,black	#E0FFFF,black	#87CEEB,black	#FF6347,black	#FF6347,black	#FF4500,black	#FF0000,black	ADRA2C	chr4	3768296	3770253	1958	+	NM_000683	protein_coding	ADRA2L2|ADRA2RL2|ADRARL2|ALPHA2CAR	P16517	adrenoceptor alpha 2C	ADRA2C
ADRB1	1	1	1	1	1	1	1	1	1	1	1	1	1	1	0	0	0	0	0	0	0	0	0	0	0	0	153								ADRB1	chr10	115803806	115806667	2862	+	NM_000684	protein_coding	ADRB1R|B1AR|BETA1AR|RHR	P19510	adrenoceptor beta 1	ADRB1
ADRB2	0.597286	0.327575	4.96048	3.34316	4.06463	0.673959	0.819403	0.00298795	0.00255192	0.000311916	0.0021845	0.00362496	0.00506498	0.065291	3.47917	2.73567	1.86907	5.78965	5.22038	5.50229	12	8	3	40	34	40	154	#B0E0E6,black	#87CEEB,black		#E0FFFF,black		#B0E0E6,black		ADRB2	chr5	148206156	148208197	2042	+	NM_000024	protein_coding	ADRB2R|ADRBR|B2AR|BAR|BETA2AR	P33894	adrenoceptor beta 2	ADRB2
ADRB3	1	1	1	1	1	1	1	1	1	1	1	1	1	1	0	0	0	0	0	0	0	0	0	0	0	0	155								ADRB3	chr8	37820514	37824184	2646	-	NM_000025	protein_coding	BETA3AR|FLJ99960	P20883	adrenoceptor beta 3	ADRB3
ADRBK1	1.46893	1.38482	0.906631	0.998652	0.951372	1.1015	1.04935	0.00532902	0.027728	0.0669944	0.494044	0.359144	0.0685072	0.30421	8.17001	8.72477	8.63971	8.0286	8.16807	8.09809	333	557	430	187	268	245	.	#FFE4c3,black	#FFE4c3,black	#E0FFFF,black		#E0FFFF,black			ADRBK1	chr11	67033905	67054029	3444	+	NM_001619	.	BARK1|BETA-ARK1|FLJ16718|GRK2	P18703	.	ADRBK1
ADRBK2	2.12582	2.18186	6.44138	11.3161	9.40539	1.75679	1.46015	0.00140199	0.00518064	0.000230618	0.000543234	0.00142851	0.00250299	0.0209576	2.07955	3.16757	3.20511	4.76692	5.57986	5.31304	4	11	9	19	44	35	.	#FF6347,black	#FF6347,black	#E0FFFF,black	#FFE4c3,black		#FFA07A,black	#FFE4c3,black	ADRBK2	chr22	25960861	26125258	9055	+	NM_005160	.	BARK2|GRK3	P24581	.	ADRBK2
ADRM1	0.980454	0.981316	1.13408	1.68138	1.57295	1.48259	1.38698	0.335336	0.417818	0.044004	0.011457	0.0318111	0.00508523	0.0274864	10.8648	10.8363	10.8376	11.0463	11.6144	11.5182	2162	2413	1977	1521	2931	2632	11047				#FFA07A,black	#FFA07A,black	#FFE4c3,black	#FFE4c3,black	ADRM1	chr20	60877952	60883918	1476	+	NM_001281437	protein_coding	ARM1|GP110|MGC29536|Rpn13	P19236	adhesion regulating molecule 1	ADRM1
ADSL	1.04739	0.987539	1.02189	0.961416	1.13927	0.940825	1.11487	0.183379	0.444949	0.32135	0.335824	0.195467	0.133465	0.153616	9.24356	9.31037	9.22547	9.2748	9.18679	9.43167	702	837	646	445	544	619	158								ADSL	chr22	40742504	40762575	1563	+	NM_001123378	protein_coding	AMPS|ASASE|ASL	P10122	adenylosuccinate lyase	ADSL
ADSS	0.706237	0.923056	0.998475	1.06882	1.05175	1.07045	1.05336	0.00649097	0.211259	0.486519	0.24657	0.357571	0.115504	0.291332	8.98354	8.48177	8.86803	8.98134	9.07956	9.05633	586	471	504	363	505	477	159	#E0FFFF,black							ADSS	chr1	244571794	244615436	2782	-	NM_001126	protein_coding	ADEH|MGC20404	P5122	adenylosuccinate synthase	ADSS
ADSSL1	0.490136	0.75	0.188754	0.250995	0.150522	1.32975	0.797451	0.00156743	0.0347193	0.000287801	0.00166788	0.00199773	0.00957687	0.0528047	4.89912	3.87037	4.48408	2.4937	2.90485	2.16717	33	18	23	3	6	3	122622	#87CEEB,black	#E0FFFF,black	#87CEEB,black	#87CEEB,black	#00BFFF,black	#FFE4c3,black		ADSSL1	chr14	105190534	105213647	2078	+	NM_152328	protein_coding	FLJ38602	P26010	adenylosuccinate synthase like 1	ADSSL1
ADTRP	1.02844	0.313851	4.71943	6.3754	7.38854	1.35088	1.56556	0.278025	0.00236821	0.000332245	0.000930795	0.00179214	0.00862405	0.0152177	3.86326	3.90371	2.19141	6.10187	6.53578	6.74855	16	19	4	49	86	96	84830		#87CEEB,black	#FF0000,black	#FF0000,black	#FF0000,black	#FFE4c3,black	#FFA07A,black	ADTRP	chr6	11713888	11779280	1858	-	NM_032744	protein_coding	.	P35797	androgen dependent TFPI regulating protein	ADTRP
AEBP1	1.1452	0.478514	0.739477	0.921085	0.786647	1.24559	1.06379	0.0385864	0.00579352	0.00856553	0.206188	0.0918294	0.0158198	0.260289	5.85705	6.05265	4.79368	5.42162	5.73845	5.51083	66	86	29	30	49	40	165		#87CEEB,black	#FF6347,black	#FF6347,black	#FF6347,black	#FFE4c3,black		AEBP1	chr7	44143960	44154164	4086	+	NM_001129	protein_coding	ACLP|FLJ33612	P1546	AE binding protein 1	AEBP1
AEBP2	0.851964	1.09993	0.566694	0.821291	0.57284	1.44927	1.01085	0.0285511	0.178079	0.00246423	0.0665334	0.0217154	0.00571632	0.452565	7.40254	7.17141	7.53995	6.58318	7.11851	6.59875	195	189	200	68	129	86	121536			#87CEEB,black	#E0FFFF,black	#87CEEB,black	#FFE4c3,black		AEBP2	chr12	19592608	19675173	5246	+	NM_001114176	protein_coding	MGC17922	P14550	AE binding protein 2	AEBP2
AEN	1.24753	1.1206	1.01168	1.45568	1.3766	1.43887	1.3607	0.0156078	0.145405	0.399477	0.0212801	0.0584366	0.00594086	0.0306887	9.03872	9.3578	9.20298	9.05548	9.58041	9.49983	609	865	636	382	715	649	64782				#FFE4c3,black		#FFE4c3,black	#FFE4c3,black	AEN	chr15	89164527	89175512	3116	+	NM_022767	protein_coding	FLJ12484|FLJ12562|ISG20L1|pp12744	P1043	apoptosis enhancing nuclease	AEN
AES	1.15249	1.10592	0.875108	0.833483	0.814245	0.952434	0.93045	0.0355654	0.167699	0.0397066	0.075323	0.114546	0.173741	0.231413	11.1203	11.325	11.2655	10.9278	10.8575	10.8238	2581	3386	2660	1401	1734	1626	166								AES	chr19	3052908	3062964	1940	-	NM_198970	protein_coding	AES-1|AES-2|ESP1|GRG|GRG5|TLE5	P7999	amino-terminal enhancer of split	AES
AFAP1	0.966354	1.08887	0.910924	0.944303	0.99558	1.03664	1.09293	0.241267	0.199438	0.0725077	0.274149	0.486959	0.231708	0.191239	8.8658	8.81643	8.98864	8.73121	8.78313	8.85941	540	594	548	305	411	416	60312			#E0FFFF,black	#E0FFFF,black	#E0FFFF,black			AFAP1	chr4	7760440	7941653	7770	-	NM_198595	protein_coding	AFAP|AFAP-110|FLJ56849	P11855	actin filament associated protein 1	AFAP1
AFAP1-AS1	7.25473	9.44657	6.39159	2.11829	2.19254	0.331418	0.343036	0.00182517	0.00252139	0.00208134	0.0212977	0.0296239	0.000655259	0.00277478	0	2.85892	3.23979	2.67618	1.0829	1.13261	0	8	9	4	1	1	84740	#FF0000,black	#FF0000,black	#E0FFFF,black	#87CEEB,black	#87CEEB,black	#87CEEB,black	#87CEEB,black	AFAP1-AS1	chr4	7755817	7780654	6794	+	NR_026892	lncRNA	.	.	AFAP1 antisense RNA 1	AFAP1-AS1
AFAP1L1	1.15817	1.33277	0.929031	0.808227	0.963503	0.869967	1.03711	0.0334524	0.0348107	0.10361	0.0585116	0.393045	0.0367723	0.346802	6.35775	6.5696	6.77218	6.25155	6.05058	6.30411	94	124	117	54	61	70	134265		#FFE4c3,black	#E0FFFF,black	#B0E0E6,black	#E0FFFF,black			AFAP1L1	chr5	148651401	148721367	4212	+	NM_001146337	protein_coding	FLJ36748|MGC149773	P7959	actin filament associated protein 1 like 1	AFAP1L1
AFAP1L2	2.216	1.41519	1.198	0.732119	0.675184	0.611117	0.563592	0.00125995	0.0246161	0.0228659	0.0300086	0.0410457	0.00326941	0.00946537	5.24757	6.39552	5.74856	5.5082	4.79772	4.68092	43	109	57	32	25	22	84632	#FF6347,black	#FFE4c3,black		#E0FFFF,black	#B0E0E6,black	#B0E0E6,black	#B0E0E6,black	AFAP1L2	chr10	116054583	116164537	4339	-	NM_001287824	protein_coding	FLJ14564|KIAA1914|XB130	P23788	actin filament associated protein 1 like 2	AFAP1L2
AFF1	1.07574	0.840127	2.00695	1.38659	0.984313	0.690896	0.490452	0.104831	0.0807335	0.00164199	0.0275294	0.453637	0.00575566	0.0061937	6.94638	7.05171	6.69506	7.95139	7.41793	6.92357	142	174	111	178	159	108	4299				#B0E0E6,black	#87CEEB,black	#E0FFFF,black	#87CEEB,black	AFF1	chr4	87856154	88062191	9915	+	NM_001166693	protein_coding	AF4|MGC134969|MLLT2|PBM1	P8490	AF4/FMR2 family member 1	AFF1
AFF2	3.53571	1	1.0346	1.00744	1.01188	0.973748	0.978039	0.00445816	1	0.066966	0.0865162	0.0851572	0.201435	0.131474	0	1.822	0	0.049074	0.0106938	0.0170376	0	3	0	0	0	0	2334	#FF6347,black							AFF2	chrX	147582139	148082193	13851	+	NM_002025	protein_coding	FMR2|FRAXE|MRX2|OX19	P22343	AF4/FMR2 family member 2	AFF2
AFF3	1.32166	0.536009	3.12809	4.94756	7.01733	1.58165	2.24333	0.00998789	0.00803837	0.000614562	0.00124822	0.00188768	0.0037666	0.00483554	1.77551	2.17786	0.875842	3.4208	4.08223	4.58644	3	5	1	7	15	21	3899	#FFE4c3,black	#B0E0E6,black		#FFA07A,black	#FF6347,black	#FFA07A,black	#FF6347,black	AFF3	chr2	100163716	100759037	8212	-	NM_002285	protein_coding	LAF4|MLLT2-like	P16266	AF4/FMR2 family member 3	AFF3
AFF4	0.782487	0.875191	1.17827	0.918429	1.0038	0.779473	0.851924	0.0128012	0.118853	0.0273377	0.199554	0.488843	0.0124222	0.0915972	10.1502	9.79637	9.9579	10.3869	10.0275	10.1557	1317	1173	1074	963	975	1023	27125	#E0FFFF,black					#E0FFFF,black		AFF4	chr5	132211071	132299354	9580	-	NM_014423	protein_coding	AF5Q31|MCEF|MGC75036	P3437	AF4/FMR2 family member 4	AFF4
AFG3L1P	1.30688	0.979214	1.40366	1.61227	1.81623	1.14863	1.29393	0.010817	0.40877	0.00682238	0.0134744	0.0190854	0.0371201	0.0422176	6.47272	6.85885	6.44242	6.96191	7.16182	7.33367	102	152	93	89	133	144	172	#FFE4c3,black		#B0E0E6,black	#E0FFFF,black			#FFE4c3,black	AFG3L1P	chr16	90038988	90067195	6054	+	NR_003227	misc_RNA	.	.	AFG3 like matrix AAA peptidase subunit 1, pseudogene	AFG3L1P
AFG3L2	0.94193	0.764654	0.952228	0.890194	0.977863	0.934854	1.02692	0.13678	0.0393106	0.17291	0.141665	0.434641	0.117171	0.385759	9.70952	9.62321	9.3224	9.6389	9.54171	9.67722	970	1040	691	573	696	734	10939		#E0FFFF,black						AFG3L2	chr18	12328943	12377275	3209	-	NM_006796	protein_coding	FLJ25993|SCA28	P8531	AFG3 like matrix AAA peptidase subunit 2	AFG3L2
AFM	1	1	1	1	1	1	1	1	1	1	1	1	1	1	0	0	0	0	0	0	0	0	0	0	0	0	173								AFM	chr4	74347462	74369718	1997	+	NM_001133	protein_coding	ALB2|ALBA|ALF|MGC125338|MGC125339	P31981	afamin	AFM
AFMID	1.13542	1.05882	0.776782	0.991334	0.847519	1.27621	1.09106	0.0432963	0.27462	0.0120965	0.461664	0.151057	0.0129415	0.194959	7.63242	7.81564	7.71488	7.268	7.61986	7.39374	229	296	226	110	183	150	125061			#B0E0E6,black	#E0FFFF,black	#B0E0E6,black	#FFE4c3,black		AFMID	chr17	76183398	76203782	2145	+	NM_001010982	protein_coding	DKFZp686F03259|KF|MGC167063	P26778	arylformamidase	AFMID
AFP	4.0633	6.64034	7.39474	1.03019	1.0485	0.139314	0.14179	0.00362664	0.00353685	0.00179065	0.0735183	0.0698412	0.00264496	0.00298699	0	2.02265	2.73126	2.8865	0.0429135	0.0683237	0	4	6	5	0	0	174	#FF4500,black	#FF4500,black	#FF4500,black			#00BFFF,black	#00BFFF,black	AFP	chr4	74301936	74321502	2039	+	NM_001134	protein_coding	FETA|HPAFP	P11824	alpha fetoprotein	AFP
AFTPH	0.937723	1.18336	1.46323	1.34972	1.46195	0.922427	0.999123	0.124674	0.0850596	0.00543665	0.0322103	0.0435414	0.0905558	0.496126	9.06912	8.97635	9.31201	9.61827	9.50178	9.617	622	664	686	565	677	704	54812								AFTPH	chr2	64751439	64820138	5240	+	NM_001002243	protein_coding	FLJ20080|FLJ23793|MGC33965|Nbla10388	P8758	aftiphilin	AFTPH
AGA	1.18089	1.23844	1.40329	1.49922	1.47994	1.06836	1.05462	0.0266698	0.0580857	0.00683266	0.0184579	0.0411879	0.120127	0.287385	8.67475	8.91462	8.98327	9.16356	9.25896	9.24028	473	636	546	412	572	542	175		#FFE4c3,black						AGA	chr4	178351929	178363657	2148	-	NM_001171988	protein_coding	AGU|ASRG|GA	P26609	aspartylglucosaminidase	AGA
AGAP1	0.835378	1.05179	0.961683	1.17223	1.06283	1.21893	1.10517	0.0230519	0.296298	0.215938	0.0927543	0.331111	0.0192578	0.168951	7.45932	7.19982	7.53217	7.40295	7.68857	7.54722	203	193	199	121	192	167	116987								AGAP1	chr2	236402733	237040444	11367	+	NM_014914	protein_coding	CENTG2|GGAP1|KIAA1099|MGC71657	P29841	ArfGAP with GTPase domain, ankyrin repeat and PH domain 1	AGAP1
AGAP11	2.1739	1.50404	1.53722	2.43733	1.7723	1.58554	1.15293	0.00132271	0.0181843	0.00427578	0.00398732	0.0206516	0.00372698	0.108692	2.11738	3.23767	2.70623	2.7377	3.40268	2.94301	4	11	6	4	9	6	119385	#FF6347,black	#FFA07A,black		#FFA07A,black		#FFA07A,black		AGAP11	chr10	88730498	88769960	3155	+	NM_133447	protein_coding	KIAA1975	P20595	ArfGAP with GTPase domain, ankyrin repeat and PH domain 11	AGAP11
AGAP1-IT1	2.77038	0.634942	0.89173	0.481232	0.992255	0.539661	1.11273	0.000769416	0.0148371	0.0516948	0.00588201	0.477126	0.00209151	0.156833	2.14051	3.6106	1.48521	1.97519	1.08532	2.12929	4	14	2	2	1	3	100506749	#FF6347,black	#B0E0E6,black		#B0E0E6,black	#FFE4c3,black	#B0E0E6,black		AGAP1-IT1	chr2	236414395	236416210	664	+	NR_131900	lncRNA	.	.	AGAP1 intronic transcript 1	AGAP1-IT1
AGAP2	0.774515	0.795535	0.717581	1.05847	0.915288	1.47506	1.27552	0.0118311	0.0518658	0.0071157	0.275655	0.268855	0.00521718	0.0466418	7.32676	6.95813	6.99676	6.84798	7.40875	7.19906	185	163	137	82	158	131	116986	#E0FFFF,black			#FFA07A,black	#FFE4c3,black	#FFE4c3,black	#FFE4c3,black	AGAP2	chr12	58118076	58135944	6088	-	NM_014770	protein_coding	CENTG1|FLJ16430|GGAP2|KIAA0167|PIKE	P30070	ArfGAP with GTPase domain, ankyrin repeat and PH domain 2	AGAP2
AGAP2-AS1	0.726799	0.760607	0.760285	1.07363	0.895957	1.41215	1.17845	0.00768299	0.037968	0.0103318	0.234181	0.228371	0.00659065	0.0883346	7.45284	6.99247	7.05806	7.05745	7.55534	7.29434	202	167	143	95	175	140	100130776	#E0FFFF,black	#E0FFFF,black		#FFE4c3,black		#FFE4c3,black		AGAP2-AS1	chr12	58120023	58122139	1531	+	NR_027032	lncRNA	.	.	AGAP2 antisense RNA 1	AGAP2-AS1
AGAP3	1.07874	0.984057	1.01087	1.04526	1.19753	1.03402	1.18466	0.0993699	0.429711	0.406197	0.317902	0.136027	0.245571	0.0842258	9.44433	9.55368	9.42115	9.45993	9.50819	9.7044	807	991	740	506	680	748	116988			#FFE4c3,black	#FFE4c3,black	#FFA07A,black			AGAP3	chr7	150782918	150841523	5606	+	NM_001281300	protein_coding	CENTG3|CRAG|FLJ16146|FLJ34452|MRIP-1	P30275	ArfGAP with GTPase domain, ankyrin repeat and PH domain 3	AGAP3
AGAP4	1.50671	0.800286	0.787578	0.614618	1.42621	0.78039	1.81088	0.00469811	0.0542341	0.0134776	0.0129941	0.0489298	0.0125359	0.00884338	3.79816	4.38957	3.47675	3.45366	3.09592	4.31035	15	26	11	7	7	17	119016	#FFA07A,black		#B0E0E6,black	#87CEEB,black		#E0FFFF,black	#FFA07A,black	AGAP4	chr10	46321040	46349325	2737	-	NM_001276343	protein_coding	CTGLF1|MRIP2	P15015	ArfGAP with GTPase domain, ankyrin repeat and PH domain 4	AGAP4
AGAP5	2.18011	3.09912	1.80457	1.76903	2.56245	0.980304	1.41998	0.00131308	0.00248483	0.00228213	0.00956218	0.00794595	0.334201	0.0241773	2.59013	3.71453	4.22199	3.44179	3.41309	3.94766	6	16	19	7	9	13	729092	#FF6347,black	#FF6347,black			#FFA07A,black		#FFE4c3,black	AGAP5	chr10	75434033	75457554	2426	-	NM_001144000	protein_coding	CTGLF2	P24360	ArfGAP with GTPase domain, ankyrin repeat and PH domain 5	AGAP5
AGAP6	0.900852	0.760112	0.567781	0.847485	0.655238	1.49263	1.15403	0.0604204	0.0378081	0.00248082	0.087307	0.0360205	0.00491779	0.107677	5.28637	5.13573	4.89065	4.46978	5.04763	4.67646	44	45	31	15	30	22	414189		#E0FFFF,black	#B0E0E6,black		#E0FFFF,black	#FFA07A,black		AGAP6	chr10	51748078	51770259	2772	+	NM_001077665	protein_coding	CTGLF3|bA324H6.1	P139	ArfGAP with GTPase domain, ankyrin repeat and PH domain 6	AGAP6
AGAP7P	1.30449	1.50163	0.841021	0.981396	0.935526	1.16691	1.11237	0.0109621	0.0183202	0.0247461	0.418163	0.317305	0.0305589	0.157386	3.70362	4.0871	4.29015	3.45383	3.67653	3.60747	14	21	20	7	11	10	653268	#FFE4c3,black	#FFA07A,black	#B0E0E6,black	#E0FFFF,black	#B0E0E6,black			AGAP7P	chr10	51464144	51486327	2407	-	NR_126580	misc_RNA	.	.	ArfGAP with GTPase domain, ankyrin repeat and PH domain 7, pseudogene	AGAP7P
AGAP9	0.816349	1.30126	1.06748	0.791282	0.732427	0.741262	0.686127	0.0183824	0.0406383	0.122158	0.0498571	0.0610141	0.0087004	0.0211508	4.60192	4.30917	4.98183	4.69613	4.26418	4.15267	27	25	33	18	17	15	642517		#FFE4c3,black		#B0E0E6,black	#B0E0E6,black	#E0FFFF,black	#E0FFFF,black	AGAP9	chr10	47191844	48237508	4774	-	NM_001190810	protein_coding	AGAP-9|CTGLF6|FLJ00312|bA301J7.2	P23632	ArfGAP with GTPase domain, ankyrin repeat and PH domain 9	AGAP9
AGBL1	1	1	1	1	1	1	1	1	1	1	1	1	1	1	0	0	0	0	0	0	0	0	0	0	0	0	123624								AGBL1	chr15	86685242	87572283	3493	+	NM_152336	protein_coding	FLJ32310|MGC149239	P31080	ATP/GTP binding protein-like 1	AGBL1
AGBL1-AS1	1	1	1	1	1	1	1	1	1	1	1	1	1	1	0	0	0	0	0	0	0	0	0	0	0	0	727915								AGBL1-AS1	chr15	86840065	86860199	904	-	NR_046012	lncRNA	.	.	AGBL1 antisense RNA 1	AGBL1-AS1
AGBL2	3.70651	0.558662	2.77254	2.3411	0.584024	0.844389	0.210646	0.000465896	0.00918957	0.000768243	0.00436883	0.0494706	0.0258392	0.00510312	0.839953	2.73002	0	2.31116	2.06714	0.0640521	1	7	0	3	3	0	79841	#FF6347,black	#B0E0E6,black	#FF6347,black	#FFA07A,black	#87CEEB,black		#00BFFF,black	AGBL2	chr11	47681143	47736928	3593	-	NM_024783	protein_coding	FLJ23598	P33260	ATP/GTP binding protein-like 2	AGBL2
AGBL3	1	1	1	1	1	1	1	1	1	1	1	1	1	1	0	0	0	0	0	0	0	0	0	0	0	0	340351			#00BFFF,black	#00BFFF,black	#00BFFF,black			AGBL3	chr7	134671259	134820530	3533	+	NM_178563	protein_coding	FLJ12983|MGC32955	P7134	ATP/GTP binding protein-like 3	AGBL3
AGBL4	1	1	1	1	1	1	1	1	1	1	1	1	1	1	0	0	0	0	0	0	0	0	0	0	0	0	84871								AGBL4	chr1	48998527	50489626	2988	-	NM_032785	protein_coding	CCP6|FLJ14442	P30520	ATP/GTP binding protein-like 4	AGBL4
AGBL4-IT1	1	1	1	1	1	1	1	1	1	1	1	1	1	1	0	0	0	0	0	0	0	0	0	0	0	0	100874313								AGBL4-IT1	chr1	49839873	49937757	514	-	NR_046839	lncRNA	.	.	AGBL4 intronic transcript 1	AGBL4-IT1
AGBL5	0.81748	0.875293	1.0249	0.613784	0.538089	0.598874	0.525017	0.0186218	0.118993	0.300734	0.0129248	0.0177701	0.00301869	0.00754117	12.0806	11.7899	11.8884	12.1161	11.3764	11.1865	5023	4674	4097	3194	2485	2091	60509				#87CEEB,black	#87CEEB,black	#B0E0E6,black	#B0E0E6,black	AGBL5	chr2	27274491	27293490	3284	+	NM_021831	protein_coding	FLJ21839	P9335	ATP/GTP binding protein-like 5	AGBL5
AGBL5-AS1	0.525538	0.525538	0.53192	0.52692	0.527743	0.990602	0.992147	0.0075639	0.0075639	0.0181176	0.0314851	0.048371	0.124746	0.104318	0.928133	0	0	0.0174125	0.00378972	0.00603892	1	0	0	0	0	0	100874031	#87CEEB,black	#B0E0E6,black						AGBL5-AS1	chr2	27272551	27273132	407	-	NR_046730	lncRNA	.	.	AGBL5 antisense RNA 1	AGBL5-AS1
AGER	0.408594	0.942789	0.874909	0.613735	0.638391	0.701485	0.729666	0.000996601	0.269159	0.0395871	0.0129207	0.0323459	0.00625067	0.0294279	4.88596	3.5947	4.80097	4.69317	4.18165	4.23847	33	15	29	18	16	16	177	#87CEEB,black			#E0FFFF,black	#E0FFFF,black	#E0FFFF,black	#E0FFFF,black	AGER	chr6	32148745	32152099	1680	-	NM_001206966_2	protein_coding	MGC22357|RAGE	P13212	advanced glycosylation end product-specific receptor	AGER
AGER	1	1	1	1	1	1	1	1	1	1	1	1	1	1	0	0	0	0	0	0	0	0	0	0	0	0	177								AGER	chr6_apd_hap1	3463486	3466840	1680	-	NM_001206966	protein_coding	MGC22357|RAGE	P12350	advanced glycosylation end product-specific receptor	AGER
AGER	1	1	1	1	1	1	1	1	1	1	1	1	1	1	0	0	0	0	0	0	0	0	0	0	0	0	177								AGER	chr6_cox_hap2	3619426	3622780	1481	-	NM_001206966_3	protein_coding	MGC22357|RAGE	P9577	advanced glycosylation end product-specific receptor	AGER
AGER	1	1	1	1	1	1	1	1	1	1	1	1	1	1	0	0	0	0	0	0	0	0	0	0	0	0	177								AGER	chr6_mann_hap4	3491569	3494923	1680	-	NM_001206966_6	protein_coding	MGC22357|RAGE	P32745	advanced glycosylation end product-specific receptor	AGER
AGER	1	1	1	1	1	1	1	1	1	1	1	1	1	1	0	0	0	0	0	0	0	0	0	0	0	0	177								AGER	chr6_mcf_hap5	3528572	3531926	1653	-	NM_001206966_4	protein_coding	MGC22357|RAGE	P30872	advanced glycosylation end product-specific receptor	AGER
AGER	1	1	1	1	1	1	1	1	1	1	1	1	1	1	0	0	0	0	0	0	0	0	0	0	0	0	177								AGER	chr6_qbl_hap6	3409765	3413119	1680	-	NM_001206966_5	protein_coding	MGC22357|RAGE	P26223	advanced glycosylation end product-specific receptor	AGER
AGER	1	1	1	1	1	1	1	1	1	1	1	1	1	1	0	0	0	0	0	0	0	0	0	0	0	0	177								AGER	chr6_ssto_hap7	3496473	3499827	1680	-	NM_001206966_1	protein_coding	MGC22357|RAGE	P11610	advanced glycosylation end product-specific receptor	AGER
AGFG1	1.00009	1.06055	0.967097	0.671218	0.738233	0.694055	0.76335	0.499169	0.269546	0.245555	0.0190115	0.0636416	0.00589781	0.0388714	9.53611	9.53625	9.62093	9.48785	8.96097	9.09826	860	979	850	516	465	491	3267				#B0E0E6,black	#E0FFFF,black	#E0FFFF,black	#E0FFFF,black	AGFG1	chr2	228336888	228425938	8824	+	NM_004504	protein_coding	DKFZp686I15205|HRB|MGC116938|MGC116940|RAB|RIP	P5739	ArfGAP with FG repeats 1	AGFG1
AGFG2	0.739664	0.814969	0.532494	0.645324	0.489372	1.21189	0.919018	0.00857951	0.0624874	0.00200423	0.0159035	0.013541	0.0203656	0.201006	5.77118	5.33613	5.476	4.86202	5.13928	4.74019	62	52	47	20	32	23	3268	#E0FFFF,black		#E0FFFF,black		#B0E0E6,black			AGFG2	chr7	100136834	100165843	4811	+	NM_006076	protein_coding	HRBL|RABR	P35096	ArfGAP with FG repeats 2	AGFG2
AGGF1	0.872814	0.975869	0.805216	0.832033	0.811506	1.0333	1.00781	0.0383589	0.394528	0.0162347	0.0742037	0.112019	0.249507	0.465712	9.03435	8.83809	8.99911	8.7218	8.76906	8.73302	607	603	552	303	407	381	55109								AGGF1	chr5	76326210	76361058	4508	+	NM_018046	protein_coding	FLJ10283|GPATC7|GPATCH7|HSU84971|HUS84971|VG5Q	P4402	angiogenic factor with G-patch and FHA domains 1	AGGF1
AGK	0.936124	0.724848	1.18638	0.837253	0.714546	0.70572	0.60229	0.120421	0.0283286	0.0253476	0.0783348	0.05371	0.00646421	0.0120127	6.90696	6.81173	6.44271	7.15353	6.65069	6.42206	138	147	93	102	93	76	55750		#E0FFFF,black		#B0E0E6,black	#B0E0E6,black	#E0FFFF,black	#B0E0E6,black	AGK	chr7	141251078	141354209	2925	+	NM_018238	protein_coding	FLJ10842|MULK	P5540	acylglycerol kinase	AGK
AGL	0.885674	0.955507	0.610534	0.419252	0.485223	0.686697	0.794752	0.0468215	0.313469	0.0032569	0.00418559	0.0132365	0.00557357	0.0514881	7.84308	7.66793	7.77742	7.13122	6.58897	6.7998	265	267	236	100	89	99	178				#E0FFFF,black	#E0FFFF,black	#E0FFFF,black	#E0FFFF,black	AGL	chr1	100315640	100389579	8238	+	NM_000642	protein_coding	GDE	P26368	amylo-alpha-1, 6-glucosidase, 4-alpha-glucanotransferase	AGL
AGMAT	1.08607	0.951274	0.963644	1.24893	1.09893	1.29604	1.14039	0.0875839	0.298125	0.226225	0.0544412	0.257152	0.0114988	0.121207	6.63289	6.75201	6.56083	6.57947	6.95358	6.769	114	141	101	68	115	97	79814			#FF6347,black	#FF6347,black	#FF6347,black	#FFE4c3,black		AGMAT	chr1	15898194	15911605	3154	-	NM_024758	protein_coding	FLJ23384	P4018	agmatinase	AGMAT
AGMO	0.938169	1.03459	0.561302	1.10743	0.545129	1.97297	0.971186	0.125894	0.35614	0.0128927	0.165206	0.0493699	0.0293763	0.146407	0.897781	0.805701	0.94684	0.0646297	1.045	0.0224493	1	1	1	0	1	0	392636			#87CEEB,black	#B0E0E6,black	#87CEEB,black	#FFA07A,black		AGMO	chr7	15239943	15601640	2475	-	NM_001004320	protein_coding	.	P26837	alkylglycerol monooxygenase	AGMO
AGO1	0.758975	0.676979	0.723741	0.679656	0.687604	0.939087	0.950069	0.0102069	0.0198042	0.00748834	0.0201867	0.0446058	0.12845	0.293865	8.77267	8.37479	8.20985	8.30621	8.21554	8.23232	506	437	319	227	277	269	26523	#E0FFFF,black	#E0FFFF,black						AGO1	chr1	36348810	36389899	7478	+	NM_012199	protein_coding	.	P25310	argonaute 1, RISC catalytic component	AGO1
AGO2	0.850599	1.17444	1.86835	2.59047	2.45099	1.3865	1.31185	0.0280347	0.0911486	0.00203705	0.00349829	0.00873281	0.00733402	0.0385172	8.23695	8.0035	8.46892	9.13871	9.61016	9.53031	349	338	382	405	730	663	27161			#FF6347,black	#FF4500,black	#FF4500,black	#FFE4c3,black	#FFE4c3,black	AGO2	chr8	141541264	141645646	3500	-	NM_012154	protein_coding	.	P3242	argonaute RISC catalytic component 2	AGO2
AGO3	1.19787	0.990152	1.08685	1.25754	0.883555	1.15705	0.812948	0.0228911	0.45645	0.0864462	0.0517053	0.205414	0.0338547	0.0612604	6.80954	7.07002	6.79526	6.9297	7.14015	6.63093	129	176	119	87	131	88	192669			#FFE4c3,black	#FFA07A,black				AGO3	chr1	36396683	36522063	3645	+	NM_177422	protein_coding	.	P33884	argonaute 3, RISC catalytic component	AGO3
AGO4	1.0075	1.24528	1.43395	1.81711	1.96013	1.2672	1.36694	0.434515	0.0556684	0.00605207	0.00874458	0.0151896	0.0136948	0.0298746	6.01494	6.02573	6.33141	6.53494	6.87659	6.98589	74	85	86	66	109	113	192670		#FFE4c3,black	#FFE4c3,black	#FFA07A,black	#FFA07A,black	#FFE4c3,black	#FFE4c3,black	AGO4	chr1	36273828	36323490	7060	+	NM_017629	protein_coding	.	P27582	argonaute 4, RISC catalytic component	AGO4
AGPAT1	1.10765	1.06192	1.05198	1.17501	1.19885	1.11695	1.13961	0.0625517	0.265575	0.166476	0.0907369	0.134989	0.0548861	0.122049	10.3728	10.5203	10.4595	10.4459	10.6055	10.6345	1537	1938	1521	1003	1456	1426	10554								AGPAT1	chr6	32135983	32145888	2368	-	NM_032741_1	protein_coding	1-AGPAT1|G15|LPAAT-alpha|LPAATA|MGC4007|MGC5423	P11597	1-acylglycerol-3-phosphate O-acyltransferase 1	AGPAT1
AGPAT1	1	1	1	1	1	1	1	1	1	1	1	1	1	1	0	0	0	0	0	0	0	0	0	0	0	0	10554								AGPAT1	chr6_apd_hap1	3450724	3460629	2368	-	NM_032741_2	protein_coding	1-AGPAT1|G15|LPAAT-alpha|LPAATA|MGC4007|MGC5423	P6213	1-acylglycerol-3-phosphate O-acyltransferase 1	AGPAT1
AGPAT1	1	1	1	1	1	1	1	1	1	1	1	1	1	1	0	0	0	0	0	0	0	0	0	0	0	0	10554								AGPAT1	chr6_cox_hap2	3606664	3616569	2368	-	NM_032741_3	protein_coding	1-AGPAT1|G15|LPAAT-alpha|LPAATA|MGC4007|MGC5423	P10419	1-acylglycerol-3-phosphate O-acyltransferase 1	AGPAT1
AGPAT1	1	1	1	1	1	1	1	1	1	1	1	1	1	1	0	0	0	0	0	0	0	0	0	0	0	0	10554								AGPAT1	chr6_mann_hap4	3478807	3488712	2368	-	NM_032741_4	protein_coding	1-AGPAT1|G15|LPAAT-alpha|LPAATA|MGC4007|MGC5423	P25932	1-acylglycerol-3-phosphate O-acyltransferase 1	AGPAT1
AGPAT1	1	1	1	1	1	1	1	1	1	1	1	1	1	1	0	0	0	0	0	0	0	0	0	0	0	0	10554								AGPAT1	chr6_mcf_hap5	3515812	3525717	2368	-	NM_032741_5	protein_coding	1-AGPAT1|G15|LPAAT-alpha|LPAATA|MGC4007|MGC5423	P5606	1-acylglycerol-3-phosphate O-acyltransferase 1	AGPAT1
AGPAT1	1	1	1	1	1	1	1	1	1	1	1	1	1	1	0	0	0	0	0	0	0	0	0	0	0	0	10554								AGPAT1	chr6_qbl_hap6	3397003	3406908	2368	-	NM_032741_6	protein_coding	1-AGPAT1|G15|LPAAT-alpha|LPAATA|MGC4007|MGC5423	P20564	1-acylglycerol-3-phosphate O-acyltransferase 1	AGPAT1
AGPAT1	1	1	1	1	1	1	1	1	1	1	1	1	1	1	0	0	0	0	0	0	0	0	0	0	0	0	10554								AGPAT1	chr6_ssto_hap7	3483711	3493616	2368	-	NM_032741	protein_coding	1-AGPAT1|G15|LPAAT-alpha|LPAATA|MGC4007|MGC5423	P26937	1-acylglycerol-3-phosphate O-acyltransferase 1	AGPAT1
AGPAT2	0.996981	1.05759	0.899319	1.03962	1.02267	1.15601	1.13716	0.473328	0.278293	0.0588223	0.337654	0.434559	0.0342327	0.124762	8.90782	8.90345	8.9886	8.75472	8.96388	8.94015	556	631	548	310	466	440	10555								AGPAT2	chr9	139567595	139581911	1548	-	NM_006412	protein_coding	1-AGPAT2|BSCL|BSCL1|LPAAB|LPAAT-beta	P34110	1-acylglycerol-3-phosphate O-acyltransferase 2	AGPAT2
AGPAT3	1.06655	0.953833	0.795354	1.07391	1.10651	1.35023	1.39122	0.124353	0.307332	0.0146078	0.233499	0.243985	0.00865134	0.0270212	10.5105	10.6035	10.4424	10.1802	10.6134	10.6566	1691	2053	1503	834	1464	1448	56894						#FFE4c3,black	#FFE4c3,black	AGPAT3	chr21	45285116	45407475	6609	+	NM_020132	protein_coding	LPAAT-GAMMA1|MGC4604	P1512	1-acylglycerol-3-phosphate O-acyltransferase 3	AGPAT3
AGPAT4	1.04934	1.05074	0.469516	0.310967	0.428901	0.662314	0.913496	0.175977	0.299667	0.001395	0.00233119	0.00976315	0.00465135	0.187812	7.99222	8.0617	8.06364	6.90147	6.30706	6.77094	294	351	288	85	73	97	56895			#FFE4c3,black		#FFE4c3,black	#B0E0E6,black		AGPAT4	chr6	161551057	161695107	7879	-	NM_020133	protein_coding	1-AGPAT4|LPAAT-delta|dJ473J16.2	P17048	1-acylglycerol-3-phosphate O-acyltransferase 4	AGPAT4
AGPAT4-IT1	0.724978	3.24942	0.800195	2.45067	2.53708	3.06259	3.17057	0.0075663	0.00229048	0.0153772	0.00393947	0.0081126	0.000637979	0.00238833	2.37527	1.91128	4.07546	2.0537	3.66845	3.71844	5	4	17	2	11	11	79992	#E0FFFF,black	#FF6347,black		#FF6347,black	#FF6347,black	#FF6347,black	#FF6347,black	AGPAT4-IT1	chr6	161581164	161583014	1851	-	NR_024277	lncRNA	.	.	AGPAT4 intronic transcript 1	AGPAT4-IT1
AGPAT5	0.966477	0.854721	0.510153	0.459313	0.509335	0.900345	0.998397	0.241969	0.0944348	0.00175839	0.00520891	0.0151193	0.0598848	0.492912	8.75849	8.7093	8.53202	7.78749	7.63604	7.78518	501	551	399	158	185	197	55326			#B0E0E6,black	#87CEEB,black	#B0E0E6,black			AGPAT5	chr8	6565878	6619021	5519	+	NM_018361	protein_coding	1AGPAT5|LPAATE	P16836	1-acylglycerol-3-phosphate O-acyltransferase 5	AGPAT5
AGPAT6	1.22626	1.27158	1.15869	1.55426	1.53901	1.34139	1.32823	0.0182026	0.0476823	0.0332683	0.0156983	0.0347747	0.00903199	0.0355651	9.70482	9.99909	10.0514	9.91732	10.341	10.3268	967	1350	1146	695	1212	1152	.		#FFE4c3,black		#FFE4c3,black	#FFE4c3,black	#FFE4c3,black	#FFE4c3,black	AGPAT6	chr8	41435707	41482520	6310	+	NM_178819	.	DKFZp586M1819|LPAAT-zeta|LPAATZ|TSARG7	P34825	.	AGPAT6
AGPAT9	0.459514	0.430292	0.968619	0.777227	0.674422	0.802407	0.696271	0.00131911	0.0044441	0.254584	0.0438904	0.0408385	0.0157471	0.0227827	5.62731	4.50549	4.41069	5.58131	5.26371	5.05903	56	29	22	34	35	29	.	#87CEEB,black	#87CEEB,black	#FF6347,black	#FF6347,black	#FF6347,black		#E0FFFF,black	AGPAT9	chr4	84457067	84527027	3182	+	NM_001256422	.	AGPAT8|GPAT3|LPAAT-theta|MAG1|MGC11324	P12426	.	AGPAT9
AGPS	0.982567	0.989424	1.14982	1.06106	0.889522	0.922806	0.773621	0.351625	0.453237	0.0366303	0.268071	0.21617	0.0912467	0.0425097	8.22528	8.19991	8.20994	8.42669	8.31079	8.05638	346	387	319	247	296	238	8540							#E0FFFF,black	AGPS	chr2	178257471	178408564	7665	+	NM_003659	protein_coding	ADAP-S|ADAS|ADHAPS|ADPS|ALDHPSY|DKFZp762O2215|FLJ99755	P20371	alkylglycerone phosphate synthase	AGPS
AGR2	1	1	1	1	1	1	1	1	1	1	1	1	1	1	0	0	0	0	0	0	0	0	0	0	0	0	10551								AGR2	chr7	16832264	16844738	983	-	NM_006408	protein_coding	AG2|GOB-4|HAG-2|PDIA17|XAG-2	P20150	anterior gradient 2, protein disulphide isomerase family member	AGR2
AGR3	1	1	1	1	1	1	1	1	1	1	1	1	1	1	0	0	0	0	0	0	0	0	0	0	0	0	155465								AGR3	chr7	16899030	16921613	750	-	NM_176813	protein_coding	AG3|BCMP11|HAG3|PDIA18|hAG-3	P32982	anterior gradient 3, protein disulphide isomerase family member	AGR3
AGRN	1.08082	1.08405	0.634	0.808903	0.853245	1.27587	1.34581	0.0958049	0.209733	0.00381191	0.0588951	0.158563	0.0129684	0.0327816	10.719	10.8311	10.8354	10.0616	10.413	10.49	1954	2404	1974	768	1274	1290	375790					#FFE4c3,black	#FFE4c3,black	#FFE4c3,black	AGRN	chr1	955503	991499	7511	+	NM_198576	protein_coding	FLJ45064	P10465	agrin	AGRN
AGRP	3.53571	1	1.0346	1.00744	1.01188	0.973748	0.978039	0.00445816	1	0.066966	0.0865162	0.0851572	0.201435	0.131474	0	1.822	0	0.049074	0.0106938	0.0170376	0	3	0	0	0	0	181	#FF6347,black							AGRP	chr16	67516474	67517716	764	-	NM_001138	protein_coding	AGRT|ART|ASIP2|MGC118963	P26530	agouti related neuropeptide	AGRP
AGT	1.00914	0.660042	1.44561	0.599146	0.151895	0.414458	0.105073	0.420648	0.0175843	0.00579355	0.0117771	0.00168329	0.00102901	0.00167772	2.8235	2.83662	2.22413	3.35518	2.08448	0.104645	7	8	4	7	3	0	183		#E0FFFF,black	#FF4500,black	#FFA07A,black	#87CEEB,black	#87CEEB,black	#1E90FF,black	AGT	chr1	230838272	230850336	2581	-	NM_000029	protein_coding	ANHU|FLJ92595|FLJ97926|SERPINA8	P22458	angiotensinogen	AGT
AGTPBP1	0.584224	0.689982	1.95197	1.91146	1.61062	0.979244	0.825124	0.00274913	0.021753	0.00178046	0.00746078	0.028993	0.326249	0.0691494	6.79756	6.02215	6.26219	7.76249	7.73223	7.48517	128	85	82	156	198	160	23287	#B0E0E6,black	#E0FFFF,black	#E0FFFF,black	#E0FFFF,black	#B0E0E6,black			AGTPBP1	chr9	88161454	88356944	4419	-	NM_001286717	protein_coding	DKFZp686M20191|KIAA1035|NNA1	P20602	ATP/GTP binding protein 1	AGTPBP1
AGTR1	1.18595	0.741663	3.20834	1.57101	1.43721	0.489665	0.44796	0.0254485	0.032413	0.000588194	0.0149947	0.0471599	0.00156322	0.00489397	4.4866	4.73264	4.05544	6.16843	5.13829	5.00987	25	34	17	52	32	28	185		#E0FFFF,black	#FFA07A,black		#E0FFFF,black	#87CEEB,black	#87CEEB,black	AGTR1	chr3	148415658	148460790	2571	+	NM_031850	protein_coding	AG2S|AGTR1A|AGTR1B|AT1|AT1B|AT1R|AT2R1|AT2R1A|AT2R1B|HAT1R	P32258	angiotensin II receptor type 1	AGTR1
AGTR2	1	1	1	1	1	1	1	1	1	1	1	1	1	1	0	0	0	0	0	0	0	0	0	0	0	0	186								AGTR2	chrX	115301958	115306225	2899	+	NM_000686	protein_coding	AT2|ATGR2|MRX88	P1858	angiotensin II receptor type 2	AGTR2
AGTRAP	1.27764	1.22949	1.13507	1.63674	1.5716	1.44197	1.38458	0.0128273	0.0615005	0.0434781	0.0126938	0.0319207	0.00587222	0.0277553	9.25153	9.60502	9.54959	9.43432	9.96236	9.90377	706	1027	809	497	932	859	57085	#FFE4c3,black		#FFE4c3,black	#FFA07A,black	#FFA07A,black	#FFE4c3,black	#FFE4c3,black	AGTRAP	chr1	11796142	11810828	1259	+	NM_001040195	protein_coding	ATRAP|MGC29646	P26805	angiotensin II receptor associated protein	AGTRAP
AGXT	1	1	1	1	1	1	1	1	1	1	1	1	1	1	0	0	0	0	0	0	0	0	0	0	0	0	189								AGXT	chr2	241808162	241818536	1598	+	NM_000030	protein_coding	AGT|AGT1|AGXT1|PH1|SPAT|SPT|TLH6	P26840	alanine-glyoxylate aminotransferase	AGXT
AGXT2	1	1	1	1	1	1	1	1	1	1	1	1	1	1	0	0	0	0	0	0	0	0	0	0	0	0	64902								AGXT2	chr5	34998206	35048240	2135	-	NM_001306173	protein_coding	AGT2|DAIBAT	P725	alanine--glyoxylate aminotransferase 2	AGXT2
AHCTF1	0.993904	0.89955	1.06333	1.23697	1.20984	1.1633	1.13779	0.446288	0.158467	0.13235	0.0586245	0.126746	0.0317046	0.124057	8.52439	8.51556	8.37166	8.61297	8.8312	8.7992	426	482	357	281	425	399	25909								AHCTF1	chr1	247002402	247094726	8631	-	NM_015446	protein_coding	DKFZp434N093|ELYS|MST108|TMBS62	P24107	AT-hook containing transcription factor 1	AHCTF1
AHCTF1P1	0.6314	0.73074	0.910904	1.04052	0.976164	1.1423	1.07164	0.00374481	0.0296803	0.0724797	0.334429	0.429663	0.0399	0.239215	6.83265	6.16928	6.38008	6.69802	6.88996	6.79785	131	94	89	74	110	99	285116	#B0E0E6,black	#E0FFFF,black						AHCTF1P1	chr2	162355578	162364413	8836	-	NR_077058	misc_RNA	AHCTF1P|ELYS-like	.	AT-hook containing transcription factor 1 pseudogene 1	AHCTF1P1
AHCY	0.876108	0.796928	0.866407	0.789999	0.693691	0.911811	0.800653	0.0403142	0.0525462	0.0349108	0.0492706	0.0464876	0.0737205	0.0544231	9.84829	9.65747	9.52081	9.64141	9.50821	9.32066	1068	1065	793	574	680	573	191				#E0FFFF,black	#E0FFFF,black			AHCY	chr20	32868071	32899608	2538	-	NM_000687	protein_coding	SAHH	P31663	adenosylhomocysteinase	AHCY
AHCYL1	1.12299	1.08696	0.424682	0.416546	0.421927	0.980841	0.993511	0.0506336	0.203448	0.00108821	0.00412468	0.00940602	0.338279	0.471291	13.2206	13.3879	13.3409	11.985	11.9571	11.9756	11071	14152	11214	2916	3717	3614	10768								AHCYL1	chr1	110527387	110566364	4586	+	NM_006621	protein_coding	DCAL|IRBIT|PRO0233|XPVKONA	P1991	adenosylhomocysteinase like 1	AHCYL1
AHCYL2	1.02662	0.570874	0.809945	0.772706	0.626284	0.954024	0.773243	0.289466	0.00989089	0.0171027	0.0421684	0.0299814	0.180292	0.0423684	5.22087	5.25878	4.41212	4.91677	4.84887	4.54576	42	49	22	21	26	20	23382		#B0E0E6,black			#E0FFFF,black		#E0FFFF,black	AHCYL2	chr7	128864855	129070052	5887	+	NM_015328	protein_coding	ADOHCYASE3|FLJ21719|KIAA0828	P17742	adenosylhomocysteinase like 2	AHCYL2
AHDC1	1.13572	0.974611	0.68582	0.923608	0.837486	1.34672	1.22115	0.0431346	0.389222	0.00553648	0.212701	0.138827	0.0087991	0.0649671	8.44479	8.6284	8.40769	7.90069	8.33014	8.18893	403	521	366	171	300	261	27245						#FFE4c3,black		AHDC1	chr1	27860756	27930005	6358	-	NM_001029882	protein_coding	CL23945|DJ159A19.3|RP1-159A19.1	P20551	AT-hook DNA binding motif containing 1	AHDC1
AHI1	0.99073	0.941275	0.798705	0.968455	0.75088	1.21253	0.940122	0.418812	0.264246	0.0151347	0.363767	0.069856	0.0202605	0.260559	9.48496	9.47152	9.39765	9.16069	9.43872	9.07161	830	936	728	411	648	482	54806								AHI1	chr6	135605110	135818903	5898	-	NM_001134831	protein_coding	AHI-1|DKFZp686J1653|FLJ14023|FLJ20069|JBTS3|ORF1|dJ71N10.1	P16700	Abelson helper integration site 1	AHI1
AHNAK	0.802649	0.833114	1.51333	1.02403	1.13785	0.676673	0.751887	0.0157884	0.075036	0.00460061	0.397337	0.197299	0.00516815	0.0352704	10.9127	10.5955	10.6493	11.5104	10.9469	11.099	2235	2042	1735	2099	1845	1968	79026			#E0FFFF,black	#87CEEB,black	#B0E0E6,black	#E0FFFF,black	#E0FFFF,black	AHNAK	chr11	62201014	62314332	19265	-	NM_024060	protein_coding	AHNAKRS|MGC5395	P7619	AHNAK nucleoprotein	AHNAK
AHNAK2	0.855949	0.49878	3.30646	2.86565	3.34616	0.866683	1.01201	0.0301361	0.00649128	0.000558981	0.00286501	0.00486815	0.0350504	0.447567	7.42919	7.20479	6.42567	9.15448	8.94805	9.1717	199	194	92	410	461	517	113146		#B0E0E6,black	#FF6347,black	#FFA07A,black	#FF6347,black			AHNAK2	chr14	105403591	105444694	18317	-	NM_138420	protein_coding	C14orf78|KIAA2019	P118	AHNAK nucleoprotein 2	AHNAK2
AHR	1.09174	1.29306	0.924284	0.540096	0.454256	0.58434	0.491468	0.0797862	0.0424108	0.0940015	0.00823296	0.011187	0.00275116	0.00622915	8.78652	8.91314	9.15731	8.67292	7.8978	7.64809	511	635	616	293	222	179	196		#FFE4c3,black	#87CEEB,black	#87CEEB,black	#00BFFF,black	#B0E0E6,black	#87CEEB,black	AHR	chr7	17338276	17385775	6247	+	NM_001621	protein_coding	bHLHe76	P11108	aryl hydrocarbon receptor	AHR
AHRR	0.943687	3.15145	9.99634	10.5724	9.96877	1.05763	0.997242	0.142259	0.00241339	0.000151011	0.000574951	0.00135744	0.148225	0.487806	4.42089	4.33727	6.0769	7.74228	7.82312	7.7383	24	26	72	154	211	191	57491		#FF6347,black	#FF6347,black	#FF6347,black	#FF6347,black			AHRR	chr5	304291	438405	5660	+	NM_020731	protein_coding	AHH|AHHR|KIAA1234|MGC167813|MGC176630|bHLHe77	P7974	aryl-hydrocarbon receptor repressor	AHRR
AHSA1	1.2877	1.08979	0.96912	1.1118	1.20398	1.14722	1.24234	0.0120723	0.197555	0.257622	0.158265	0.131048	0.0377097	0.0566847	10.9628	11.3276	11.0868	10.9175	11.1157	11.2306	2314	3392	2350	1391	2074	2156	10598	#FFE4c3,black		#FFE4c3,black	#FFE4c3,black	#FFA07A,black			AHSA1	chr14	77924373	77935815	1400	+	NM_012111	protein_coding	AHA1|C14orf3|p38	P32400	activator of Hsp90 ATPase activity 1	AHSA1
AHSA2	0.908872	0.937796	0.744229	0.777266	0.821445	1.04439	1.10375	0.0697996	0.253258	0.00893098	0.0439058	0.121509	0.195586	0.171362	8.55815	8.4203	8.4655	8.13197	8.19463	8.27439	436	451	381	201	273	277	130872			#FFE4c3,black	#FFE4c3,black	#FFE4c3,black			AHSA2	chr2	61404555	61414686	3031	+	NM_152392	protein_coding	DKFZp564C236|FLJ34679|FLJ41715|Hch1	P29448	AHA1, activator of heat shock 90kDa protein ATPase homolog 2 (yeast)	AHSA2
AHSG	0.305205	0.518528	0.196529	0.184426	0.186378	0.938416	0.948348	0.000567578	0.00726437	0.000603261	0.00266044	0.0035167	0.352992	0.20103	2.46451	0.752363	1.517	0.117327	0.0256265	0.040815	5	1	2	0	0	0	197	#87CEEB,black	#B0E0E6,black						AHSG	chr3	186330850	186339107	1573	+	NM_001622	protein_coding	A2HS|AHS|FETUA|HSGA	P12768	alpha-2-HS-glycoprotein	AHSG
AHSP	1	1	1	1	1	1	1	1	1	1	1	1	1	1	0	0	0	0	0	0	0	0	0	0	0	0	51327								AHSP	chr16	31539203	31540124	506	+	NM_016633	protein_coding	EDRF|ERAF	P4575	alpha hemoglobin stabilizing protein	AHSP
AICDA	1	1	1	1	1	1	1	1	1	1	1	1	1	1	0	0	0	0	0	0	0	0	0	0	0	0	57379								AICDA	chr12	8754762	8765442	2794	-	NM_020661	protein_coding	AID|ARP2|CDA2|HIGM2	P25807	activation-induced cytidine deaminase	AICDA
AIDA	0.746448	0.9605	1.83689	1.45992	1.25686	0.794777	0.684233	0.00910884	0.332291	0.00215166	0.0209741	0.0985903	0.0145197	0.0208627	8.8972	8.47531	8.83906	9.77446	9.44309	9.22702	552	469	494	630	650	537	64853	#E0FFFF,black				#E0FFFF,black	#E0FFFF,black	#E0FFFF,black	AIDA	chr1	222841355	222885864	3006	-	NM_022831	protein_coding	C1orf80|FLJ12806|FLJ32421|RP11-378J18.7	P13699	axin interactor, dorsalization associated	AIDA
AIF1	1	1	1	1	1	1	1	1	1	1	1	1	1	1	0	0	0	0	0	0	0	0	0	0	0	0	199								AIF1	chr6	31582994	31584798	751	+	NM_004847_2	protein_coding	AIF-1|IBA1|IRT-1|IRT1	P11288	allograft inflammatory factor 1	AIF1
AIF1	1	1	1	1	1	1	1	1	1	1	1	1	1	1	0	0	0	0	0	0	0	0	0	0	0	0	199								AIF1	chr6_cox_hap2	3092612	3094416	850	+	NM_004847_3	protein_coding	AIF-1|IBA1|IRT-1|IRT1	P1181	allograft inflammatory factor 1	AIF1
AIF1	1	1	1	1	1	1	1	1	1	1	1	1	1	1	0	0	0	0	0	0	0	0	0	0	0	0	199								AIF1	chr6_dbb_hap3	2868569	2870373	850	+	NM_004847_4	protein_coding	AIF-1|IBA1|IRT-1|IRT1	P17349	allograft inflammatory factor 1	AIF1
AIF1	1	1	1	1	1	1	1	1	1	1	1	1	1	1	0	0	0	0	0	0	0	0	0	0	0	0	199								AIF1	chr6_mcf_hap5	2962688	2964492	850	+	NM_004847_5	protein_coding	AIF-1|IBA1|IRT-1|IRT1	P30144	allograft inflammatory factor 1	AIF1
AIF1	1	1	1	1	1	1	1	1	1	1	1	1	1	1	0	0	0	0	0	0	0	0	0	0	0	0	199								AIF1	chr6_qbl_hap6	2876635	2878439	850	+	NM_004847	protein_coding	AIF-1|IBA1|IRT-1|IRT1	P14220	allograft inflammatory factor 1	AIF1
AIF1	1	1	1	1	1	1	1	1	1	1	1	1	1	1	0	0	0	0	0	0	0	0	0	0	0	0	199								AIF1	chr6_ssto_hap7	2913801	2915605	850	+	NM_004847_1	protein_coding	AIF-1|IBA1|IRT-1|IRT1	P15806	allograft inflammatory factor 1	AIF1
AIF1L	1	1	1.01222	1.00265	2.07295	0.990544	2.04793	1	1	0.0809016	0.0898338	0.0338867	0.124978	0.0512935	0	0	0	0.0175198	0.00381307	1.05169	0	0	0	0	0	1	83543					#FFA07A,black		#FFA07A,black	AIF1L	chr9	133971863	133998539	3528	+	NR_033701	protein_coding	C9orf58|FLJ12783|IBA2|MGC29466	.	allograft inflammatory factor 1 like	AIF1L
AIFM1	0.973872	1.04879	0.591785	0.584484	0.758978	0.987664	1.28252	0.288133	0.306047	0.00288437	0.0107495	0.0742215	0.392885	0.0448759	8.72331	8.68511	8.79203	7.96645	7.94854	8.32544	489	542	478	179	230	287	9131			#E0FFFF,black	#E0FFFF,black			#FFE4c3,black	AIFM1	chrX	129263338	129299861	2601	-	NM_145812	protein_coding	AIF|COXPD6|MGC111425|PDCD8	P33902	apoptosis inducing factor, mitochondria associated 1	AIFM1
AIFM2	1.01052	1.1056	2.6555	3.02456	3.21948	1.13898	1.21238	0.409112	0.168227	0.000837422	0.00259453	0.00518975	0.0414862	0.0689388	8.00951	8.0246	8.15435	9.41849	9.60623	9.69634	298	343	307	492	728	744	84883			#FF6347,black	#FF6347,black	#FF6347,black			AIFM2	chr10	71872023	71892690	3247	-	NM_032797	protein_coding	AMID|PRG3|RP11-367H5.2	P27990	apoptosis inducing factor, mitochondria associated 2	AIFM2
AIFM3	0.542803	0.542803	0.579499	0.550609	3.43384	0.950146	5.92553	0.00836487	0.00836487	0.00967116	0.0326474	0.00466896	0.308835	0.00496721	0.881499	0	0	0.0943778	0.0205988	2.66132	1	0	0	0	0	5	150209	#87CEEB,black	#B0E0E6,black	#00BFFF,black	#00BFFF,black			#FF4500,black	AIFM3	chr22	21319418	21335649	2742	+	NM_144704	protein_coding	AIFL|FLJ30473|FLJ45137	P27485	apoptosis inducing factor, mitochondria associated 3	AIFM3
AIG1	0.768229	1.27924	1.8657	1.44465	1.33184	0.774321	0.713854	0.011135	0.0456896	0.00204628	0.0221107	0.0698363	0.0118088	0.0260103	7.59351	7.21312	7.9488	8.49323	8.12423	8.00693	223	195	266	259	260	230	51390	#E0FFFF,black	#FFE4c3,black		#B0E0E6,black	#B0E0E6,black	#E0FFFF,black	#E0FFFF,black	AIG1	chr6	143380500	143661480	7825	+	NM_001286587	protein_coding	AIG-1|DKFZp686F03136|FLJ10485|dJ95L4.1	P23392	androgen-induced 1	AIG1
AIM1	1.39305	1.0042	1.00744	0.953847	1.16237	0.946804	1.15378	0.00713135	0.4815	0.435078	0.307382	0.168387	0.152639	0.107903	8.39363	8.87188	8.39967	8.40432	8.32546	8.61069	389	617	364	243	299	350	202	#FFE4c3,black				#FFE4c3,black			AIM1	chr6	106959730	107018324	7542	+	NM_001624	protein_coding	CRYBG1|ST4	P32343	absent in melanoma 1	AIM1
AIM1L	1	1	1.05748	1.01227	6.3078	0.957244	5.96493	1	1	0.0601087	0.0833789	0.00579901	0.278718	0.0053291	0	0	0	0.0806326	0.0175906	2.65714	0	0	0	0	0	5	55057					#FF4500,black		#FF4500,black	AIM1L	chr1	26648350	26680621	5245	-	NM_001039775	protein_coding	CRYBG2|DKFZp434L1713|FLJ10040|FLJ38020	P15564	absent in melanoma 1-like	AIM1L
AIM2	0.456119	0.275437	1.33766	0.862774	0.590502	0.644986	0.441443	0.0012944	0.00191552	0.00920071	0.103234	0.0241077	0.00411266	0.00472256	1.8602	0.727685	0	2.27992	1.64726	1.10022	3	1	0	3	2	1	9447	#87CEEB,black	#87CEEB,black	#FFE4c3,black		#B0E0E6,black	#B0E0E6,black	#87CEEB,black	AIM2	chr1	159032275	159046647	1484	-	NM_004833	protein_coding	PYHIN4	P12930	absent in melanoma 2	AIM2
AIMP1	0.987262	0.859387	1.25941	1.33091	1.37333	1.05677	1.09045	0.389538	0.0994156	0.014405	0.0351163	0.0591655	0.150824	0.196199	9.58209	9.56359	9.36347	9.91484	9.9945	10.0398	888	998	711	694	953	944	9255								AIMP1	chr4	107236767	107270381	3260	+	NM_001142415	protein_coding	EMAP2|EMAPII|SCYE1|p43	P10147	aminoacyl tRNA synthetase complex-interacting multifunctional protein 1	AIMP1
AIMP2	0.95579	1.05115	1.13893	1.1257	1.02812	0.988386	0.902708	0.187904	0.298361	0.0415105	0.138576	0.419401	0.398927	0.164641	9.92305	9.85782	9.99502	10.1107	10.0939	9.96306	1125	1224	1102	795	1021	895	7965								AIMP2	chr7	6048882	6063465	1219	+	NM_006303	protein_coding	JTV-1|JTV1|P38	P30797	aminoacyl tRNA synthetase complex-interacting multifunctional protein 2	AIMP2
AIP	0.940472	1.08307	0.663077	0.590489	0.541663	0.890528	0.816893	0.132429	0.211904	0.00467709	0.0111566	0.0181352	0.0506753	0.0636843	8.82833	8.73978	8.94345	8.23558	8.06831	7.94379	526	563	531	216	250	220	9049			#FFE4c3,black	#FFE4c3,black				AIP	chr11	67250500	67258579	1425	+	NM_003977	protein_coding	ARA9|FKBP16|FKBP37|SMTPHN|XAP2	P4571	aryl hydrocarbon receptor interacting protein	AIP
AIPL1	1	1.94859	1.01217	1.00264	1.0042	0.990585	0.992133	1	0.0265197	0.0809435	0.0898419	0.0893269	0.124815	0.104343	0	0	0.962428	0.0174446	0.0037967	0.00605003	0	0	1	0	0	0	23746		#FF6347,black						AIPL1	chr17	6327057	6338519	3698	-	NM_001285402	protein_coding	AIPL2|LCA4	P2068	aryl hydrocarbon receptor interacting protein like 1	AIPL1
AIRE	1	1	1	1	1	1	1	1	1	1	1	1	1	1	0	0	0	0	0	0	0	0	0	0	0	0	326								AIRE	chr21	45705721	45718102	2299	+	NM_000383	protein_coding	AIRE1|APECED|APS1|APSI|PGA1	P1500	autoimmune regulator	AIRE
AIRN	1	3.85633	1.04611	2.06351	1.01578	1.97255	0.971007	1	0.00688793	0.0626529	0.0227607	0.0831667	0.0293095	0.146809	0	0	1.94723	0.065037	1.0451	0.022591	0	0	3	0	1	0	100271873		#FF4500,black		#FFA07A,black		#FFA07A,black		AIRN	chr6	160424323	160428696	1489	-	NR_047511	lncRNA	.	.	antisense of IGF2R non-protein coding RNA	AIRN
AJAP1	1.76292	4.36069	10.5382	4.3412	6.39686	0.411948	0.607016	0.00247258	0.00147046	0.00014432	0.00147941	0.00207951	0.001015	0.0123779	0.775116	1.59308	2.89967	4.17267	2.89321	3.45248	1	3	7	13	6	9	55966	#FFA07A,black	#FF4500,black	#FF0000,black	#FF4500,black	#FF0000,black	#87CEEB,black	#B0E0E6,black	AJAP1	chr1	4715105	4843851	3317	+	NM_018836	protein_coding	MOT8|RP3-426F10.1|SHREW-1|SHREW1	P18202	adherens junctions associated protein 1	AJAP1
AJUBA	0.970731	1.1116	3.30395	2.55424	2.78094	0.773087	0.841701	0.267622	0.158565	0.000559691	0.00360302	0.00675004	0.0116679	0.0820859	6.19408	6.15123	6.34673	7.91827	7.54698	7.66965	84	93	87	174	174	182	84962			#87CEEB,black	#87CEEB,black	#87CEEB,black	#E0FFFF,black		AJUBA	chr14	23440383	23451851	4687	-	NM_198086	protein_coding	.	P20477	ajuba LIM protein	AJUBA
AK1	1.27234	1.16391	1.42202	1.47462	1.50389	1.03698	1.05757	0.0132565	0.0991825	0.00633719	0.0199693	0.0383666	0.229965	0.278368	8.43707	8.78455	8.65604	8.94501	8.99741	9.02576	401	581	435	354	477	467	203	#FFE4c3,black		#FFE4c3,black	#FFE4c3,black	#FFE4c3,black			AK1	chr9	130628759	130640022	2266	-	NM_000476	protein_coding	.	P20264	adenylate kinase 1	AK1
AK2	1.01555	1.06127	1.24518	1.07353	1.06667	0.862148	0.856634	0.368499	0.267463	0.0158645	0.234432	0.322342	0.0328496	0.0964383	10.5384	10.5606	10.6242	10.8547	10.6407	10.6315	1724	1993	1705	1332	1492	1423	204				#E0FFFF,black	#E0FFFF,black			AK2	chr1	33473541	33502512	6038	-	NM_013411	protein_coding	ADK2	P15815	adenylate kinase 2	AK2
AK3	1.15978	1.16378	0.721222	0.597316	0.586649	0.8282	0.81341	0.0328896	0.0992885	0.00733293	0.0116425	0.0235604	0.0211184	0.0615377	9.87367	10.0875	10.0925	9.40218	9.13024	9.10424	1087	1435	1179	486	523	493	50808				#E0FFFF,black	#E0FFFF,black			AK3	chr9	4709557	4742043	4621	-	NM_001199855	protein_coding	AK3L1|AK6|AKL3L|AKL3L1|FIX	P6567	adenylate kinase 3	AK3
AK4	0.43703	1.02085	1.33746	1.31978	1.17834	0.986779	0.881031	0.0011646	0.41034	0.00921001	0.0370409	0.152506	0.385543	0.127176	8.05794	6.86375	8.08771	8.47744	8.45824	8.29471	308	153	293	256	328	281	205	#87CEEB,black		#00BFFF,black	#00BFFF,black	#00BFFF,black			AK4	chr1	65613232	65697828	7501	+	NM_203464	protein_coding	AK3|AK3L1|AK3L2|MGC166959	P32624	adenylate kinase 4	AK4
AK5	0.770092	0.697942	4.8233	3.20856	3.8665	0.665222	0.80163	0.0113354	0.0230666	0.000323123	0.00234012	0.00389463	0.00475043	0.0549294	6.72715	6.35025	6.20833	8.99717	8.40908	8.67818	122	107	79	368	317	367	26289	#E0FFFF,black	#E0FFFF,black	#FFA07A,black		#FFE4c3,black	#B0E0E6,black		AK5	chr1	77747662	78025654	4520	+	NM_174858	protein_coding	AK6|MGC33326	P23970	adenylate kinase 5	AK5
AK6	1.45923	1.07086	1.24744	1.69028	1.76611	1.35499	1.41579	0.00551434	0.241231	0.0156177	0.0112354	0.0208906	0.00845676	0.0245604	8.67469	9.2199	8.77346	8.99366	9.43195	9.49527	473	786	472	366	645	647	102157402	#FFE4c3,black			#FFE4c3,black	#FFE4c3,black	#FFE4c3,black	#FFE4c3,black	AK6	chr5	68647553	68651780	733	-	NM_001015891	protein_coding	.	P17550	adenylate kinase 6	AK6
AK7	12.5124	3.76877	1.1588	1.0328	2.17395	0.891265	1.87603	0.00112502	0.00712333	0.0824502	0.0723153	0.0302193	0.469445	0.0185735	0	3.64529	1.91409	0.212635	0.0465616	1.12032	0	14	3	0	0	1	122481	#FF0000,black	#FF4500,black			#FFA07A,black		#FFA07A,black	AK7	chr14	96858448	96955764	3300	+	NM_152327	protein_coding	FLJ32864	P30227	adenylate kinase 7	AK7
AK8	1	1	1.02404	2.05201	2.08408	2.00384	2.03514	1	1	0.0725935	0.0230915	0.0334429	0.0345229	0.0478603	0	0	0	0.0342771	1.03704	1.05941	0	0	0	0	1	1	158067				#FFA07A,black	#FFA07A,black	#FFA07A,black	#FFA07A,black	AK8	chr9	135600965	135754198	2106	-	NM_152572	protein_coding	.	P25693	adenylate kinase 8	AK8
AK9	0.49964	0.610209	0.624125	0.681107	0.753986	1.0913	1.20807	0.00165495	0.0126323	0.00356491	0.0203981	0.0714926	0.0803522	0.0710302	5.60245	4.60141	4.88982	4.92236	5.0484	5.19506	55	31	31	21	30	32	221264	#87CEEB,black	#B0E0E6,black	#FFA07A,black	#FF6347,black	#FF6347,black			AK9	chr6	109814059	110012415	7733	-	NM_001145128	protein_coding	.	P27186	adenylate kinase 9	AK9
AKAP1	0.919981	1.24219	1.42827	1.27825	1.41222	0.89496	0.988762	0.0862646	0.0567401	0.00618512	0.0459414	0.0513421	0.0545781	0.450324	6.77528	6.65496	7.08817	7.28956	7.12945	7.27325	126	132	146	112	130	138	8165		#FFE4c3,black						AKAP1	chr17	55162553	55198705	4752	+	NM_003488	protein_coding	AKAP|AKAP121|AKAP149|AKAP84|D-AKAP1|MGC1807|PRKA1|SAKAP84	P26441	A-kinase anchoring protein 1	AKAP1
AKAP10	0.707561	1.02627	1.28901	0.944896	1.03907	0.733037	0.806093	0.00656005	0.388347	0.011979	0.276123	0.389914	0.00810132	0.057321	6.32734	5.82826	6.36475	6.69361	6.24556	6.38262	92	74	88	74	70	74	11216	#E0FFFF,black			#E0FFFF,black	#E0FFFF,black	#E0FFFF,black		AKAP10	chr17	19807765	19881169	3941	-	NM_007202	protein_coding	D-AKAP2|MGC9414|PRKA10	P12567	A-kinase anchoring protein 10	AKAP10
AKAP11	0.901886	0.994202	1.05686	1.0308	1.07779	0.975343	1.01981	0.0615312	0.474349	0.150567	0.370578	0.298164	0.298196	0.414631	9.10815	8.95917	9.09977	9.18793	9.15191	9.21623	639	656	592	419	531	533	11215			#FFE4c3,black		#FFE4c3,black			AKAP11	chr13	42846289	42897403	9920	+	NM_016248	protein_coding	AKAP220|DKFZp781I12161|FLJ11304|KIAA0629|PRKA11	P16803	A-kinase anchoring protein 11	AKAP11
AKAP12	0.788462	1.47276	0.757531	0.856949	0.878054	1.13124	1.1591	0.0136	0.020092	0.0100716	0.0967739	0.195963	0.045574	0.103194	12.152	11.8091	12.7105	11.7514	11.9293	11.9644	5278	4737	7244	2480	3646	3586	9590	#E0FFFF,black	#FFE4c3,black	#FFA07A,black	#FF6347,black	#FF6347,black			AKAP12	chr6	151561134	151679694	8789	+	NM_005100	protein_coding	AKAP250|DKFZp686M0430|DKFZp686O0331|FLJ20945|FLJ97621	P4152	A-kinase anchoring protein 12	AKAP12
AKAP13	0.918824	1.07504	0.603689	0.634836	0.614553	1.05159	1.01799	0.0843253	0.230684	0.00311436	0.0148267	0.027885	0.167819	0.422178	9.82108	9.69894	9.92548	9.09296	9.16554	9.11869	1048	1096	1050	392	536	498	11214								AKAP13	chr15	85923847	86292589	13670	+	NM_006738	protein_coding	AKAP-Lbc|ARHGEF13|BRX|FLJ11952|FLJ43341|HA-3|Ht31|LBC|PROTO-LB|PROTO-LBC|c-lbc	P30647	A-kinase anchoring protein 13	AKAP13
AKAP14	2.02124	1.01492	0.513681	0.715499	2.01372	1.39289	3.92018	0.00160921	0.435125	0.00179477	0.0263413	0.0140897	0.00713637	0.00170743	4.03948	5.05472	4.06085	3.07842	3.5565	5.04934	18	42	17	5	10	29	158798	#FF6347,black		#87CEEB,black	#B0E0E6,black	#FFA07A,black	#FFE4c3,black	#FF4500,black	AKAP14	chrX	119029936	119054679	841	+	NM_178813	protein_coding	AKAP28	P27006	A-kinase anchoring protein 14	AKAP14
AKAP17A	0.830366	1.04357	1.06814	1.19584	1.10944	1.11955	1.03866	0.0216776	0.323723	0.120626	0.0775065	0.239099	0.0529987	0.341129	7.78662	7.51844	7.84814	7.88173	8.04464	7.93645	255	241	248	169	246	219	8227								AKAP17A	chrX	1710486	1721407	3274	+	NM_005088	protein_coding	721P|CCDC133|CXYorf3|DXYS155E|FLJ98315|MGC125365|MGC125366|MGC39904|SFRS17A|XE7|XE7Y	P18048	A-kinase anchoring protein 17A	AKAP17A
AKAP17A	0.702533	0.876627	0.84321	1.13227	0.876892	1.34281	1.03995	0.00630264	0.120837	0.025449	0.130414	0.194023	0.00896896	0.336495	7.96682	7.45745	7.77685	7.72078	8.14603	7.77729	289	231	236	151	264	196	8227	#E0FFFF,black			#FFE4c3,black		#FFE4c3,black		AKAP17A	chrY	1660486	1671407	3274	+	NR_027383_1	protein_coding	721P|CCDC133|CXYorf3|DXYS155E|FLJ98315|MGC125365|MGC125366|MGC39904|SFRS17A|XE7|XE7Y	.	A-kinase anchoring protein 17A	AKAP17A
AKAP2	0.961936	0.957958	2.0993	2.13523	2.12959	1.01712	1.01443	0.217241	0.32261	0.00144965	0.00547498	0.0121539	0.356379	0.437214	11.6208	11.5648	11.5588	12.6907	12.7152	12.7113	3652	3999	3260	4757	6287	6019	11217			#B0E0E6,black	#B0E0E6,black	#B0E0E6,black			AKAP2	chr9	112810878	112934791	7098	+	NM_001004065	protein_coding	AKAPKL|FLJ53197|PALM2|PRKA2	P12304	A-kinase anchoring protein 2	AKAP2
AKAP3	1.43209	2.15354	1.23119	2.18795	1.76511	1.7771	1.43367	0.00609512	0.00535576	0.0175438	0.00514438	0.0209296	0.00240461	0.0229931	2.12077	2.63889	3.22747	2.42082	3.25035	2.94053	4	7	9	3	8	6	10566	#FFE4c3,black	#FF6347,black	#B0E0E6,black			#FFA07A,black	#FFE4c3,black	AKAP3	chr12	4724674	4758213	3621	-	NM_006422	protein_coding	AKAP110|CT82|FSP95|PRKA3|SOB1	P8875	A-kinase anchoring protein 3	AKAP3
AKAP4	1	1	1	1	1	1	1	1	1	1	1	1	1	1	0	0	0	0	0	0	0	0	0	0	0	0	8852								AKAP4	chrX	49955411	49965664	3344	-	NM_003886	protein_coding	AKAP 82|AKAP-4|AKAP82|CT99|FSC1|HI|PRKA4|hAKAP82|p82	P9210	A-kinase anchoring protein 4	AKAP4
AKAP5	3.1242	8.48347	3.92452	7.36896	6.52541	1.87767	1.66273	0.00546256	0.00277922	0.00381121	0.00318114	0.00559467	0.00200518	0.011947	0	1.64349	3.08466	1.97251	2.88146	2.70607	0	3	8	2	6	5	9495	#FF6347,black	#FF0000,black		#FF6347,black	#FFA07A,black	#FFA07A,black	#FFA07A,black	AKAP5	chr14	64932217	64941221	6487	+	NM_004857	protein_coding	AKAP75|AKAP79|H21	P28325	A-kinase anchoring protein 5	AKAP5
AKAP6	16.8189	1.84775	9.18721	7.42007	7.68304	0.807652	0.836275	0.000902189	0.0308736	0.00145878	0.00315945	0.00474657	0.0166741	0.0775394	0	4.07201	0.885769	3.19963	2.89143	2.94168	0	20	1	6	6	6	9472	#FF0000,black	#FF6347,black	#FFE4c3,black					AKAP6	chr14	32798479	33302268	10387	+	NM_004274	protein_coding	ADAP100|ADAP6|AKAP100|KIAA0311|MGC165020|PRKA6|mAKAP	P24526	A-kinase anchoring protein 6	AKAP6
AKAP7	1.20362	0.588906	1.12148	1.85489	1.39517	1.65397	1.24405	0.0218001	0.0110475	0.0516503	0.00818574	0.0545529	0.00313301	0.0560913	5.6945	5.96188	4.93061	5.85991	6.58584	6.17495	59	81	32	41	89	64	9465		#B0E0E6,black	#B0E0E6,black		#E0FFFF,black	#FFA07A,black		AKAP7	chr6	131456826	131604675	3461	+	NM_016377	protein_coding	AKAP15|AKAP18	P12501	A-kinase anchoring protein 7	AKAP7
AKAP8	0.989997	0.838625	1.11072	1.2064	1.31222	1.08614	1.18142	0.412548	0.0794685	0.0598583	0.0718653	0.0759728	0.0874771	0.0863339	8.32161	8.30711	8.06771	8.4731	8.59232	8.71362	370	417	289	255	360	376	10270				#FFE4c3,black	#FFE4c3,black			AKAP8	chr19	15464332	15490612	3543	-	NM_005858	protein_coding	AKAP95|DKFZp586B1222	P22860	A-kinase anchoring protein 8	AKAP8
AKAP8L	1.23862	1.40116	0.863827	0.849032	1.31322	0.982873	1.52023	0.0166183	0.0259785	0.0336417	0.088773	0.0756417	0.35403	0.0173138	6.54209	6.85083	7.02872	6.33091	6.30599	6.9352	107	151	140	57	73	109	26993		#FFE4c3,black			#FFA07A,black		#FFA07A,black	AKAP8L	chr19	15490859	15529932	2248	-	NM_001291478	protein_coding	DKFZp434L0650|HA95|HAP95|NAKAP|NAKAP95	P20244	A-kinase anchoring protein 8 like	AKAP8L
AKAP9	0.87268	0.987784	0.964432	1.24744	1.25028	1.29345	1.29639	0.0382823	0.446022	0.2305	0.0549351	0.101939	0.0116726	0.041676	10.0245	9.82798	10.0067	9.97221	10.3434	10.3467	1207	1199	1111	722	1214	1168	10142				#FFE4c3,black	#FFE4c3,black	#FFE4c3,black	#FFE4c3,black	AKAP9	chr7	91570189	91739987	12439	+	NM_147185	protein_coding	AKAP-9|AKAP350|AKAP450|CG-NAP|HYPERION|KIAA0803|MU-RMS-40.16A|PRKA9|YOTIAO	P7977	A-kinase anchoring protein 9	AKAP9
AKIP1	1.35222	1.23987	1.61868	1.67783	1.45307	1.03654	0.897685	0.00856902	0.0575652	0.00341692	0.0115475	0.044786	0.232245	0.154945	9.05739	9.49272	9.36758	9.75221	9.80398	9.59649	617	950	713	620	835	694	56672	#FFE4c3,black	#FFE4c3,black	#FFE4c3,black	#FFE4c3,black				AKIP1	chr11	8932701	8941626	1788	+	NM_020642	protein_coding	.	P20128	A-kinase interacting protein 1	AKIP1
AKIRIN1	1.24343	1.07834	1.32394	1.62355	1.42685	1.2263	1.07773	0.0160602	0.222751	0.00986899	0.0131048	0.0488228	0.0181978	0.224187	9.78877	10.1031	9.89758	10.1936	10.4879	10.3016	1025	1451	1030	842	1342	1132	79647				#FFE4c3,black				AKIRIN1	chr1	39456916	39471737	2726	+	NM_001136275	protein_coding	C1orf108|FLJ12666|RP11-781D11.2|STRF2	P19187	akirin 1	AKIRIN1
AKIRIN2	0.920638	0.7798	1.04322	1.16755	1.1588	1.11918	1.11078	0.0873913	0.0449112	0.200593	0.0962873	0.172237	0.0532594	0.159843	7.98136	7.86206	7.62253	8.04241	8.20485	8.19398	292	306	212	189	275	262	55122		#E0FFFF,black						AKIRIN2	chr6	88384578	88411985	1932	-	NM_018064	protein_coding	C6orf166|FBI1|FLJ10342|dJ486L4.2	P23898	akirin 2	AKIRIN2
AKNA	0.673947	0.459269	2.43373	3.06517	2.52517	1.25945	1.03757	0.00506455	0.00520764	0.00100917	0.00253356	0.0081932	0.0144013	0.345099	6.29306	5.72377	5.17047	7.57623	7.90903	7.62944	90	69	38	137	224	177	80709	#E0FFFF,black	#87CEEB,black	#FF6347,black	#FF6347,black	#FF6347,black	#FFE4c3,black		AKNA	chr9	117096433	117156685	7383	-	NM_030767	protein_coding	FLJ31001|FLJ33184|KIAA1968|RP11-82I1.4	P23520	AT-hook transcription factor	AKNA
AKNAD1	0.214057	0.156173	0.449291	0.359242	0.494845	0.799575	1.10139	0.000336641	0.000926459	0.00124624	0.00302834	0.0139546	0.0152757	0.17547	4.14978	1.92585	1.471	2.99551	2.67281	3.13483	19	4	2	5	5	7	254268	#00BFFF,black	#00BFFF,black	#FF6347,black	#FF6347,black	#FF6347,black			AKNAD1	chr1	109358520	109400864	3204	-	NM_152763	protein_coding	C1orf62|MGC26989	P3716	AKNA domain containing 1	AKNAD1
AKR1A1	1.35646	1.11291	0.691138	0.743856	0.706353	1.07628	1.02201	0.00839837	0.15656	0.0057664	0.033	0.0507202	0.10382	0.405544	9.66577	10.1056	9.82011	9.13282	9.23887	9.16423	941	1453	976	403	564	514	10327	#FFE4c3,black			#FFE4c3,black				AKR1A1	chr1	46016455	46035723	1491	+	NM_001202414	protein_coding	ALDR1|ALR|ARM|DD3|MGC12529|MGC1380	P20989	aldo-keto reductase family 1, member A1 (aldehyde reductase)	AKR1A1
AKR1B1	1.08553	1.13856	0.726004	0.879849	0.748736	1.21191	1.03131	0.08839	0.123205	0.00763174	0.125437	0.0687522	0.0203626	0.368596	12.4685	12.5869	12.6557	12.0066	12.2838	12.051	6573	8122	6974	2960	4662	3808	231			#FFE4c3,black	#FFA07A,black	#FFE4c3,black			AKR1B1	chr7	134127107	134143888	1398	-	NM_001628	protein_coding	ADR|ALDR1|ALR2|AR|MGC1804	P406	aldo-keto reductase family 1, member B1 (aldose reductase)	AKR1B1
AKR1B10	1.49202	2.77977	0.402673	0.511858	0.106316	1.27115	0.264025	0.00492769	0.00303652	0.000964966	0.00699203	0.000787206	0.0133563	0.00359618	3.38562	3.96289	4.86059	2.07331	2.41944	0.152051	11	19	30	2	4	0	57016	#FFE4c3,black	#FF6347,black	#FFA07A,black	#FF6347,black	#87CEEB,black	#FFE4c3,black	#87CEEB,black	AKR1B10	chr7	134212344	134226166	1596	+	NM_020299	protein_coding	AKR1B11|AKR1B12|ALDRLn|ARL-1|ARL1|HIS|HSI|MGC14103	P23150	aldo-keto reductase family 1, member B10 (aldose reductase)	AKR1B10
AKR1B15	1	1.91138	3.58561	2.07801	4.24415	0.57954	1.18366	1	0.0279894	0.00436211	0.0223557	0.00931344	0.00266925	0.0848649	0	0	0.934617	1.84222	1.0552	2.08548	0	0	1	2	1	3	441282		#FF6347,black	#FF6347,black	#FFA07A,black	#FF6347,black	#B0E0E6,black		AKR1B15	chr7	134233849	134264592	1625	+	NM_001080538	protein_coding	AKR1B10L	P3296	aldo-keto reductase family 1, member B15	AKR1B15
AKR1C1	1.13378	1.30795	0.985498	0.844544	0.83727	0.856972	0.84959	0.0441687	0.0392766	0.37504	0.0846021	0.138576	0.0305621	0.0893093	11.7329	11.914	12.1202	11.7118	11.4891	11.4766	3947	5094	4811	2413	2687	2557	1645		#FFE4c3,black	#FF4500,black	#FF4500,black	#FF4500,black			AKR1C1	chr10	5005454	5020158	1379	+	NM_001353	protein_coding	2-ALPHA-HSD|20-ALPHA-HSD|C9|DD1|DDH|DDH1|H-37|HAKRC|MBAB|MGC8954	P26824	aldo-keto reductase family 1, member C1	AKR1C1
AKR1C2	1.07714	1.15398	1.77239	1.36705	1.33221	0.771302	0.751647	0.102227	0.107725	0.00242681	0.0298613	0.0697266	0.0114682	0.0351996	10.2576	10.3648	10.4642	11.0833	10.7087	10.6714	1419	1740	1526	1561	1564	1463	1646			#FF0000,black	#FF4500,black	#FF4500,black	#E0FFFF,black	#E0FFFF,black	AKR1C2	chr10	5029968	5060225	4155	-	NM_001354	protein_coding	AKR1C-pseudo|BABP|DD|DD2|DDH2|FLJ53800|HAKRD|HBAB|MCDR2	P35438	aldo-keto reductase family 1, member C2	AKR1C2
AKR1C3	0.815448	0.932376	0.248012	0.190434	0.194757	0.767844	0.785274	0.0181946	0.236962	0.0004114	0.00116049	0.00267106	0.0110941	0.0471862	8.21877	7.92444	8.11776	6.20726	5.82614	5.85852	344	319	299	52	52	51	8644			#FFA07A,black	#FFE4c3,black	#FFE4c3,black	#E0FFFF,black	#E0FFFF,black	AKR1C3	chr10	5090958	5149878	1354	+	NM_001253908	protein_coding	DD3|DDX|HA1753|HAKRB|HAKRe|HSD17B5|KIAA0119|PGFS|hluPGFS	P36067	aldo-keto reductase family 1, member C3	AKR1C3
AKR1C4	0.842382	0.58297	0.316666	0.486042	0.629501	1.53487	1.9879	0.0251798	0.0106496	0.000604485	0.00604236	0.0305887	0.0043059	0.00664987	4.13297	3.88552	3.35446	2.474	3.09212	3.46525	19	18	10	3	7	9	1109		#B0E0E6,black	#FFA07A,black	#FF6347,black	#FF6347,black	#FFA07A,black	#FF6347,black	AKR1C4	chr10	5238798	5260910	1192	+	NM_001818	protein_coding	3-alpha-HSD|C11|CDR|CHDR|DD4|HAKRA|MGC22581	P11040	aldo-keto reductase family 1, member C4	AKR1C4
AKR1C6P	1	1	1	1	1	1	1	1	1	1	1	1	1	1	0	0	0	0	0	0	0	0	0	0	0	0	389932								AKR1C6P	chr10	4913859	4958465	1397	-	NR_026743	misc_RNA	.	.	aldo-keto reductase family 1, member C6, pseudogene	AKR1C6P
AKR1C8P	1	1	1.02406	1.00519	3.12869	0.981571	3.05517	1	1	0.0725809	0.0880467	0.0147115	0.164199	0.0184118	0	0	0	0.0343063	0.00747151	1.64556	0	0	0	0	0	2	340811					#FF6347,black		#FF6347,black	AKR1C8P	chr10	5196655	5227150	2127	-	NR_027916	misc_RNA	.	.	aldo-keto reductase family 1, member C8, pseudogene	AKR1C8P
AKR1D1	1	1	1	1	1	1	1	1	1	1	1	1	1	1	0	0	0	0	0	0	0	0	0	0	0	0	6718								AKR1D1	chr7	137761178	137803050	2710	+	NM_001190906	protein_coding	3o5bred|CBAS2|SRD5B1	P11745	aldo-keto reductase family 1, member D1	AKR1D1
AKR1E2	1.35536	0.188914	1.22361	1.39434	1.03242	1.13953	0.843748	0.00844232	0.00114939	0.0185738	0.0266863	0.407665	0.0412153	0.0838879	2.4042	2.84287	0	2.69534	2.88378	2.45023	5	8	0	4	6	4	83592	#FFE4c3,black	#00BFFF,black			#E0FFFF,black			AKR1E2	chr10	4868369	4890251	1554	+	NR_073126	protein_coding	AKR1CL2|AKRDC1|LoopADR|MGC10612	.	aldo-keto reductase family 1, member E2	AKR1E2
AKR7A2	0.985342	1.01004	0.638221	0.573093	0.583339	0.897954	0.914008	0.373768	0.456057	0.00392406	0.0100251	0.023102	0.0574464	0.188996	10.0472	10.0259	10.0616	9.39929	9.244	9.26957	1226	1375	1154	485	566	553	8574			#E0FFFF,black	#E0FFFF,black	#E0FFFF,black			AKR7A2	chr1	19629202	19638640	2619	-	NM_003689	protein_coding	AFAR|AFAR1|AFB1-AR1|AKR7	P1660	aldo-keto reductase family 7, member A2	AKR7A2
AKR7A2P1	1	1	1.06765	7.23027	1.02302	6.77216	0.958199	1	1	0.0591265	0.00324195	0.0797057	0.00258378	0.176852	0	0	0	0.0944322	2.85405	0.0328301	0	0	0	0	6	0	246182			#B0E0E6,black	#FF6347,black	#87CEEB,black	#FF4500,black		AKR7A2P1	chr1	113465972	113467295	1324	+	NR_002796	misc_RNA	.	.	aldo-keto reductase family 7, member A2 pseudogene 1	AKR7A2P1
AKR7A3	0.550654	1.05946	0.37419	0.892193	0.617453	2.38433	1.65011	0.00223432	0.272731	0.00082665	0.145077	0.0283865	0.00105721	0.0123	2.82748	1.9667	2.91081	1.40932	2.66291	2.13188	7	4	7	1	5	3	22977	#B0E0E6,black		#87CEEB,black		#B0E0E6,black	#FF6347,black	#FFA07A,black	AKR7A3	chr1	19609057	19615280	1241	-	NM_012067	protein_coding	AFAR2	P11343	aldo-keto reductase family 7, member A3 (aflatoxin aldehyde reductase)	AKR7A3
AKR7L	0.0755991	0.991063	0.311366	0.959772	0.500773	3.08245	1.60831	0.000479642	0.460468	0.000587154	0.329496	0.0144185	0.000630685	0.0136088	3.72549	0	3.71254	2.04217	3.66625	2.72772	14	0	13	2	11	5	246181	#1E90FF,black		#87CEEB,black		#87CEEB,black	#FF6347,black	#FFA07A,black	AKR7L	chr1	19592476	19600568	2314	-	NR_040288	misc_RNA	AFAR3|AKR7A4	.	aldo-keto reductase family 7-like (gene/pseudogene)	AKR7L
AKT1	0.777882	0.944606	1.58677	0.847641	0.763149	0.534192	0.480945	0.0122283	0.275155	0.00371464	0.0874527	0.0765983	0.00202452	0.0058726	9.95728	9.5949	9.87506	10.6234	9.7188	9.56731	1152	1020	1014	1135	787	680	207	#E0FFFF,black			#87CEEB,black	#87CEEB,black	#B0E0E6,black	#87CEEB,black	AKT1	chr14	105235687	105262080	2857	-	NM_005163	protein_coding	AKT|MGC99656|PKB|PKB-ALPHA|PRKBA|RAC|RAC-ALPHA	P30591	v-akt murine thymoma viral oncogene homolog 1	AKT1
AKT1S1	1.00448	0.964027	0.433502	0.495682	0.476924	1.14343	1.10017	0.460616	0.34603	0.00114221	0.00637872	0.0126498	0.0393778	0.177651	9.46248	9.46893	9.40963	8.25659	8.44997	8.39431	817	934	734	219	326	301	84335			#E0FFFF,black					AKT1S1	chr19	50372290	50381613	3524	-	NM_001098633	protein_coding	Lobe|MGC2865|PRAS40	P30051	AKT1 substrate 1	AKT1S1
AKT2	1.17652	1.11338	0.764847	0.83889	0.841298	1.09681	1.09996	0.027798	0.155853	0.0107832	0.0796893	0.14334	0.0736199	0.178028	11.8879	12.1225	12.0429	11.5012	11.6345	11.6386	4395	5886	4560	2085	2972	2861	208								AKT2	chr19	40736224	40791302	5393	-	NM_001626	protein_coding	PKBB|PKBBETA|PRKBB|RAC-BETA	P16119	v-akt murine thymoma viral oncogene homolog 2	AKT2
AKT3	0.51653	0.78397	0.719639	1.22812	1.17295	1.70658	1.62991	0.00182479	0.0466312	0.0072374	0.0620484	0.157634	0.00277962	0.0129037	6.85416	5.90108	6.50303	6.3795	7.15061	7.0843	133	78	97	59	132	121	10000	#B0E0E6,black	#E0FFFF,black		#FFA07A,black	#FFE4c3,black	#FFA07A,black	#FFA07A,black	AKT3	chr1	243651535	244006886	1843	-	NM_181690	protein_coding	DKFZp434N0250|PKB-GAMMA|PKBG|PRKBG|RAC-PK-gamma|RAC-gamma|STK-2	P27180	v-akt murine thymoma viral oncogene homolog 3	AKT3
AKTIP	0.993417	0.845327	1.37086	1.40089	1.21366	1.0219	0.885323	0.442045	0.0853119	0.00785831	0.0260063	0.124051	0.321255	0.133735	7.31015	7.30062	7.06773	7.76523	7.79649	7.58951	183	207	144	156	207	172	64400								AKTIP	chr16	53524952	53537216	2666	-	NM_022476	protein_coding	FT1|FTS	P10242	AKT interacting protein	AKTIP
ALAD	0.85013	0.932404	0.787033	0.541157	0.684675	0.687592	0.869945	0.0278601	0.237045	0.013403	0.00828436	0.0437336	0.00561173	0.111927	7.72419	7.48994	7.62322	7.37868	6.83831	7.17768	244	236	212	119	106	129	210			#B0E0E6,black	#87CEEB,black	#B0E0E6,black	#E0FFFF,black		ALAD	chr9	116148592	116163618	3183	-	NM_000031	protein_coding	ALADH|MGC5057|PBGS	P16791	aminolevulinate dehydratase	ALAD
ALAS1	0.983928	1.25737	2.15101	2.00949	2.10582	0.934207	0.978991	0.362381	0.051756	0.00135938	0.0064496	0.0125094	0.115559	0.407814	8.45823	8.43485	8.78864	9.56324	9.46505	9.53261	407	456	477	544	660	664	211		#FFE4c3,black	#FF6347,black	#FF6347,black	#FF6347,black			ALAS1	chr3	52232099	52248343	2672	+	NM_001304443	protein_coding	ALAS|ALAS3|ALASH|MIG4	P5421	5'-aminolevulinate synthase 1	ALAS1
ALAS2	0.594883	0.699959	0.479146	0.128465	0.270678	0.268112	0.564919	0.00294215	0.0234154	0.00147271	0.00137586	0.00416727	0.00595269	0.00954124	3.01356	2.26424	2.4989	1.95209	0.0530012	1.12821	8	5	5	2	0	1	212	#B0E0E6,black	#E0FFFF,black	#FFA07A,black	#87CEEB,black		#87CEEB,black	#B0E0E6,black	ALAS2	chrX	55035488	55057497	2134	-	NM_001037967	protein_coding	ALAS-E|ALASE|ANH1|ASB|FLJ93603|XLDPP|XLSA	P1969	5'-aminolevulinate synthase 2	ALAS2
ALB	1.82557	3.48543	0.335576	0.293628	0.300213	0.874996	0.894618	0.00219579	0.00204198	0.000219787	0.00426012	0.00539265	0.494146	0.325866	1.822	2.69035	3.62334	0.246712	0.0540615	0.0860554	3	7	12	0	0	0	213	#FFA07A,black	#FF6347,black						ALB	chr4	74269972	74287129	2247	+	NM_000477	protein_coding	DKFZp779N1935|PRO0883|PRO0903|PRO1341	P32308	albumin	ALB
ALCAM	1.13695	1.27292	1.05819	1.0033	1.09047	0.948132	1.03051	0.0425029	0.0473239	0.146558	0.485437	0.272795	0.157334	0.371699	10.6205	10.8056	10.9686	10.7021	10.6252	10.7454	1825	2362	2165	1198	1476	1540	214		#FFE4c3,black						ALCAM	chr3	105085557	105295757	4910	+	NM_001243283	protein_coding	CD166|FLJ38514|MEMD|MGC71733	P12844	activated leukocyte cell adhesion molecule	ALCAM
ALDH16A1	0.988689	0.896129	0.553073	0.735439	0.740472	1.32973	1.33883	0.401468	0.152073	0.00226728	0.030818	0.0646914	0.0095777	0.0338433	8.76394	8.74753	8.60572	7.90949	8.32062	8.33046	503	566	420	172	298	288	126133			#E0FFFF,black			#FFE4c3,black	#FFE4c3,black	ALDH16A1	chr19	49956473	49974305	3106	+	NM_001145396	protein_coding	MGC10204	P4753	aldehyde dehydrogenase 16 family member A1	ALDH16A1
ALDH18A1	0.851314	1.03293	0.563717	0.37557	0.352279	0.666238	0.624921	0.0283037	0.362414	0.00241948	0.00330669	0.00649193	0.00478571	0.0138908	9.9234	9.69116	9.97014	9.09644	8.51055	8.41819	1125	1090	1083	393	340	306	5832			#B0E0E6,black	#87CEEB,black	#87CEEB,black	#E0FFFF,black	#B0E0E6,black	ALDH18A1	chr10	97365686	97416567	3616	-	NM_001017423	protein_coding	GSAS|MGC117316|P5CS|PYCS	P14004	aldehyde dehydrogenase 18 family member A1	ALDH18A1
ALDH1A1	1.63942	0.226137	1.44657	0.235271	1.95756	0.162641	1.35325	0.00324492	0.00144304	0.00577323	0.00284965	0.0152463	0.00283619	0.0317084	2.14473	2.85792	0	2.67737	0.0571294	3.11379	4	8	0	4	0	7	216	#FFA07A,black	#00BFFF,black	#00BFFF,black	#1E90FF,black	#00BFFF,black	#00BFFF,black	#FFE4c3,black	ALDH1A1	chr9	75515578	75568233	2369	-	NM_000689	protein_coding	ALDC|ALDH-E1|ALDH1|ALDH11|MGC2318|PUMB1|RALDH1	P13344	aldehyde dehydrogenase 1 family member A1	ALDH1A1
ALDH1A2	1	1	2.22808	1.00266	1.00424	0.45001	0.45072	1	1	0.010864	0.0898258	0.0893065	0.0272126	0.0369741	0	0	0	1.1558	0.00382925	0.0061019	0	0	0	1	0	0	8854			#E0FFFF,black	#87CEEB,black	#87CEEB,black	#87CEEB,black	#87CEEB,black	ALDH1A2	chr15	58245622	58358121	3700	-	NM_170696	protein_coding	MGC26444|RALDH(II)|RALDH2|RALDH2-T	P6344	aldehyde dehydrogenase 1 family member A2	ALDH1A2
ALDH1A3	0.686784	0.63424	5.31359	10.501	8.5998	1.97625	1.61845	0.00557726	0.0147684	0.000286783	0.000578265	0.00154932	0.00171674	0.0132696	6.24276	5.70069	5.58586	8.65245	9.63521	9.34706	87	68	51	289	743	584	220	#E0FFFF,black	#B0E0E6,black	#FF0000,black	#FF0000,black	#FF0000,black	#FFA07A,black	#FFA07A,black	ALDH1A3	chr15	101419897	101456830	3607	+	NM_000693	protein_coding	ALDH1A6|ALDH6|RALDH3	P8155	aldehyde dehydrogenase 1 family member A3	ALDH1A3
ALDH1B1	1.04182	0.912642	0.529532	0.633361	0.584935	1.19608	1.10463	0.206805	0.185855	0.00196942	0.0146827	0.0233216	0.02325	0.169874	8.28692	8.34603	8.15505	7.36971	7.62802	7.51327	361	428	307	118	184	163	219			#B0E0E6,black	#B0E0E6,black	#B0E0E6,black			ALDH1B1	chr9	38392661	38398662	3070	+	NM_000692	protein_coding	ALDH5|ALDHX|MGC2230	P6807	aldehyde dehydrogenase 1 family member B1	ALDH1B1
ALDH1L1	1	1	1	1	1	1	1	1	1	1	1	1	1	1	0	0	0	0	0	0	0	0	0	0	0	0	10840								ALDH1L1	chr3	125822404	125900029	3714	-	NM_001270365	protein_coding	10-fTHF|DKFZp781N0997|FTHFD	P31709	aldehyde dehydrogenase 1 family member L1	ALDH1L1
ALDH1L1-AS1	1	1	1	1	1	1	1	1	1	1	1	1	1	1	0	0	0	0	0	0	0	0	0	0	0	0	100874204								ALDH1L1-AS1	chr3	125822483	125826912	437	+	NR_046602	lncRNA	.	.	ALDH1L1 antisense RNA 1	ALDH1L1-AS1
ALDH1L1-AS2	1	1	3.39959	1.00524	1.00835	0.295693	0.296611	1	1	0.0047447	0.0880171	0.0870301	0.00988974	0.0127608	0	0	0	1.76536	0.00753297	0.0120027	0	0	0	2	0	0	100862662			#FF6347,black			#87CEEB,black	#87CEEB,black	ALDH1L1-AS2	chr3	125898908	125929011	2323	+	NR_046383	lncRNA	.	.	ALDH1L1 antisense RNA 2	ALDH1L1-AS2
ALDH1L2	0.857223	0.816825	1.36594	1.19207	1.16259	0.872709	0.851131	0.0306678	0.0636415	0.0080363	0.0796789	0.168146	0.0382991	0.0908113	9.0623	8.84004	8.7704	9.51219	9.31577	9.27965	619	604	471	525	595	557	160428								ALDH1L2	chr12	105413562	105478341	7491	-	NR_027752	protein_coding	DKFZp686A16126|DKFZp686M064|DKFZp686P14145|FLJ36769|FLJ38508|MGC119536|MGC119537|mtFDH	.	aldehyde dehydrogenase 1 family member L2	ALDH1L2
ALDH2	1.03242	1.06791	1.05211	0.730684	0.77771	0.694494	0.739191	0.254472	0.248999	0.16602	0.0296671	0.0856442	0.00591793	0.0317671	10.075	10.121	10.1698	10.1483	9.6223	9.71228	1250	1469	1244	816	736	752	217			#FFA07A,black	#FFE4c3,black	#FFE4c3,black	#E0FFFF,black	#E0FFFF,black	ALDH2	chr12	112204691	112247789	2060	+	NM_001204889	protein_coding	ALDH-E2|ALDHI|ALDM|MGC1806	P35587	aldehyde dehydrogenase 2 family (mitochondrial)	ALDH2
ALDH3A1	0.729392	0.309117	0.538972	0.567716	0.5161	1.05333	0.957564	0.00785332	0.00230772	0.00208293	0.00970361	0.0157002	0.161863	0.321128	3.90456	3.44933	2.21079	3.01285	3.0878	2.95029	16	13	4	5	7	6	218	#E0FFFF,black	#87CEEB,black	#FF4500,black	#FF4500,black	#FF4500,black			ALDH3A1	chr17	19641298	19651746	1948	-	NM_000691	protein_coding	ALDH3|ALDHIII|MGC10406	P12592	aldehyde dehydrogenase 3 family member A1	ALDH3A1
ALDH3A2	1.14942	0.878378	0.558356	0.507296	0.617739	0.908553	1.10635	0.0367917	0.123312	0.00234133	0.00681251	0.0284365	0.0693913	0.166981	6.95871	7.15961	6.77162	6.11796	5.97961	6.26378	143	187	117	49	58	68	224			#B0E0E6,black	#87CEEB,black	#B0E0E6,black			ALDH3A2	chr17	19552064	19580904	3823	+	NM_001031806	protein_coding	ALDH10|DKFZp686E23276|FALDH|FLJ20851|SLS	P34034	aldehyde dehydrogenase 3 family member A2	ALDH3A2
ALDH3B1	1.18865	1.05401	1.12834	1.22904	1.23155	1.08925	1.09147	0.0248311	0.289287	0.0472646	0.0616803	0.112458	0.0830886	0.194144	8.60316	8.85249	8.67905	8.77736	8.90069	8.90363	450	609	442	315	446	429	221			#E0FFFF,black	#E0FFFF,black	#E0FFFF,black			ALDH3B1	chr11	67776017	67796749	3099	+	NM_001161473	protein_coding	ALDH4|ALDH7|FLJ26433|FLJ34710	P17360	aldehyde dehydrogenase 3 family member B1	ALDH3B1
ALDH3B2	1	1	1	1	1	1	1	1	1	1	1	1	1	1	0	0	0	0	0	0	0	0	0	0	0	0	222								ALDH3B2	chr11	67429633	67448685	2689	-	NM_000695	protein_coding	ALDH8	P33330	aldehyde dehydrogenase 3 family member B2	ALDH3B2
ALDH4A1	1.79676	1.75294	1.48215	1.84404	2.22521	1.24416	1.50134	0.00231579	0.00986664	0.00509267	0.00833962	0.0108979	0.0159785	0.0183371	6.03311	6.87851	6.84289	6.6008	6.91597	7.18705	75	154	123	69	112	130	8659	#FFA07A,black	#FFA07A,black		#FFE4c3,black	#FFA07A,black		#FFA07A,black	ALDH4A1	chr1	19197924	19229293	2568	-	NM_170726	protein_coding	ALDH4|DKFZp779M035|P5CD|P5CDh	P8572	aldehyde dehydrogenase 4 family member A1	ALDH4A1
ALDH5A1	0.621446	0.68591	1.55333	1.05399	2.53508	0.678537	1.63202	0.0035014	0.0211175	0.00407811	0.28933	0.00812602	0.00524056	0.0128382	3.60128	2.91499	3.05737	4.23665	3.67715	4.94331	13	9	8	13	11	27	7915	#B0E0E6,black	#E0FFFF,black		#B0E0E6,black	#FFE4c3,black	#B0E0E6,black	#FFA07A,black	ALDH5A1	chr6	24495197	24537435	5170	+	NM_170740	protein_coding	SSADH|SSDH	P499	aldehyde dehydrogenase 5 family member A1	ALDH5A1
ALDH6A1	0.787783	0.789706	0.884689	0.590145	0.66476	0.667065	0.751405	0.013506	0.0491379	0.0460881	0.0111328	0.0383205	0.00481464	0.0351284	8.86884	8.52471	8.52822	8.69208	8.10798	8.27974	541	485	398	297	257	278	4329	#E0FFFF,black	#E0FFFF,black	#B0E0E6,black	#87CEEB,black	#87CEEB,black	#E0FFFF,black	#E0FFFF,black	ALDH6A1	chr14	74524368	74551196	4807	-	NM_001278593	protein_coding	MGC40271|MMSADHA|MMSDH	P33289	aldehyde dehydrogenase 6 family member A1	ALDH6A1
ALDH7A1	0.937544	0.65098	0.738627	0.694109	0.723048	0.939729	0.978908	0.124189	0.0165246	0.00850224	0.0224219	0.0570419	0.130276	0.407459	9.24183	9.14879	8.62252	8.80475	8.71506	8.77399	701	748	425	321	392	392	501		#B0E0E6,black	#B0E0E6,black	#B0E0E6,black	#B0E0E6,black			ALDH7A1	chr5	125877533	125931082	4936	-	NM_001201377	protein_coding	ATQ1|EPD|FLJ11738|FLJ92814|PDE	P13494	aldehyde dehydrogenase 7 family member A1	ALDH7A1
ALDH8A1	1.58447	7.57198	1.16807	1.03461	11.7945	0.885746	10.0975	0.0309016	0.00309709	0.0862975	0.0715138	0.00325552	0.478457	0.00120051	0	0.663996	2.92067	0.224124	0.0490897	3.56004	0	1	7	0	0	10	64577	#FFA07A,black	#FF0000,black	#B0E0E6,black	#87CEEB,black	#FF4500,black		#FF0000,black	ALDH8A1	chr6	135238528	135271260	2558	-	NM_022568	protein_coding	ALDH12|DJ352A20.2|DKFZp779D2315|MGC138650	P22745	aldehyde dehydrogenase 8 family member A1	ALDH8A1
ALDH9A1	0.947021	0.909229	0.815102	0.846959	0.75019	1.03908	0.920363	0.153395	0.178248	0.0181233	0.0868147	0.0694983	0.219579	0.204363	10.0979	10.0194	9.96062	9.80296	9.85827	9.68323	1270	1369	1076	642	867	737	223								ALDH9A1	chr1	165631449	165667900	2500	-	NM_000696	protein_coding	ALDH4|ALDH7|ALDH9|E3|TMABADH	P1365	aldehyde dehydrogenase 9 family member A1	ALDH9A1
ALDOA	1.08687	1.02066	0.650754	0.675657	0.675889	1.03827	1.03863	0.0864218	0.411092	0.00428267	0.0196187	0.0412383	0.223546	0.341255	13.3034	13.4235	13.3329	12.6835	12.7377	12.7382	11725	14506	11152	4733	6386	6132	226			#B0E0E6,black	#B0E0E6,black	#B0E0E6,black			ALDOA	chr16	30064411	30081741	3314	+	NM_000034	protein_coding	ALDA|GSD12|MGC10942|MGC17716|MGC17767	P20687	aldolase, fructose-bisphosphate A	ALDOA
ALDOB	1	1	1	1	1	1	1	1	1	1	1	1	1	1	0	0	0	0	0	0	0	0	0	0	0	0	229								ALDOB	chr9	104182842	104198062	2426	-	NM_000035	protein_coding	ALDB|ALDO2	P1310	aldolase, fructose-bisphosphate B	ALDOB
ALDOC	0.803985	0.889827	0.340221	0.243361	0.251191	0.715303	0.738318	0.0160184	0.141049	0.000687442	0.00159611	0.00373361	0.00698405	0.0315431	8.86416	8.5494	8.69576	7.30871	6.82533	6.87102	539	493	447	113	105	104	230			#87CEEB,black	#87CEEB,black	#87CEEB,black	#E0FFFF,black	#E0FFFF,black	ALDOC	chr17	26900133	26903951	1651	-	NM_005165	protein_coding	ALDC	P26484	aldolase, fructose-bisphosphate C	ALDOC
ALG1	1.07296	0.983562	0.927831	1.09395	0.947731	1.17904	1.02145	0.110264	0.427556	0.101067	0.189261	0.34926	0.0271398	0.407867	8.89481	8.9964	8.8709	8.78674	9.02435	8.81736	551	673	505	317	486	404	56052								ALG1	chr16	5121810	5137380	3934	+	NM_019109	protein_coding	CDG1K|HMAT1|HMT-1|HMT1	P18536	ALG1, chitobiosyldiphosphodolichol beta-mannosyltransferase	ALG1
ALG10	2.61416	1.15843	2.78957	1.90866	2.47594	0.684214	0.88757	0.000864918	0.103766	0.00075912	0.00749382	0.00854374	0.00546941	0.137328	3.48233	4.86868	3.69451	4.96238	4.4149	4.79031	12	37	13	22	19	24	84920	#FF6347,black		#B0E0E6,black	#87CEEB,black	#87CEEB,black	#E0FFFF,black		ALG10	chr12	34175216	34181236	3127	+	NM_032834	protein_coding	DIE2|FLJ14751|KCR1	P20591	ALG10, alpha-1,2-glucosyltransferase	ALG10
ALG10B	0.763339	1.84701	1.34823	1.31343	1.27748	0.974186	0.947528	0.0106311	0.00829689	0.00873506	0.038216	0.0890963	0.29026	0.285037	6.43046	6.04085	7.31565	6.86152	6.82379	6.78376	99	86	171	83	105	98	144245	#E0FFFF,black	#FFA07A,black	#E0FFFF,black	#E0FFFF,black	#B0E0E6,black			ALG10B	chr12	38710557	38723528	15888	+	NM_001013620	protein_coding	ALG10|KCR1	P29844	ALG10B, alpha-1,2-glucosyltransferase	ALG10B
ALG11	1.05934	1.12989	0.785931	1.12104	1.21072	1.42638	1.54049	0.143203	0.133289	0.0132537	0.144793	0.126117	0.00623042	0.0163197	9.45146	9.53463	9.62765	9.10393	9.6163	9.72732	811	978	854	395	733	760	440138				#FFA07A,black	#FFA07A,black	#FFE4c3,black	#FFA07A,black	ALG11	chr13	52586523	52603780	2565	+	NM_001004127	protein_coding	GT8|KIAA0266|UTP14C	P24695	ALG11, alpha-1,2-mannosyltransferase	ALG11
ALG12	0.817257	0.68739	0.758472	0.831397	0.811288	1.09615	1.06963	0.0185742	0.0213457	0.0101595	0.0737189	0.111821	0.0743831	0.244424	8.43432	8.14318	7.89352	8.03549	8.16793	8.13261	400	372	256	188	268	251	79087		#E0FFFF,black						ALG12	chr22	50296854	50312106	2373	-	NM_024105	protein_coding	CDG1G|ECM39|MGC111358|MGC3136|PP14673|hALG12	P13536	ALG12, alpha-1,6-mannosyltransferase	ALG12
ALG13	1.18531	1.1527	2.36357	1.14807	1.13845	0.485736	0.481666	0.0255965	0.108906	0.00107875	0.113316	0.196525	0.0015287	0.00589628	6.86301	7.10828	7.06802	8.10398	7.06222	7.05008	134	181	144	198	124	118	79868			#FFA07A,black	#E0FFFF,black	#E0FFFF,black	#87CEEB,black	#87CEEB,black	ALG13	chrX	110924346	111003875	7135	+	NM_001099922	protein_coding	CXorf45|FLJ23018|FLJ31785|GLT28D1|MDS031|MGC12423|YGL047W	P15241	ALG13, UDP-N-acetylglucosaminyltransferase subunit	ALG13
ALG14	0.878671	0.872471	1.45771	0.813525	1.14976	0.558083	0.788741	0.0419301	0.1152	0.0055443	0.0616073	0.182515	0.00233743	0.0487042	6.46022	6.27361	6.2634	7.00392	6.16248	6.66155	101	101	82	92	66	90	199857			#B0E0E6,black	#87CEEB,black	#B0E0E6,black	#B0E0E6,black	#E0FFFF,black	ALG14	chr1	95448279	95538507	1094	-	NM_001305242	protein_coding	MGC19780	P33189	ALG14, UDP-N-acetylglucosaminyltransferase subunit	ALG14
ALG1L	1.83671	1.05512	1.84941	0.78221	0.805369	0.42295	0.435472	0.00215235	0.285835	0.00210468	0.0458949	0.106588	0.00107793	0.00457121	1.42459	2.30171	1.50199	2.31165	1.07021	1.11231	2	5	2	3	1	1	200810	#FFA07A,black		#FF4500,black	#FFA07A,black	#FFA07A,black	#87CEEB,black	#87CEEB,black	ALG1L	chr3	125648118	125655887	921	-	NM_001015050	protein_coding	ALG1L1	P17161	ALG1, chitobiosyldiphosphodolichol beta-mannosyltransferase-like	ALG1L
ALG1L2	0.622941	0.360328	0.844871	0.745327	0.367285	0.882178	0.434724	0.00353667	0.00304611	0.0260009	0.0334014	0.0130576	0.0442882	0.0287933	1.47262	0.789786	0	1.22942	1.04856	0.0275906	2	1	0	1	1	0	644974	#B0E0E6,black	#87CEEB,black			#87CEEB,black		#87CEEB,black	ALG1L2	chr3	129800674	129817233	969	+	NM_001136152	protein_coding	.	P33863	ALG1, chitobiosyldiphosphodolichol beta-mannosyltransferase-like 2	ALG1L2
ALG1L9P	0.220405	0.417922	1.07736	0.920583	0.228872	0.854478	0.212437	0.00139467	0.00415554	0.101823	0.204917	0.00429217	0.0295372	0.00552263	2.18177	0	0.923074	2.28927	2.06239	0.0543807	4	0	1	3	3	0	285407	#00BFFF,black	#87CEEB,black	#FF6347,black	#FFA07A,black	#87CEEB,black		#00BFFF,black	ALG1L9P	chr11	71505409	71524905	3870	-	NR_073386	misc_RNA	.	.	asparagine-linked glycosylation 1-like 9, pseudogene	ALG1L9P
ALG2	1.05028	1.22854	0.768658	0.931577	0.789073	1.21195	1.02656	0.172521	0.0618778	0.0111807	0.234644	0.0935991	0.0203554	0.3872	10.1805	10.2513	10.4775	9.80096	10.0783	9.83878	1345	1608	1540	641	1010	821	85365								ALG2	chr9	101978707	101984246	2989	-	NM_033087	protein_coding	CDGIi|FLJ14511|NET38|hALPG2	P24795	ALG2, alpha-1,3/1,6-mannosyltransferase	ALG2
ALG3	1.10629	1.04827	1.08104	1.15869	1.26299	1.07183	1.16831	0.063802	0.307778	0.09544	0.103542	0.0956146	0.112582	0.095702	10.5054	10.6511	10.5734	10.6178	10.7179	10.8422	1685	2122	1646	1130	1574	1647	10195				#FFE4c3,black	#FFE4c3,black			ALG3	chr3	183960117	183967313	2023	-	NR_024533	protein_coding	CDGS4|D16Ertd36e|NOT56L|Not56	.	ALG3, alpha-1,3- mannosyltransferase	ALG3
ALG5	1.28923	1.19711	1.09258	1.23507	1.30746	1.13041	1.19667	0.0119641	0.0767926	0.0787106	0.0593359	0.0775901	0.0460453	0.0770381	9.98689	10.3534	10.2464	10.1146	10.2915	10.3737	1176	1726	1312	797	1171	1190	29880	#FFE4c3,black			#FFE4c3,black	#FFE4c3,black			ALG5	chr13	37523908	37573504	1192	-	NM_013338	protein_coding	RP11-421P11.2|bA421P11.2	P34045	ALG5, dolichyl-phosphate beta-glucosyltransferase	ALG5
ALG6	0.832375	0.366066	0.665733	0.473082	0.5358	0.710619	0.804827	0.0222148	0.00314173	0.00476812	0.00562109	0.0175407	0.00672339	0.0566293	7.0093	6.74461	5.55948	6.42232	5.92947	6.10907	148	140	50	61	56	61	29929		#87CEEB,black		#E0FFFF,black	#E0FFFF,black	#E0FFFF,black		ALG6	chr1	63833261	63904233	3371	+	NM_013339	protein_coding	.	P7488	ALG6, alpha-1,3-glucosyltransferase	ALG6
ALG8	0.923362	1.17845	0.927347	1.04621	0.86232	1.12818	0.929878	0.0922711	0.0883323	0.100062	0.314668	0.171292	0.047362	0.229789	7.99122	7.87619	8.22811	7.8824	8.05639	7.77752	294	309	323	169	248	196	79053								ALG8	chr11	77811988	77850699	1743	-	NM_024079	protein_coding	CDG1H|MGC2840	P21107	ALG8, alpha-1,3-glucosyltransferase	ALG8
ALG9	0.900564	0.846325	1.23319	1.14666	0.868173	0.929831	0.704004	0.0601158	0.0862272	0.0172862	0.114709	0.180073	0.105349	0.0241353	8.27835	8.12725	8.03763	8.58075	8.47579	8.0744	359	368	283	275	332	241	79796			#FFE4c3,black				#E0FFFF,black	ALG9	chr11	111652919	111742305	6644	-	NM_024740	protein_coding	CDG1L|DIBD1|DKFZp586M2420|FLJ21845|LOH11CR1J	P4320	ALG9, alpha-1,2-mannosyltransferase	ALG9
ALK	0.35373	0.35373	0.362142	0.355545	0.356626	0.981784	0.98477	0.00293967	0.00293967	0.00506485	0.00946924	0.0136046	0.163214	0.117846	1.49928	0	0	0.0339071	0.00738445	0.0117661	2	0	0	0	0	0	238	#87CEEB,black	#87CEEB,black	#87CEEB,black	#00BFFF,black	#00BFFF,black			ALK	chr2	29415640	30144477	6265	-	NM_004304	protein_coding	CD246|NBLST3|TFG/ALK	P25637	anaplastic lymphoma receptor tyrosine kinase	ALK
ALKBH1	0.601726	0.757783	1.47691	0.899014	0.589637	0.608711	0.399236	0.0030749	0.0370662	0.00518412	0.157447	0.0239835	0.00321816	0.00375635	5.3771	4.64427	4.97695	5.93968	5.22351	4.61499	47	32	33	44	34	21	8846	#B0E0E6,black	#E0FFFF,black	#FFE4c3,black		#B0E0E6,black	#B0E0E6,black	#87CEEB,black	ALKBH1	chr14	78138749	78174356	2585	-	NM_006020	protein_coding	ABH|ABH1|ALKBH|alkB|hABH	P18609	alkB homolog 1, histone H2A dioxygenase	ALKBH1
ALKBH2	0.988182	1.2762	0.828395	0.94586	1.19853	1.1418	1.44681	0.397211	0.0464659	0.0211678	0.279363	0.135238	0.0401323	0.0219436	7.18787	7.17072	7.53972	6.91626	7.10757	7.44914	168	189	200	86	128	156	121642		#FFE4c3,black	#FFA07A,black	#FFA07A,black	#FF6347,black		#FFE4c3,black	ALKBH2	chr12	109525993	109531293	1186	-	NM_001205180	protein_coding	ABH2|FLJ99103|MGC90512	P8894	alkB homolog 2, alpha-ketoglutarate-dependent dioxygenase	ALKBH2
ALKBH3	1.20814	1.0731	1.35199	1.58516	1.5979	1.17247	1.18189	0.0209976	0.235525	0.00857854	0.0144414	0.0298952	0.0289139	0.086023	7.56091	7.83369	7.66269	7.99599	8.22554	8.23709	218	300	218	183	279	270	221120			#FFE4c3,black	#FFA07A,black	#FFA07A,black			ALKBH3	chr11	43902357	43941825	1569	+	NM_139178	protein_coding	ABH3|DEPC-1|DEPC1|FLJ43614|MGC118790|MGC118792|MGC118793|PCA1	P18624	alkB homolog 3, alpha-ketoglutarate-dependent dioxygenase	ALKBH3
ALKBH3-AS1	1.79276	1	1.02382	2.05189	1.0082	2.00416	0.984748	0.0198946	1	0.0727327	0.0230953	0.087113	0.0345789	0.11789	0	0.842186	0	0.0339577	1.03695	0.0117837	0	1	0	0	1	0	100507300	#FFA07A,black			#FFA07A,black		#FFA07A,black		ALKBH3-AS1	chr11	43930839	43942494	1927	-	NR_038907	lncRNA	.	.	ALKBH3 antisense RNA 1	ALKBH3-AS1
ALKBH4	0.767496	0.940993	0.616373	0.574378	0.736506	0.931867	1.1949	0.0110574	0.26334	0.00338498	0.0101038	0.0628461	0.109952	0.0780364	7.81549	7.43372	7.72774	7.11736	7.01556	7.37426	260	227	228	99	120	148	54784	#E0FFFF,black			#E0FFFF,black				ALKBH4	chr7	102096667	102105321	2121	-	NM_017621	protein_coding	ABH4|FLJ20013	P26589	alkB homolog 4, lysine demethylase	ALKBH4
ALKBH5	0.722276	0.984591	0.705043	0.54579	0.507285	0.774123	0.71951	0.00739742	0.432038	0.00642943	0.0085133	0.0149481	0.011786	0.0271713	10.7534	10.284	10.731	10.2492	9.87979	9.77424	2001	1645	1836	875	880	785	54890	#E0FFFF,black			#B0E0E6,black	#B0E0E6,black	#E0FFFF,black	#E0FFFF,black	ALKBH5	chr17	18086867	18113267	3433	+	NM_017758	protein_coding	ABH5|FLJ20308|OFOXD|OFOXD1	P10003	alkB homolog 5, RNA demethylase	ALKBH5
ALKBH6	1.27385	1.20138	1.78021	1.69637	1.97571	0.952902	1.10981	0.0131318	0.0744666	0.00239016	0.0110879	0.0148541	0.175639	0.16137	8.52396	8.87316	8.78865	9.35601	9.28641	9.50633	426	618	477	471	583	652	84964	#FFE4c3,black							ALKBH6	chr19	36500018	36505141	1885	-	NM_001297701	protein_coding	ABH6|MGC15677	P30186	alkB homolog 6	ALKBH6
ALKBH7	1.30236	1.17427	1.11665	1.28162	1.19586	1.14773	1.07094	0.0110931	0.0912712	0.0551146	0.0450989	0.137362	0.0374941	0.241035	8.00057	8.3817	8.23233	8.15975	8.35853	8.25862	296	439	324	205	306	274	84266	#FFE4c3,black		#FFA07A,black	#FFA07A,black	#FFA07A,black			ALKBH7	chr19	6372444	6375261	1331	+	NM_032306	protein_coding	ABH7|MGC10974|SPATA11|UNQ6002	P22120	alkB homolog 7	ALKBH7
ALKBH8	1.04135	0.692569	1.69822	1.8097	1.82409	1.06565	1.07412	0.20892	0.0221693	0.00283099	0.00886229	0.0188273	0.12652	0.23296	5.8089	5.86736	5.27893	6.57292	6.66465	6.67608	64	76	41	68	94	91	91801		#E0FFFF,black						ALKBH8	chr11	107373453	107436461	4173	-	NM_001301010	protein_coding	ABH8|FLJ38204|MGC10235	P4452	alkB homolog 8, tRNA methyltransferase	ALKBH8
ALLC	1.86671	0.539638	1.26454	0.546089	0.54995	0.431848	0.434902	0.00204274	0.00821089	0.0139314	0.0324979	0.0495258	0.0219566	0.0288828	0.889936	1.79044	0	1.22855	0.0171428	0.0273083	1	3	0	1	0	0	55821	#FFA07A,black	#B0E0E6,black	#FF6347,black			#87CEEB,black	#87CEEB,black	ALLC	chr2	3705786	3750260	1444	+	NM_018436	protein_coding	ALC	P29146	allantoicase	ALLC
ALMS1	0.701266	0.771431	0.920228	0.958942	1.12413	1.04207	1.22158	0.0062399	0.0416983	0.0866852	0.326333	0.216269	0.205687	0.0647791	7.14518	6.63321	6.77079	7.02524	7.08469	7.31399	163	130	117	93	126	142	7840	#E0FFFF,black	#E0FFFF,black	#E0FFFF,black					ALMS1	chr2	73612886	73837046	12922	+	NM_015120	protein_coding	ALSS|DKFZp686A118|DKFZp686D1828|KIAA0328	P5549	ALMS1, centrosome and basal body associated protein	ALMS1
ALMS1-IT1	11.7773	5.57215	5.44085	14.7997	13.1372	2.7201	2.41455	0.00118074	0.00428619	0.00249282	0.00175525	0.00299105	0.000797771	0.00407168	0	3.55794	2.47823	2.44383	3.88749	3.71558	0	14	5	3	13	11	100874291	#FF0000,black	#FF4500,black	#00BFFF,black	#B0E0E6,black	#B0E0E6,black	#FF6347,black	#FF6347,black	ALMS1-IT1	chr2	73684230	73686604	1761	+	NR_046762	lncRNA	.	.	ALMS1 intronic transcript 1	ALMS1-IT1
ALMS1P	1.29032	0.220688	0.246715	0.226135	0.711669	0.916583	2.88458	0.0118874	0.00139703	0.000358448	0.00326498	0.0526362	0.417326	0.00954428	2.17992	2.54765	0	0.160838	0.0351746	1.6892	4	6	0	0	0	2	.	#FFE4c3,black	#00BFFF,black	#87CEEB,black	#87CEEB,black			#FF6347,black	ALMS1P	chr2	73872046	73912694	1592	+	NR_003683	.	ALMS1L	.	.	ALMS1P
ALOX12	1	2.87349	2.37046	4.14285	1.02299	1.7477	0.431557	1	0.0111174	0.00940265	0.00622342	0.0797189	0.00254937	0.0272098	0	0	1.5228	1.24517	2.05062	0.0327894	0	0	2	1	3	0	239		#FF6347,black	#FF6347,black	#FF6347,black		#FFA07A,black	#87CEEB,black	ALOX12	chr17	6899384	6914055	2358	+	NM_000697	protein_coding	12-LOX|12S-LOX|LOG12	P25345	arachidonate 12-lipoxygenase	ALOX12
ALOX12-AS1	0.701788	1.4988	2.07441	0.971961	2.48912	0.468547	1.19991	0.00626566	0.0184825	0.00149721	0.378158	0.00844706	0.00138744	0.0752528	2.12784	1.61695	2.71165	3.18054	2.08681	3.44348	4	3	6	6	3	9	100506713	#E0FFFF,black	#FFE4c3,black		#B0E0E6,black	#FFE4c3,black	#87CEEB,black		ALOX12-AS1	chr17	6888442	6915653	651	-	NR_040089	lncRNA	.	.	ALOX12 antisense RNA 1	ALOX12-AS1
ALOX12B	1	1.94061	1.02394	2.05196	1.00824	2.00398	0.984668	1	0.026823	0.0726547	0.0230932	0.0870895	0.0345476	0.118044	0	0	0.956508	0.0341364	1.037	0.0118457	0	0	1	0	1	0	242		#FF6347,black		#FFA07A,black		#FFA07A,black		ALOX12B	chr17	7975954	7991021	2502	-	NM_001139	protein_coding	12R-LOX	P25874	arachidonate 12-lipoxygenase, 12R type	ALOX12B
ALOX12P2	1	1	1	1	1	1	1	1	1	1	1	1	1	1	0	0	0	0	0	0	0	0	0	0	0	0	245								ALOX12P2	chr17	6756895	6803668	2995	+	NR_002710	misc_RNA	ALOX12E|MGC43625	.	arachidonate 12-lipoxygenase pseudogene 2	ALOX12P2
ALOX15	1	1	3.39959	1.00524	1.00835	0.295693	0.296611	1	1	0.0047447	0.0880171	0.0870301	0.00988974	0.0127608	0	0	0	1.76536	0.00753297	0.0120027	0	0	0	2	0	0	246			#FF6347,black			#87CEEB,black	#87CEEB,black	ALOX15	chr17	4534214	4544960	2684	-	NM_001140	protein_coding	15-LOX-1|15LOX-1	P21465	arachidonate 15-lipoxygenase	ALOX15
ALOX15B	0.328557	1.20952	0.0432096	0.0996588	0.0346705	2.30641	0.80238	0.000645109	0.0703168	8.11085e-05	0.000601251	0.000288017	0.00114266	0.269004	5.02056	3.41478	5.295	0.488057	1.6937	0.170415	36	13	41	0	2	0	247	#87CEEB,black		#1E90FF,black	#87CEEB,black	#1E90FF,black	#FF6347,black		ALOX15B	chr17	7942358	7952451	2702	+	NM_001141	protein_coding	15-LOX-2	P15656	arachidonate 15-lipoxygenase, type B	ALOX15B
ALOX15P1	1	1	1	1	1	1	1	1	1	1	1	1	1	1	0	0	0	0	0	0	0	0	0	0	0	0	100652883								ALOX15P1	chr17	6561038	6564701	672	+	NR_045985	misc_RNA	ALOX15P	.	arachidonate 15-lipoxygenase pseudogene 1	ALOX15P1
ALOX5	1	1	1	1	1	1	1	1	1	1	1	1	1	1	0	0	0	0	0	0	0	0	0	0	0	0	240								ALOX5	chr10	45869624	45941567	2644	+	NM_000698	protein_coding	5-LO|5-LOX|5LPG|LOG5|MGC163204	P5885	arachidonate 5-lipoxygenase	ALOX5
ALOX5AP	1.52802	1.28596	3.76984	4.41743	4.32386	1.17178	1.14696	0.00439609	0.0440474	0.000454092	0.00144509	0.00332827	0.0291095	0.114411	5.71383	6.32549	6.07668	7.62833	7.85703	7.82615	60	105	72	142	216	203	241	#FFA07A,black	#FFE4c3,black	#FF0000,black	#FF0000,black	#FF0000,black			ALOX5AP	chr13	31287615	31338565	1395	+	NM_001204406	protein_coding	FLAP	P36002	arachidonate 5-lipoxygenase activating protein	ALOX5AP
ALOXE3	0.689206	0.53636	5.13962	9.24331	7.92061	1.79844	1.54109	0.00568146	0.00805491	0.000298555	0.000646378	0.00167432	0.00230847	0.0162918	3.09145	2.55446	2.19273	5.45311	6.29986	6.07706	9	7	4	31	73	60	59344	#E0FFFF,black	#B0E0E6,black	#FF4500,black	#FF0000,black	#FF0000,black	#FFA07A,black	#FFA07A,black	ALOXE3	chr17	7999218	8022234	3454	-	NM_021628	protein_coding	E-LOX|MGC119694|MGC119695|MGC119696|eLOX3	P22583	arachidonate lipoxygenase 3	ALOXE3
ALPI	1	1	1	1	1	1	1	1	1	1	1	1	1	1	0	0	0	0	0	0	0	0	0	0	0	0	248								ALPI	chr2	233320822	233325455	3274	+	NM_001631	protein_coding	IAP	P1781	alkaline phosphatase, intestinal	ALPI
ALPK1	0.812057	1.05039	2.21699	1.8198	1.99066	0.820842	0.897907	0.0175109	0.300806	0.00125853	0.00870253	0.0145446	0.0193593	0.15536	6.34042	6.04007	6.41135	7.48902	7.2042	7.33366	93	86	91	129	137	144	80216			#FFA07A,black	#FFE4c3,black	#FFE4c3,black			ALPK1	chr4	113218499	113363764	5581	+	NM_025144	protein_coding	8430410J10Rik|FLJ22670|KIAA1527|LAK	P19489	alpha kinase 1	ALPK1
ALPK2	0.995174	0.889719	2.44994	2.07635	2.20358	0.84751	0.89944	0.457415	0.140868	0.000994315	0.00589459	0.01116	0.0269117	0.158258	8.08954	8.08256	7.92096	9.38229	9.14359	9.22939	315	357	261	480	528	538	115701				#E0FFFF,black				ALPK2	chr18	56148482	56296189	7300	-	NM_052947	protein_coding	FLJ34875|FLJ43253|HAK	P31829	alpha kinase 2	ALPK2
ALPK3	0.282551	2.13496	1.79206	0.29315	2.13774	0.163583	1.1929	0.00199312	0.00547681	0.00233651	0.00428421	0.0120364	0.00294545	0.0791948	1.82342	0	2.91762	2.66503	0.0531278	2.9195	3	0	7	4	0	6	57538	#00BFFF,black	#FF6347,black	#FF4500,black		#FF4500,black	#00BFFF,black		ALPK3	chr15	85359911	85416713	10917	+	NM_020778	protein_coding	FLJ12881|FLJ21176|KIAA1330|MAK|MIDORI	P16118	alpha kinase 3	ALPK3
ALPL	0.346325	2.3662	1.50534	2.41483	1.25759	1.60417	0.83542	0.000710643	0.00426271	0.00471879	0.00407062	0.0982291	0.00354696	0.0768518	2.12665	0.596843	3.36922	2.71673	3.39857	2.45731	4	1	10	4	9	4	249	#87CEEB,black	#FF6347,black	#1E90FF,black	#00BFFF,black	#1E90FF,black	#FFA07A,black	#E0FFFF,black	ALPL	chr1	21835858	21904905	2596	+	NM_000478	protein_coding	AP-TNAP|APTNAP|FLJ40094|FLJ93059|HOPS|MGC161443|MGC167935|TNAP|TNSALP	P23651	alkaline phosphatase, liver/bone/kidney	ALPL
ALPP	1.76904	2.89877	1.03495	1.00751	1.012	0.973491	0.977824	0.0207771	0.0109411	0.0668082	0.0864665	0.0850955	0.202671	0.131927	0	0.822963	1.53544	0.0495599	0.0107998	0.0172066	0	1	2	0	0	0	250	#FFA07A,black	#FF6347,black						ALPP	chr2	233243244	233247599	2971	+	NM_001632	protein_coding	ALP|FLJ61142|PALP|PLAP	P14545	alkaline phosphatase, placental	ALPP
ALPPL2	1	1	1	1	1	1	1	1	1	1	1	1	1	1	0	0	0	0	0	0	0	0	0	0	0	0	251								ALPPL2	chr2	233271552	233275424	2494	+	NM_031313	protein_coding	ALPG|ALPPL|GCAP	P23411	alkaline phosphatase, placental like 2	ALPPL2
ALS2	0.76701	0.885184	1.18954	1.14925	1.16572	0.966128	0.979975	0.0110064	0.133517	0.0246333	0.112171	0.164878	0.23997	0.41204	7.16211	6.77943	6.98616	7.41251	7.3628	7.38333	165	144	136	122	153	149	57679	#E0FFFF,black							ALS2	chr2	202564986	202645895	9279	-	NM_020919	protein_coding	ALS2CR6|ALSJ|FLJ31851|IAHSP|KIAA1563|MGC87187|PLSJ	P3798	ALS2, alsin Rho guanine nucleotide exchange factor	ALS2
ALS2CL	3.12899	0.592393	10.9611	15.0355	9.76235	1.37171	0.890638	0.000614253	0.0112897	0.000139618	0.000435433	0.00138238	0.00782827	0.142415	0.755372	2.40107	0	4.20969	4.66567	4.0426	1	6	0	13	23	14	259173	#FF6347,black	#B0E0E6,black	#FFA07A,black	#FF6347,black	#FFA07A,black	#FFE4c3,black		ALS2CL	chr3	46710485	46735194	5431	-	NM_182775	protein_coding	DKFZp686P238|MGC129698|RN49018	P5828	ALS2 C-terminal like	ALS2CL
ALS2CR11	1.12095	0.927449	0.809403	0.373323	0.223951	0.461233	0.276687	0.0520121	0.223013	0.017	0.00326693	0.00318802	0.00133182	0.00192896	4.32708	4.49181	4.21842	4.02201	2.90558	2.16834	22	28	19	11	6	3	151254			#FFE4c3,black	#B0E0E6,black	#87CEEB,black	#87CEEB,black	#87CEEB,black	ALS2CR11	chr2	202352144	202483905	7707	-	NM_001168221	protein_coding	DKFZp686H0636|FLJ25351|FLJ40332	P24815	amyotrophic lateral sclerosis 2 chromosome region candidate 11	ALS2CR11
ALS2CR12	1	3.76117	6.29999	9.41897	4.34259	1.49508	0.6893	1	0.0071446	0.00211391	0.00252792	0.00903265	0.00487834	0.0216449	0	0	1.91118	2.65535	3.23557	2.11855	0	0	3	4	8	3	130540		#FF4500,black	#FF4500,black	#FF0000,black	#FF6347,black	#FFE4c3,black	#E0FFFF,black	ALS2CR12	chr2	202152994	202222121	2405	-	NM_139163	protein_coding	.	P1004	amyotrophic lateral sclerosis 2 chromosome region candidate 12	ALS2CR12
ALX1	1	1	1	1	1	1	1	1	1	1	1	1	1	1	0	0	0	0	0	0	0	0	0	0	0	0	8092								ALX1	chr12	85674036	85695561	1293	+	NM_006982	protein_coding	CART1|FND3	P29688	ALX homeobox 1	ALX1
ALX3	1	1	1	1	1	1	1	1	1	1	1	1	1	1	0	0	0	0	0	0	0	0	0	0	0	0	257								ALX3	chr1	110602997	110613322	1478	-	NM_006492	protein_coding	MGC138212|MGC141988	P8777	ALX homeobox 3	ALX3
ALX4	1	1	1	1	1	1	1	1	1	1	1	1	1	1	0	0	0	0	0	0	0	0	0	0	0	0	60529								ALX4	chr11	44282278	44331716	5466	-	NM_021926	protein_coding	FND2|KIAA1788	P29516	ALX homeobox 4	ALX4
ALYREF	1.14788	1.0162	0.834857	0.7637	0.898837	0.914767	1.07664	0.0374317	0.429729	0.0229037	0.0389885	0.234037	0.0779637	0.226811	9.69757	9.89654	9.72075	9.43717	9.30864	9.5437	962	1257	911	498	592	669	10189			#E0FFFF,black	#B0E0E6,black	#E0FFFF,black			ALYREF	chr17	79845711	79849462	1097	-	NM_005782	protein_coding	.	P12231	Aly/REF export factor	ALYREF
AMACR	1.00725	1.4369	1.1608	1.09765	1.03911	0.945598	0.895167	0.436672	0.0227275	0.0325397	0.182239	0.389803	0.148517	0.150328	5.74231	5.75273	6.26526	5.95742	5.87672	5.79765	61	70	82	44	54	49	23600		#FFE4c3,black						AMACR	chr5	33987091	34008220	2603	-	NM_001167595	protein_coding	CBAS4|RACE|RM	P32115	alpha-methylacyl-CoA racemase	AMACR
AMBN	1	1	1	1	1	1	1	1	1	1	1	1	1	1	0	0	0	0	0	0	0	0	0	0	0	0	258								AMBN	chr4	71457975	71473004	2002	+	NM_016519	protein_coding	.	P27192	ameloblastin	AMBN
AMBP	0.265032	0.626203	0.126578	0.113607	0.115663	0.897523	0.913771	0.000453499	0.0140076	6.57678e-05	0.00131704	0.00163652	0.458328	0.284545	3.1816	1.26584	2.5063	0.199695	0.0437153	0.0695992	9	2	5	0	0	0	259	#87CEEB,black	#B0E0E6,black						AMBP	chr9	116822408	116840752	1433	-	NM_001633	protein_coding	A1M|EDC1|HCP|HI30|IATIL|ITI|ITIL|ITILC|UTI	P35145	alpha-1-microglobulin/bikunin precursor	AMBP
AMBRA1	1.15053	1.08775	0.563449	0.48669	0.837797	0.863769	1.48691	0.0363427	0.201785	0.00241549	0.00606431	0.139189	0.0336142	0.0191893	6.91759	7.11988	7.03893	6.08995	5.87866	6.66226	139	182	141	48	54	90	55626					#FFA07A,black		#FFE4c3,black	AMBRA1	chr11	46417962	46615619	5546	-	NM_001300731	protein_coding	DCAF3|FLJ20294|KIAA1736|MGC33725|WDR94	P19750	autophagy and beclin 1 regulator 1	AMBRA1
AMD1	1.1053	1.0596	1.28434	1.31315	1.24727	1.02243	0.971138	0.064732	0.272317	0.0123164	0.0382679	0.10353	0.317524	0.374756	10.4916	10.636	10.5751	10.8526	10.8846	10.8104	1669	2100	1648	1330	1767	1611	262								AMD1	chr6	111135824	111216915	3618	+	NM_001287215	protein_coding	ADOMETDC|AMD|DKFZp313L1234|FLJ26964|SAMDC	P4387	adenosylmethionine decarboxylase 1	AMD1
AMDHD1	1	1.92151	2.34668	3.10384	2.11134	1.32265	0.899712	1	0.0275748	0.00961978	0.00969742	0.0323995	0.00993599	0.158778	0	0	0.942243	1.23062	1.63405	1.07816	0	0	1	1	2	1	144193		#FF6347,black	#B0E0E6,black	#E0FFFF,black	#87CEEB,black	#FFE4c3,black		AMDHD1	chr12	96337071	96362370	2136	+	NM_152435	protein_coding	MGC35366	P22538	amidohydrolase domain containing 1	AMDHD1
AMDHD2	0.884676	1.06662	2.3962	0.910934	0.476522	0.380157	0.198866	0.0460786	0.252466	0.00104527	0.182006	0.0126221	0.000853847	0.00122335	2.80697	2.63019	2.90002	4.06772	2.67239	1.73759	7	7	7	12	5	2	51005			#FFE4c3,black	#B0E0E6,black	#87CEEB,black	#87CEEB,black	#00BFFF,black	AMDHD2	chr16	2570363	2580955	2077	+	NM_001145815	protein_coding	.	P2735	amidohydrolase domain containing 2	AMDHD2
AMELX	2.34386	0.539453	0.569296	0.545826	0.549641	0.958774	0.965475	0.0011	0.00820197	0.0114582	0.0324882	0.0495172	0.271916	0.159511	0.890431	2.11932	0	0.0776824	0.0169453	0.0269938	1	4	0	0	0	0	265	#FF6347,black	#B0E0E6,black						AMELX	chrX	11311533	11318881	835	+	NM_001142	protein_coding	AIH1|ALGN|AMG|AMGL|AMGX	P30519	amelogenin, X-linked	AMELX
AMELY	1	1	1	1	1	1	1	1	1	1	1	1	1	1	0	0	0	0	0	0	0	0	0	0	0	0	266								AMELY	chrY	6733959	6742068	802	-	NM_001143	protein_coding	AMGL|AMGY	P20891	amelogenin, Y-linked	AMELY
AMER1	2.34125	2.49608	2.17599	1.31833	1.29196	0.605853	0.593736	0.00110287	0.00378469	0.00131946	0.0373038	0.0832328	0.00315856	0.0113846	3.78404	5.01131	5.1037	4.90571	4.18275	4.1536	15	41	36	21	16	15	139285	#FF6347,black	#FF6347,black	#FFE4c3,black	#E0FFFF,black	#E0FFFF,black	#B0E0E6,black	#B0E0E6,black	AMER1	chrX	63404997	63425624	8443	-	NM_152424	protein_coding	.	P2304	APC membrane recruitment protein 1	AMER1
AMER2	1	1	1	1	1	1	1	1	1	1	1	1	1	1	0	0	0	0	0	0	0	0	0	0	0	0	219287								AMER2	chr13	25735817	25746305	9939	-	NM_199138	protein_coding	.	P19600	APC membrane recruitment protein 2	AMER2
AMER3	1	1	1	1	1	1	1	1	1	1	1	1	1	1	0	0	0	0	0	0	0	0	0	0	0	0	205147								AMER3	chr2	131513077	131525707	12576	+	NM_152698	protein_coding	.	P27086	APC membrane recruitment protein 3	AMER3
AMFR	1.05636	0.868329	2.1484	1.63081	1.43	0.759083	0.665613	0.152085	0.109893	0.00136368	0.0128758	0.0483075	0.0102172	0.0182783	8.22061	8.29972	8.01692	9.32387	8.9262	8.73663	345	415	279	461	454	382	267			#FFE4c3,black			#E0FFFF,black	#B0E0E6,black	AMFR	chr16	56395364	56459450	3600	-	NM_001144	protein_coding	GP78|RNF45	P9112	autocrine motility factor receptor	AMFR
AMH	0.550223	0.550223	2.00475	2.86113	1.76452	1.42718	0.88017	0.00873938	0.00873938	0.00164714	0.00287354	0.0209528	0.00621135	0.125907	0.861911	0	0	1.86533	2.3785	1.68119	1	0	0	2	4	2	268	#87CEEB,black	#B0E0E6,black		#FFA07A,black		#FFE4c3,black		AMH	chr19	2249113	2252072	2018	+	NM_000479	protein_coding	MIF|MIS	P23410	anti-Mullerian hormone	AMH
AMHR2	1	1	1	1	1	1	1	1	1	1	1	1	1	1	0	0	0	0	0	0	0	0	0	0	0	0	269								AMHR2	chr12	53817639	53825318	1996	+	NM_020547	protein_coding	AMHR|MISR2|MISRII	P23433	anti-Mullerian hormone receptor type 2	AMHR2
AMICA1	1	1	1	1	1	1	1	1	1	1	1	1	1	1	0	0	0	0	0	0	0	0	0	0	0	0	.								AMICA1	chr11	118064442	118095809	2981	-	NM_153206	.	AMICA|CREA7-1|CREA7-4|FLJ37080|Gm638|JAML|MGC118814|MGC118815	P26401	.	AMICA1
AMIGO1	0.450535	1.58578	1.04645	0.585137	0.902929	0.559166	0.862853	0.00125486	0.0144179	0.187135	0.0107928	0.242307	0.00235295	0.103325	1.84364	0.693353	2.50884	1.90914	1.07049	1.69633	3	1	5	2	1	2	57463	#87CEEB,black	#FFA07A,black	#FF6347,black	#FFA07A,black	#FF6347,black	#B0E0E6,black		AMIGO1	chr1	110049446	110052336	2471	-	NM_020703	protein_coding	AMIGO|AMIGO-1	P27802	adhesion molecule with Ig-like domain 1	AMIGO1
AMIGO2	1.49894	1.30485	6.429	6.07721	6.53961	0.945282	1.01721	0.00481715	0.0398977	0.000231095	0.000980718	0.00203121	0.147461	0.425484	8.32058	8.90453	8.70447	11.0052	10.924	11.0298	370	632	450	1479	1816	1876	347902	#FFE4c3,black	#FFE4c3,black	#FF4500,black	#FF4500,black	#FF4500,black			AMIGO2	chr12	47469490	47473734	6417	-	NM_181847	protein_coding	ALI1|DEGA	P5722	adhesion molecule with Ig-like domain 2	AMIGO2
AMIGO3	1.5957	0.95884	0.604742	0.552202	0.574984	0.913121	0.950792	0.00362691	0.325946	0.00313576	0.00884257	0.0219904	0.0755627	0.296416	4.65384	5.32803	4.5932	3.92823	3.79711	3.85543	28	51	25	10	12	12	386724	#FFA07A,black							AMIGO3	chr3	49754267	49757238	2972	-	NM_198722	protein_coding	AMIGO-3|MGC120552	P8795	adhesion molecule with Ig-like domain 3	AMIGO3
AMMECR1	1.01965	1.00345	0.753383	0.739355	0.922541	0.98138	1.22453	0.337435	0.484795	0.009696	0.0318094	0.285525	0.342407	0.0635251	9.66427	9.69234	9.66924	9.25572	9.22861	9.54795	940	1091	879	439	560	671	9949			#B0E0E6,black	#B0E0E6,black	#E0FFFF,black			AMMECR1	chrX	109437414	109683461	5604	-	NM_001025580	protein_coding	AMMERC1	P4169	Alport syndrome, mental retardation, midface hypoplasia and elliptocytosis chromosomal region gene 1	AMMECR1
AMMECR1L	1.26104	1.26378	1.5979	1.76125	1.45093	1.10223	0.908027	0.0142517	0.0498548	0.00360588	0.00970736	0.0450935	0.0677597	0.17565	7.89448	8.2291	8.23223	8.57066	8.71108	8.43147	275	395	324	273	391	309	83607	#FFE4c3,black	#FFE4c3,black		#FFE4c3,black				AMMECR1L	chr2	128619207	128643514	4776	-	NM_001199140	protein_coding	FLJ38552|MGC4268	P10705	AMMECR1 like	AMMECR1L
AMN	1	1	1.02402	3.07966	1.00827	3.00741	0.984618	1	1	0.0726062	0.00982879	0.0870748	0.0126648	0.118141	0	0	0	0.0342481	1.62277	0.0118845	0	0	0	0	2	0	81693				#FF6347,black		#FF6347,black		AMN	chr14	103388993	103397179	1557	+	NM_030943	protein_coding	PRO1028	P16079	amnion associated transmembrane protein	AMN
AMN1	1.26151	1.11201	1.56535	1.76139	1.53899	1.12524	0.983165	0.0142081	0.157941	0.00394075	0.00970463	0.0347765	0.049174	0.425829	6.16128	6.49643	6.31444	6.80776	6.97799	6.78326	82	118	85	80	117	98	196394	#FFE4c3,black		#FFE4c3,black	#FFA07A,black	#FFE4c3,black			AMN1	chr12	31824071	31882108	2590	-	NM_001278411	protein_coding	.	P21584	antagonist of mitotic exit network 1 homolog	AMN1
AMOT	4.88363	1	1.15242	4.20046	9.64169	3.64491	8.36649	0.00284107	1	0.0798509	0.0061064	0.00385336	0.00209986	0.00166185	0	2.28795	0	0.204663	2.07055	3.26929	0	5	0	0	3	8	154796	#FF4500,black		#1E90FF,black	#87CEEB,black		#FF6347,black	#FF4500,black	AMOT	chrX	112018105	112084043	7386	-	NM_133265	protein_coding	KIAA1071	P12656	angiomotin	AMOT
AMOTL1	1.17987	1.07643	1.23006	1.16838	1.22719	0.949854	0.997664	0.0269254	0.227307	0.0176908	0.0956489	0.115132	0.163674	0.489672	9.10576	9.3444	9.21202	9.4045	9.33027	9.40112	638	857	640	487	601	606	154810			#FFA07A,black	#FFE4c3,black	#FFA07A,black			AMOTL1	chr11	94501508	94609918	8999	+	NM_001301007	protein_coding	JEAP	P28832	angiomotin like 1	AMOTL1
AMOTL2	1.40323	1.31527	2.21138	1.46129	1.41883	0.660804	0.641605	0.00683426	0.0378689	0.00126656	0.0208772	0.0501789	0.00460093	0.0155108	7.88916	8.37791	8.28451	9.0341	8.43639	8.39386	274	438	336	377	323	301	51421	#FFE4c3,black	#FFE4c3,black	#87CEEB,black	#00BFFF,black	#00BFFF,black	#B0E0E6,black	#B0E0E6,black	AMOTL2	chr3	134074187	134094259	5229	-	NM_016201	protein_coding	LCCP	P22112	angiomotin like 2	AMOTL2
AMPD1	1	1	1	1	1	1	1	1	1	1	1	1	1	1	0	0	0	0	0	0	0	0	0	0	0	0	270								AMPD1	chr1	115215720	115238239	2406	-	NM_001172626	protein_coding	MAD|MADA	P32775	adenosine monophosphate deaminase 1	AMPD1
AMPD2	1.24106	1.07045	0.726324	0.925632	0.858689	1.27441	1.18224	0.0163324	0.242284	0.00765231	0.218073	0.166074	0.0130867	0.0857911	9.48663	9.7982	9.58485	9.02531	9.37514	9.26684	831	1174	829	374	620	552	271						#FFE4c3,black		AMPD2	chr1	110162435	110174677	5263	+	NM_001257360	protein_coding	.	P27896	adenosine monophosphate deaminase 2	AMPD2
AMPD3	1.01707	1.35025	0.806088	1.9509	1.4707	2.4202	1.8245	0.356719	0.032134	0.0163902	0.00702114	0.0423684	0.0010219	0.00863005	8.30963	8.33406	8.74286	7.99864	9.27377	8.86614	367	425	462	183	578	418	272		#FFE4c3,black	#FFA07A,black	#FF4500,black	#FF6347,black	#FF6347,black	#FFA07A,black	AMPD3	chr11	10471868	10529126	5659	+	NM_001172431	protein_coding	.	P1116	adenosine monophosphate deaminase 3	AMPD3
AMPH	1.58443	2.01179	0.207197	0.0782091	0.122571	0.377463	0.591569	0.00373823	0.00642885	0.000322865	0.000492485	0.00162767	0.000841458	0.0112318	4.79601	5.45998	5.8045	2.52509	1.1195	1.7677	31	56	59	3	1	2	273	#FFA07A,black	#FF6347,black		#87CEEB,black	#B0E0E6,black	#87CEEB,black	#B0E0E6,black	AMPH	chr7	38423297	38671167	3426	-	NM_139316	protein_coding	AMPH1	P28	amphiphysin	AMPH
AMT	0.781783	0.61917	1.91492	2.66389	2.4979	1.39112	1.30444	0.0127113	0.0133812	0.00188643	0.00330351	0.0083838	0.00719013	0.0399823	4.03404	3.67888	3.34244	4.97132	5.44757	5.35475	18	16	10	22	40	36	275	#E0FFFF,black	#B0E0E6,black	#FFE4c3,black	#FFA07A,black	#FFA07A,black	#FFE4c3,black	#FFE4c3,black	AMT	chr3	49454211	49460111	1941	-	NM_001164712	protein_coding	GCE|GCST|GCVT|NKH	P8818	aminomethyltransferase	AMT
AMTN	0.1556	0.1556	0.566018	0.324412	0.160616	0.573148	0.283765	0.000922811	0.000922811	0.00245398	0.00250845	0.0028045	0.00256475	0.00942165	2.68408	0	0	1.863	1.05998	0.0457706	6	0	0	2	1	0	401138	#00BFFF,black	#00BFFF,black		#B0E0E6,black	#87CEEB,black	#B0E0E6,black	#87CEEB,black	AMTN	chr4	71384289	71398460	1087	+	NM_001286731	protein_coding	MGC148132|MGC148133|UNQ689	P12913	amelotin	AMTN
AMY1A	0.639597	0.901627	0.40769	0.164424	0.518587	0.403307	1.27201	0.00396152	0.162499	0.000991701	0.00190325	0.01592	0.0144719	0.0475663	2.65234	2.00757	2.50294	1.35788	0.0478332	1.705	6	4	5	1	0	2	276	#B0E0E6,black		#00BFFF,black	#1E90FF,black	#87CEEB,black	#87CEEB,black	#FFE4c3,black	AMY1A	chr1	104198141	104292688	2615	+	NM_001008221	protein_coding	AMY1|AMY1B|AMY1C	P29856	amylase, alpha 1A (salivary)	AMY1A
AMY1B	0.692161	1.05811	0.33128	0.265256	0.547166	0.800699	1.65167	0.00581205	0.276742	0.000654765	0.00180891	0.0187143	0.0154605	0.0122552	3.00123	2.47041	3.08272	1.40735	1.08668	2.13128	8	6	8	1	1	3	277	#E0FFFF,black		#87CEEB,black	#00BFFF,black	#87CEEB,black		#FFA07A,black	AMY1B	chr1	104198325	104292688	2510	+	NM_001008218_1	protein_coding	AMY1|AMY1A|AMY1C|MGC177995	P29856	amylase, alpha 1B (salivary)	AMY1B
AMY1C	0.445107	1.22982	0.47077	0.191131	0.602531	0.405996	1.27988	0.0012177	0.0613658	0.00140485	0.00237703	0.0259154	0.0151377	0.045529	2.43167	1.26389	2.73012	1.34476	0.0443036	1.70078	5	2	6	1	0	2	278	#87CEEB,black		#87CEEB,black	#1E90FF,black	#87CEEB,black	#87CEEB,black	#FFE4c3,black	AMY1C	chr1	104198303	104301310	2108	+	NM_001008219_2	protein_coding	AMY1|AMY1A|AMY1B	P29856	amylase, alpha 1C (salivary)	AMY1C
AMY2A	1.74812	3.85669	1.04575	1.0098	1.01566	0.965623	0.971225	0.0216144	0.00688698	0.0627605	0.0849557	0.0832275	0.240364	0.146319	0	0.805801	1.94736	0.0645402	0.014072	0.0224181	0	1	3	0	0	0	279	#FFA07A,black	#FF4500,black						AMY2A	chr1	104159954	104168402	1679	+	NM_000699	protein_coding	AMY2|AMY2B|PA	P9333	amylase, alpha 2A (pancreatic)	AMY2A
AMY2B	1.5722	0.89324	1.02355	1.85288	1.28695	1.81024	1.25734	0.00386587	0.146902	0.309786	0.00821393	0.0851936	0.00225823	0.0517671	4.95792	5.6107	4.79504	4.9915	5.84768	5.32188	35	63	29	22	53	35	280	#FFA07A,black			#FF6347,black	#FFE4c3,black	#FFA07A,black	#FFE4c3,black	AMY2B	chr1	104097266	104122156	2242	+	NM_020978	protein_coding	AMY2	P18642	amylase, alpha 2B (pancreatic)	AMY2B
AMZ1	3.31084	1.62415	2.14188	2.49545	6.85219	1.16507	3.19915	0.000557746	0.0130853	0.00137454	0.00378675	0.00193441	0.0311338	0.00235187	2.35777	4.08497	3.05746	3.45665	3.67707	5.13434	5	21	8	7	11	31	155185	#FF6347,black	#FFA07A,black	#E0FFFF,black		#FF6347,black		#FF6347,black	AMZ1	chr7	2719156	2755070	4518	+	NM_133463	protein_coding	KIAA1950	P27299	archaelysin family metallopeptidase 1	AMZ1
AMZ2	0.931939	0.844405	1.90715	1.63376	1.44352	0.856648	0.756899	0.11012	0.0844767	0.00191013	0.0127847	0.0461902	0.0304262	0.0367897	8.6315	8.52981	8.38751	9.56293	9.3397	9.1611	459	487	361	544	605	513	51321					#E0FFFF,black		#E0FFFF,black	AMZ2	chr17	66244145	66253305	1461	+	NM_001033572	protein_coding	.	P4533	archaelysin family metallopeptidase 2	AMZ2
AMZ2P1	1.04845	0.687216	0.916618	1.05591	1.1573	1.15197	1.26258	0.179316	0.0213187	0.0807849	0.283393	0.173884	0.0357694	0.0502029	7.07277	7.14103	6.53161	6.94716	7.15126	7.28354	155	185	99	88	132	139	201283		#E0FFFF,black	#E0FFFF,black				#FFE4c3,black	AMZ2P1	chr17	62962668	62971703	3442	-	NR_026903	misc_RNA	DKFZp686D22101|FLJ32065|MGC90301	.	archaelysin family metallopeptidase 2 pseudogene 1	AMZ2P1
ANAPC1	1.02893	1.10187	0.928495	0.800523	0.886273	0.862173	0.954527	0.275012	0.174621	0.102463	0.054356	0.210249	0.0328613	0.309865	6.98723	7.02838	7.12719	6.8802	6.66625	6.81306	146	171	150	84	94	100	64682			#B0E0E6,black	#B0E0E6,black	#B0E0E6,black			ANAPC1	chr2	112525214	112641741	7736	-	NM_022662	protein_coding	APC1|MCPR|TSG24	P29574	anaphase promoting complex subunit 1	ANAPC1
ANAPC10	1.43959	1.58807	1.15322	1.22137	1.27164	1.0591	1.10269	0.0059247	0.0143319	0.0352837	0.0648694	0.0916411	0.1439	0.173193	5.93655	6.46221	6.60382	6.14221	6.22505	6.28324	70	115	104	50	69	69	10393	#FFE4c3,black	#FFA07A,black	#B0E0E6,black	#B0E0E6,black	#B0E0E6,black			ANAPC10	chr4	145915727	146019693	2042	-	NR_046345	protein_coding	APC10|DKFZp564L0562|DOC1	.	anaphase promoting complex subunit 10	ANAPC10
ANAPC11	0.97223	0.926252	0.863785	0.808561	0.798918	0.936067	0.924904	0.277248	0.219748	0.0336218	0.0587006	0.101208	0.120273	0.216126	10.7903	10.7496	10.6798	10.579	10.4837	10.4664	2053	2272	1772	1100	1338	1269	51529			#E0FFFF,black	#E0FFFF,black	#E0FFFF,black			ANAPC11	chr17	79848666	79858409	1330	+	NM_001289414	protein_coding	APC11|Apc11p|MGC882	P28939	anaphase promoting complex subunit 11	ANAPC11
ANAPC13	1.07117	1.14446	1.42986	1.04482	1.08524	0.730712	0.758983	0.113968	0.116932	0.00614743	0.319415	0.282979	0.00794192	0.0374462	10.0363	10.1355	10.231	10.5522	10.0996	10.1543	1217	1484	1298	1080	1025	1022	25847				#E0FFFF,black		#E0FFFF,black	#E0FFFF,black	ANAPC13	chr3	134196546	134204865	2201	-	NM_001242375	protein_coding	APC13|DKFZp566D193|SWM1	P8207	anaphase promoting complex subunit 13	ANAPC13
ANAPC15	1.33399	1.18147	0.75393	0.840322	0.851144	1.11459	1.12894	0.00937231	0.0863016	0.00974444	0.0808993	0.155763	0.0566976	0.134463	7.84741	8.26316	8.08799	7.43991	7.59643	7.61489	266	404	293	124	180	175	25906	#FFE4c3,black		#B0E0E6,black	#E0FFFF,black	#E0FFFF,black			ANAPC15	chr11	71820633	71823822	1400	-	NM_001278494	protein_coding	.	P4368	anaphase promoting complex subunit 15	ANAPC15
ANAPC16	1.0825	1.00722	0.78917	0.900646	0.71894	1.14126	0.911007	0.0930587	0.468306	0.0136992	0.160581	0.0554016	0.0403874	0.182169	9.92187	10.0362	9.93224	9.58028	9.7709	9.44581	1124	1385	1055	550	816	625	119504								ANAPC16	chr10	73975758	73995618	3503	+	NR_038391	protein_coding	APC16|C10orf104|FLJ33728|MSAG|bA570G20.3	.	anaphase promoting complex subunit 16	ANAPC16
ANAPC1P1	0.623118	1.03812	0.380393	0.364529	0.367107	0.958296	0.965073	0.00354086	0.343096	0.00329863	0.0092511	0.0130681	0.274053	0.160453	1.47304	0.790617	1.52701	0.0786042	0.0171469	0.0273149	2	1	2	0	0	0	100286979	#B0E0E6,black							ANAPC1P1	chr2	87088948	87122165	1771	+	NR_037931	misc_RNA	.	.	anaphase promoting complex subunit 1 pseudogene 1	ANAPC1P1
ANAPC2	1.26538	1.63383	0.33385	0.785338	0.556138	2.35237	1.66583	0.0138564	0.0127824	0.000664003	0.047214	0.0197048	0.00109072	0.0118629	5.25118	5.59074	5.95944	3.66845	4.90256	4.40469	43	62	66	8	27	18	29882	#FFE4c3,black	#FFA07A,black		#FF6347,black	#FFE4c3,black	#FF6347,black	#FFA07A,black	ANAPC2	chr9	140069236	140083057	2700	-	NM_013366	protein_coding	APC2|RP11-350O14.5	P18007	anaphase promoting complex subunit 2	ANAPC2
ANAPC4	0.671015	1.10377	1.19662	0.857908	0.992671	0.716942	0.829562	0.00495608	0.171325	0.0231404	0.0978022	0.478359	0.00707845	0.072344	7.48747	6.91189	7.62992	7.74644	7.26637	7.47686	207	158	213	154	143	159	29945	#E0FFFF,black					#E0FFFF,black		ANAPC4	chr4	25378848	25420120	2672	+	NM_013367	protein_coding	APC4	P6865	anaphase promoting complex subunit 4	ANAPC4
ANAPC5	0.998481	0.998676	0.785419	0.841086	0.828993	1.07088	1.05548	0.486577	0.49415	0.013185	0.0815543	0.129334	0.114593	0.284725	10.6479	10.6457	10.646	10.2995	10.3983	10.3774	1860	2114	1731	906	1261	1193	51433								ANAPC5	chr12	121746048	121792012	2693	-	NM_001137559	protein_coding	APC5	P30528	anaphase promoting complex subunit 5	ANAPC5
ANAPC7	1.03534	0.868413	0.762504	0.726998	0.79608	0.953435	1.04403	0.238508	0.109997	0.0105481	0.0288125	0.098942	0.177834	0.322104	8.42698	8.47708	8.22343	8.0358	7.967	8.09796	398	469	322	188	233	245	51434								ANAPC7	chr12	110810705	110841535	3795	-	NM_016238	protein_coding	APC7	P2845	anaphase promoting complex subunit 7	ANAPC7
ANG	1	1	1	1	1	1	1	1	1	1	1	1	1	1	0	0	0	0	0	0	0	0	0	0	0	0	283								ANG	chr14	21152336	21157033	684	+	NM_001145	protein_coding	ALS9|HEL168|MGC22466|MGC71966|RNASE4|RNASE5	P23072	angiogenin	ANG
ANGEL1	1.73419	1.63178	1.05348	0.446358	0.516741	0.423698	0.490508	0.0026212	0.0128456	0.161358	0.00485122	0.0157565	0.00108236	0.00619564	5.43315	6.2274	6.1396	5.50831	4.26942	4.48066	49	97	75	32	17	19	23357	#FFA07A,black	#FFA07A,black		#87CEEB,black	#87CEEB,black	#87CEEB,black	#87CEEB,black	ANGEL1	chr14	77253586	77279283	4111	-	NM_015305	protein_coding	FLJ60172|KIAA0759	P6219	angel homolog 1 (Drosophila)	ANGEL1
ANGEL2	1.05095	0.99246	1.29993	1.19834	1.28572	0.92185	0.989069	0.170086	0.466641	0.0112469	0.076113	0.0856886	0.0895194	0.451675	7.69331	7.76501	7.68239	8.07174	7.95435	8.05589	239	286	221	193	231	238	90806			#FFE4c3,black		#FFE4c3,black			ANGEL2	chr1	213165524	213189217	5577	-	NM_144567	protein_coding	FLJ12793|KIAA0759L	P2825	angel homolog 2 (Drosophila)	ANGEL2
ANGPT1	1.19075	1.10485	0.0936154	0.0576468	0.0515564	0.615783	0.550725	0.0243668	0.169495	0.000142674	0.000392931	0.000817717	0.00337175	0.00876541	11.3537	11.6055	11.4975	7.93654	7.23704	7.07595	3034	4112	3124	175	140	120	284			#1E90FF,black	#1E90FF,black	#1E90FF,black	#B0E0E6,black	#B0E0E6,black	ANGPT1	chr8	108261710	108510254	4568	-	NM_001146	protein_coding	AGP1|AGPT|ANG1	P215	angiopoietin 1	ANGPT1
ANGPT2	1.43289	1.82429	0.630408	0.369068	1.38725	0.585443	2.20055	0.00607662	0.00863315	0.00371963	0.00319294	0.0561583	0.0027704	0.00507086	3.12385	3.64278	3.99119	2.45821	1.68581	3.59607	9	15	16	3	2	10	285	#FFE4c3,black	#FFA07A,black	#87CEEB,black	#87CEEB,black		#B0E0E6,black	#FF6347,black	ANGPT2	chr8	6357175	6420784	5264	-	NM_001147	protein_coding	AGPT2|ANG2	P13281	angiopoietin 2	ANGPT2
ANGPT4	1	1	1	1	1	1	1	1	1	1	1	1	1	1	0	0	0	0	0	0	0	0	0	0	0	0	51378								ANGPT4	chr20	853297	896960	1921	-	NM_015985	protein_coding	AGP4|ANG-3|ANG4|MGC138181|MGC138183	P10669	angiopoietin 4	ANGPT4
ANGPTL1	0.82399	0.7594	0.375708	0.505126	0.433813	1.34447	1.15466	0.0200863	0.0375792	0.000833485	0.00672899	0.0100232	0.00889637	0.107111	7.58963	7.31033	7.19256	6.17731	6.60435	6.38478	222	208	157	51	90	74	9068		#E0FFFF,black		#FFE4c3,black		#FFE4c3,black		ANGPTL1	chr1	178818670	178840215	3546	-	NM_004673	protein_coding	ANG3|ANGPT3|ARP1|AngY|KIAA0351|UNQ162|dJ595C2.2	P11131	angiopoietin like 1	ANGPTL1
ANGPTL2	0.682641	0.601859	1.00416	1.09455	1.00804	1.09002	1.00387	0.0054047	0.0119801	0.463428	0.188092	0.47643	0.0820449	0.482951	9.02957	8.47877	8.29707	9.03556	9.15991	9.04113	605	470	339	377	534	472	23452	#E0FFFF,black	#B0E0E6,black	#FF4500,black	#FF4500,black	#FF4500,black			ANGPTL2	chr9	129849628	129885044	3572	-	NM_012098	protein_coding	ARP2|HARP|MGC8889	P23793	angiopoietin like 2	ANGPTL2
ANGPTL3	1	1	1	1	1	1	1	1	1	1	1	1	1	1	0	0	0	0	0	0	0	0	0	0	0	0	27329								ANGPTL3	chr1	63063158	63071976	2951	+	NM_014495	protein_coding	ANGPT5	P14223	angiopoietin like 3	ANGPTL3
ANGPTL4	0.869415	1.03589	0.515583	1.08618	1.10433	2.1067	2.1419	0.0364745	0.351284	0.00181474	0.205111	0.247694	0.00143605	0.00543097	12.2135	12.0116	12.2644	11.2578	12.3328	12.3567	5508	5451	5317	1761	4823	4707	51129			#FF4500,black	#FF0000,black	#FF0000,black	#FF6347,black	#FF6347,black	ANGPTL4	chr19	8429011	8439259	2088	+	NR_104213	protein_coding	ANGPTL2|ARP4|FIAF|HFARP|NL2|PGAR|pp1158	.	angiopoietin like 4	ANGPTL4
ANGPTL5	1	1	1	1	1	1	1	1	1	1	1	1	1	1	0	0	0	0	0	0	0	0	0	0	0	0	253935								ANGPTL5	chr11	101761405	101787253	2368	-	NM_178127	protein_coding	.	P27661	angiopoietin like 5	ANGPTL5
ANGPTL6	1.20961	0.572191	1.11497	1.60901	1.6437	1.4431	1.47421	0.0207463	0.0099703	0.0564028	0.013585	0.0268529	0.00584773	0.0199958	5.21466	5.4892	4.40923	5.37166	5.90083	5.9316	42	58	22	29	55	54	83854		#B0E0E6,black	#FFE4c3,black	#FF6347,black	#FF6347,black	#FFE4c3,black	#FFE4c3,black	ANGPTL6	chr19	10203013	10213425	1857	-	NM_031917	protein_coding	AGF|ARP5	P7371	angiopoietin like 6	ANGPTL6
ANGPTL7	1	1	1	1	1	1	1	1	1	1	1	1	1	1	0	0	0	0	0	0	0	0	0	0	0	0	10218			#B0E0E6,black	#87CEEB,black	#87CEEB,black			ANGPTL7	chr1	11249346	11256038	2290	+	NM_021146	protein_coding	AngX|CDT6|RP4-647M16.2|dJ647M16.1	P17879	angiopoietin like 7	ANGPTL7
ANHX	1	1	1	1	1	1	1	1	1	1	1	1	1	1	0	0	0	0	0	0	0	0	0	0	0	0	647589								ANHX	chr12	133794898	133812422	1765	-	NM_001191054	protein_coding	.	P17548	anomalous homeobox	ANHX
ANK1	2.31834	1.04434	1.31854	0.55708	1.16604	0.422498	0.88434	0.00112873	0.321057	0.0101542	0.0328075	0.164549	0.0194003	0.132199	0.869753	2.08284	0.932341	1.26869	0.0257091	1.09137	1	4	1	1	0	1	286	#FF6347,black		#FF6347,black		#FFA07A,black	#87CEEB,black		ANK1	chr8	41510744	41754280	8861	-	NM_020476	protein_coding	ANK|SPH1|SPH2	P22053	ankyrin 1	ANK1
ANK2	0.285887	0.468832	1.78181	0.935111	0.831081	0.524811	0.466426	0.000509938	0.00549013	0.00238282	0.245057	0.131598	0.0019154	0.00541751	2.98664	1.18015	1.89378	3.81998	2.88984	2.7197	8	2	3	10	6	5	287	#87CEEB,black	#87CEEB,black	#FF4500,black	#FF6347,black	#FFA07A,black	#B0E0E6,black	#87CEEB,black	ANK2	chr4	113739239	114304896	14521	+	NM_001127493	protein_coding	DKFZp686M09125|DKFZp686P0948|FLJ38277|LQT4	P17124	ankyrin 2, neuronal	ANK2
ANK3	0.815116	0.828366	0.518877	0.444681	0.486634	0.857005	0.937859	0.0181262	0.071465	0.00184995	0.00480689	0.0133392	0.0305761	0.253453	7.56986	7.27494	7.2982	6.62333	6.4007	6.53077	219	203	169	70	78	82	288			#87CEEB,black	#87CEEB,black	#87CEEB,black			ANK3	chr10	61786056	62493284	18843	-	NM_001149	protein_coding	ANKYRIN-G|FLJ45464	P30511	ankyrin 3, node of Ranvier (ankyrin G)	ANK3
ANKAR	1.63646	1.79887	4.2941	1.23761	2.13012	0.288212	0.496056	0.0032685	0.00903946	0.000376656	0.0583881	0.0121462	0.000516588	0.00639221	2.37096	3.08154	3.21805	4.47331	2.67851	3.46189	5	10	9	16	5	9	150709	#FFA07A,black	#FFA07A,black	#FF4500,black	#FFA07A,black	#FF6347,black	#87CEEB,black	#87CEEB,black	ANKAR	chr2	190540711	190611376	4416	+	NM_144708	protein_coding	FLJ25415	P1782	ankyrin and armadillo repeat containing	ANKAR
ANKDD1A	0.886453	1.00948	0.651467	0.321848	0.401389	0.494036	0.616131	0.0474121	0.458455	0.0043043	0.00247371	0.0084309	0.00160268	0.0131213	4.05615	3.88227	4.06977	3.43791	2.4206	2.73922	18	18	17	7	4	5	348094				#87CEEB,black	#B0E0E6,black	#87CEEB,black	#B0E0E6,black	ANKDD1A	chr15	65204101	65251041	3112	+	NM_182703	protein_coding	FLJ25870|MGC120305|MGC120306|MGC120307	P22455	ankyrin repeat and death domain containing 1A	ANKDD1A
ANKDD1B	1	1	1.01221	2.0451	1.00422	2.02043	0.992106	1	1	0.0809103	0.023295	0.0893187	0.0375149	0.10439	0	0	0	0.0175043	1.03217	0.00607075	0	0	0	0	1	0	728780			#B0E0E6,black		#87CEEB,black	#FFA07A,black		ANKDD1B	chr5	74907301	74967671	2552	+	NM_001276713	protein_coding	.	P25713	ankyrin repeat and death domain containing 1B	ANKDD1B
ANKEF1	1.38595	3.16907	0.899276	0.926611	0.645842	1.0304	0.71818	0.00735149	0.00239028	0.0587779	0.220724	0.0339124	0.266163	0.0268924	3.79023	4.26111	5.45429	3.63707	3.68027	3.15948	15	24	46	8	11	7	63926	#FFE4c3,black	#FF6347,black	#87CEEB,black	#87CEEB,black	#87CEEB,black		#E0FFFF,black	ANKEF1	chr20	10015647	10037410	3922	+	NM_198798	protein_coding	.	P2620	ankyrin repeat and EF-hand domain containing 1	ANKEF1
ANKFN1	1	1	1.02402	3.07966	1.00827	3.00741	0.984618	1	1	0.0726062	0.00982879	0.0870748	0.0126648	0.118141	0	0	0	0.0342481	1.62277	0.0118845	0	0	0	0	2	0	162282				#FF6347,black		#FF6347,black		ANKFN1	chr17	54230836	54560007	2426	+	NM_153228	protein_coding	FLJ38335	P5252	ankyrin repeat and fibronectin type III domain containing 1	ANKFN1
ANKFY1	0.881231	0.852161	0.930644	0.971699	0.885229	1.04411	0.951201	0.0436342	0.0918331	0.107158	0.377073	0.208379	0.196762	0.297865	9.15483	8.97243	8.92403	9.05113	9.11341	8.97896	660	662	524	381	517	452	51479								ANKFY1	chr17	4066665	4167274	8209	-	NR_047571	protein_coding	ANKHZN|DKFZp686M19106|KIAA1255|ZFYVE14	.	ankyrin repeat and FYVE domain containing 1	ANKFY1
ANKH	0.978333	1.09514	1.64759	1.03525	1.29762	0.628343	0.787588	0.319518	0.186957	0.00318122	0.353667	0.0811016	0.00366786	0.0481924	7.38636	7.35476	7.51748	8.10672	7.43634	7.76223	193	215	197	198	161	194	56172			#FF6347,black	#FFE4c3,black	#FFA07A,black	#B0E0E6,black	#E0FFFF,black	ANKH	chr5	14704909	14871887	8207	-	NM_054027	protein_coding	ANK|CCAL2|CMDJ|CPPDD|FLJ27166|HANK|MANK	P30348	ANKH inorganic pyrophosphate transport regulator	ANKH
ANKHD1	1.01017	0.924138	1.34592	1.0935	1.35744	0.812458	1.00856	0.412019	0.214095	0.00883352	0.190125	0.062925	0.0175899	0.46244	6.34194	6.35653	6.22812	6.77053	6.4709	6.78283	93	107	80	78	82	98	54882								ANKHD1	chr5	139781399	139919441	1321	+	NM_024668	protein_coding	MASK|VBARP	P14734	ankyrin repeat and KH domain containing 1	ANKHD1
ANKHD1-EIF4EBP3	0.865696	1.03329	0.913126	1.04946	1.07873	1.14931	1.18136	0.0345547	0.361027	0.0755703	0.303833	0.296207	0.0368379	0.0863742	9.58543	9.37737	9.63268	9.45432	9.65509	9.69477	890	877	857	504	753	743	404734								ANKHD1-EIF4EBP3	chr5	139781399	139929163	8349	+	NM_020690	protein_coding	MASK-BP3|MASK-BP3arf	P32939	ANKHD1-EIF4EBP3 readthrough	ANKHD1-EIF4EBP3
ANKIB1	0.92958	0.897668	0.993245	0.901147	0.982075	0.907276	0.988754	0.104801	0.154914	0.440543	0.161557	0.447033	0.0677855	0.450289	9.14164	9.03629	8.9859	9.13186	8.99148	9.11555	654	692	547	403	475	497	54467								ANKIB1	chr7	91875548	92030698	6081	+	NM_019004	protein_coding	DKFZp434A0225|FLJ33123|KIAA1386	P15916	ankyrin repeat and IBR domain containing 1	ANKIB1
ANKK1	0.266701	0.266701	0.276022	0.268705	0.269901	0.973491	0.977824	0.00182373	0.00182373	0.00252095	0.00528536	0.00736929	0.202671	0.131926	1.90671	0	0	0.0495597	0.0107998	0.0172065	3	0	0	0	0	0	255239	#00BFFF,black	#87CEEB,black						ANKK1	chr11	113258513	113271140	2543	+	NM_178510	protein_coding	PKK2	P20657	ankyrin repeat and kinase domain containing 1	ANKK1
ANKLE1	0.519457	1.60883	0.4797	1.82439	1.51446	3.8032	3.15709	0.00185623	0.0135912	0.00147733	0.00863161	0.0372226	0.000448131	0.00240594	3.12242	2.1775	3.80843	2.06262	3.98984	3.72122	9	5	14	2	14	11	126549	#B0E0E6,black	#FFA07A,black	#87CEEB,black			#FF6347,black	#FF6347,black	ANKLE1	chr19	17392454	17398455	3255	+	NM_001278443	protein_coding	ANKRD41|FLJ39369|LEM3|LEMD6	P35647	ankyrin repeat and LEM domain containing 1	ANKLE1
ANKLE2	1.28548	1.17377	1.59187	1.67149	1.75374	1.05002	1.10168	0.0122326	0.0916266	0.00366411	0.0117124	0.0213836	0.17347	0.174955	8.78592	9.14823	9.01707	9.45664	9.52705	9.59635	511	748	559	505	689	694	23141	#FFE4c3,black		#FFE4c3,black	#FFE4c3,black	#FFA07A,black			ANKLE2	chr12	133302253	133338474	4482	-	NM_015114	protein_coding	FLJ22280|FLJ36132|KIAA0692|LEMD7	P33915	ankyrin repeat and LEM domain containing 2	ANKLE2
ANKMY1	2.0848	6.94464	2.63136	6.17873	1.73235	2.34811	0.658346	0.00147701	0.00085066	0.000853263	0.000963009	0.0222857	0.00109535	0.0173797	1.35956	2.41947	4.15546	2.75537	3.98687	2.15229	2	6	18	4	14	3	51281	#FF6347,black	#FF4500,black	#FF6347,black	#FF4500,black	#FFA07A,black	#FF6347,black	#B0E0E6,black	ANKMY1	chr2	241418839	241500527	3524	-	NM_001282771	protein_coding	DKFZp686D20155|DKFZp686L21237|FLJ20499|ZMYND13	P6699	ankyrin repeat and MYND domain containing 1	ANKMY1
ANKMY2	1.04653	0.73254	1.26038	1.50056	1.43341	1.19056	1.13729	0.186816	0.0301096	0.014314	0.0183816	0.0477584	0.024409	0.124617	8.05773	8.12333	7.60871	8.39158	8.64322	8.57718	308	367	210	241	373	342	57037		#E0FFFF,black		#FFE4c3,black	#FFE4c3,black			ANKMY2	chr7	16639401	16685442	2555	-	NM_020319	protein_coding	DKFZp564O043|ZMYND20	P33391	ankyrin repeat and MYND domain containing 2	ANKMY2
ANKRA2	1.37744	0.996372	1.0876	1.29905	1.01222	1.19442	0.930689	0.00763055	0.483951	0.0853751	0.0411038	0.464325	0.0235887	0.232095	8.63793	9.09992	8.63269	8.75908	9.01539	8.65545	461	723	428	311	483	361	57763	#FFE4c3,black			#FFE4c3,black				ANKRA2	chr5	72848025	72861511	2198	-	NM_023039	protein_coding	ANKRA	P24349	ankyrin repeat family A member 2	ANKRA2
ANKRD1	1.01395	1.22685	0.0413695	0.045426	0.014968	1.09806	0.361812	0.381124	0.0625659	7.89079e-05	0.000334763	0.000407691	0.0722059	0.00307056	8.56264	8.58263	8.8576	3.96735	4.10231	2.50067	437	504	500	10	15	4	27063			#1E90FF,black	#1E90FF,black	#1E90FF,black		#87CEEB,black	ANKRD1	chr10	92671857	92681032	1974	-	NM_014391	protein_coding	ALRP|C-193|CARP|CVARP|MCARP|bA320F15.2	P27869	ankyrin repeat domain 1	ANKRD1
ANKRD10	0.979761	0.99732	0.840458	0.996081	1.00879	1.18516	1.20029	0.330105	0.488149	0.0245696	0.482666	0.474258	0.0256316	0.0750514	7.86359	7.83409	7.85972	7.61284	7.85792	7.87622	269	300	250	140	216	210	55608				#FFE4c3,black	#FFE4c3,black			ANKRD10	chr13	111530887	111567454	3395	-	NR_104587	protein_coding	DKFZp686B07190|FLJ20093	.	ankyrin repeat domain 10	ANKRD10
ANKRD11	0.852671	0.850229	2.06331	2.39959	2.67489	1.16298	1.29641	0.0288238	0.0899285	0.00151939	0.00412898	0.00728219	0.0318098	0.0416723	12.0249	11.795	11.7908	13.0699	13.2877	13.4444	4833	4691	3829	6187	9350	10005	29123			#FFA07A,black	#FF6347,black	#FF6347,black		#FFE4c3,black	ANKRD11	chr16	89334029	89556969	10204	-	NM_001256183	protein_coding	ANCO-1|ANCO1|LZ16|T13	P9638	ankyrin repeat domain 11	ANKRD11
ANKRD12	0.804765	0.740442	1.41703	1.44354	1.57489	1.01871	1.1114	0.016155	0.0320919	0.00646332	0.0221973	0.031655	0.344365	0.15888	10.3615	10.0482	9.92798	10.8644	10.8911	11.0168	1525	1397	1052	1341	1775	1859	23253		#E0FFFF,black						ANKRD12	chr18	9136751	9285983	11623	+	NM_015208	protein_coding	ANCO-2|ANCO1|FLJ20053|GAC-1|KIAA0874|Nbla00144	P4847	ankyrin repeat domain 12	ANKRD12
ANKRD13A	1.05968	0.921704	0.865942	0.838061	0.902016	0.967803	1.04166	0.142236	0.207768	0.0346776	0.0790001	0.240439	0.249704	0.330399	8.25833	8.34196	8.14071	8.05068	8.00346	8.10956	354	427	304	190	239	247	88455			#87CEEB,black	#87CEEB,black	#87CEEB,black			ANKRD13A	chr12	110437235	110477235	3908	+	NM_033121	protein_coding	ANKRD13|NY-REN-25	P33190	ankyrin repeat domain 13A	ANKRD13A
ANKRD13B	1.63555	1.27195	1.00966	1.12305	1.12151	1.1123	1.11078	0.00327581	0.0475831	0.416258	0.142073	0.220149	0.0585357	0.159855	5.54269	6.25247	5.88973	5.55656	5.7101	5.70813	53	99	63	33	48	46	124930	#FFA07A,black	#FFE4c3,black		#FFE4c3,black	#FFE4c3,black			ANKRD13B	chr17	27920527	27941779	3173	+	NM_152345	protein_coding	FLJ20418|FLJ25555	P20780	ankyrin repeat domain 13B	ANKRD13B
ANKRD13C	0.59019	1.03944	1.16741	0.772177	0.835985	0.661444	0.716102	0.00285519	0.338294	0.0304045	0.0419725	0.137095	0.00462222	0.0264639	7.12757	6.36682	7.18338	7.35088	6.75457	6.86912	161	108	156	117	100	104	81573	#B0E0E6,black			#E0FFFF,black	#E0FFFF,black	#B0E0E6,black	#E0FFFF,black	ANKRD13C	chr1	70724685	70820417	5667	-	NM_030816	protein_coding	DKFZp566D1346|FLJ14998|RP4-677H15.5|dJ677H15.3	P315	ankyrin repeat domain 13C	ANKRD13C
ANKRD13D	1.43136	1.4216	0.854965	0.675699	0.987488	0.790323	1.155	0.00611226	0.0240321	0.0297337	0.0196245	0.463024	0.0138627	0.106796	6.0549	6.57228	6.56241	5.82884	5.48935	6.03673	76	124	101	40	41	58	338692	#FFE4c3,black	#FFE4c3,black	#E0FFFF,black	#B0E0E6,black		#E0FFFF,black		ANKRD13D	chr11	67056762	67069955	2483	+	NM_207354	protein_coding	MGC50828	P29860	ankyrin repeat domain 13 family member D	ANKRD13D
ANKRD16	0.897605	0.635777	0.727187	0.587141	0.408312	0.807414	0.561495	0.0571019	0.0149196	0.00770818	0.0109273	0.0087474	0.0166304	0.00934687	6.44918	6.29334	5.79578	5.98958	5.68096	5.15693	100	102	59	45	47	31	54522		#B0E0E6,black	#E0FFFF,black	#B0E0E6,black	#87CEEB,black		#B0E0E6,black	ANKRD16	chr10	5903689	5931860	2829	-	NM_019046	protein_coding	.	P5367	ankyrin repeat domain 16	ANKRD16
ANKRD17	1.13248	1.1095	0.787034	0.902959	0.937229	1.14729	1.19084	0.0448795	0.161876	0.0134032	0.165144	0.321649	0.0376804	0.0804096	10.6671	10.8466	10.817	10.3216	10.5199	10.5736	1885	2430	1949	920	1372	1367	26057								ANKRD17	chr4	73940502	74124502	9516	-	NM_198889	protein_coding	FLJ22206|GTAR|KIAA0697|NY-BR-16	P34770	ankyrin repeat domain 17	ANKRD17
ANKRD18A	1	2.86628	3.58494	1.01656	4.24389	0.283564	1.18381	1	0.0111688	0.00436337	0.0807621	0.00931422	0.00817661	0.0847698	0	0	1.51918	1.84195	0.0236943	2.08539	0	0	2	2	0	3	253650		#FF6347,black		#87CEEB,black	#FFE4c3,black	#87CEEB,black		ANKRD18A	chr9	38571361	38620360	3738	-	NM_147195	protein_coding	FLJ35740|FLJ40632|KIAA2015|MGC176674	P4103	ankyrin repeat domain 18A	ANKRD18A
ANKRD18B	5.90665	0.383655	2.9855	0.81683	2.51689	0.273599	0.843037	0.000253655	0.00345383	0.000668002	0.0636448	0.00825016	0.000476	0.0832565	1.38212	3.94446	0	2.96009	1.09023	2.71376	2	18	0	5	1	5	441459	#FF4500,black	#87CEEB,black	#87CEEB,black	#00BFFF,black	#87CEEB,black	#87CEEB,black		ANKRD18B	chr9	33524411	33573001	3753	+	NM_001244752	protein_coding	bA255A11.3|bA255A11.5	P17518	ankyrin repeat domain 18B	ANKRD18B
ANKRD18DP	1	1	1	1	1	1	1	1	1	1	1	1	1	1	0	0	0	0	0	0	0	0	0	0	0	0	348840								ANKRD18DP	chr3	197784404	197807542	2895	-	NR_003291	misc_RNA	.	.	ankyrin repeat domain 18D, pseudogene	ANKRD18DP
ANKRD19P	1.04989	0.988536	0.995745	1.38651	1.42898	1.39243	1.43508	0.173916	0.449328	0.462435	0.0275392	0.0484745	0.00715018	0.0228762	8.77483	8.84507	8.75819	8.76868	9.24628	9.28981	507	606	467	313	567	561	138649						#FFE4c3,black	#FFE4c3,black	ANKRD19P	chr9	95571893	95600739	2307	+	NR_026868	misc_RNA	.	.	ankyrin repeat domain 19, pseudogene	ANKRD19P
ANKRD2	1.38942	0.967548	0.96403	0.442655	0.460356	0.459172	0.477533	0.00724244	0.360091	0.228307	0.00475395	0.0115617	0.0013166	0.00576195	3.27022	3.74471	3.22263	3.21737	2.09448	2.15105	10	16	9	6	3	3	26287	#FFE4c3,black			#87CEEB,black	#87CEEB,black	#87CEEB,black	#87CEEB,black	ANKRD2	chr10	99332198	99343641	1509	+	NM_001129981	protein_coding	ARPP|MGC104314	P27456	ankyrin repeat domain 2	ANKRD2
ANKRD20A1	1	1	1	1	1	1	1	1	1	1	1	1	1	1	0	0	0	0	0	0	0	0	0	0	0	0	84210			#B0E0E6,black	#87CEEB,black	#87CEEB,black			ANKRD20A1	chr9	67926761	67969840	2217	+	NM_032250	protein_coding	ANKRD20A|DKFZp434A171	P24220	ankyrin repeat domain 20 family member A1	ANKRD20A1
ANKRD20A11P	1	1	1	1	1	1	1	1	1	1	1	1	1	1	0	0	0	0	0	0	0	0	0	0	0	0	391267								ANKRD20A11P	chr21	15316096	15352765	1089	-	NR_027270	misc_RNA	.	.	ankyrin repeat domain 20 family member A11, pseudogene	ANKRD20A11P
ANKRD20A12P	1.40225	1.03449	0.561	0.541833	0.544957	0.965833	0.971402	0.00686189	0.356509	0.0129471	0.0323276	0.0493635	0.239371	0.145923	0.898065	1.38581	0.946987	0.0641384	0.0139842	0.0222783	1	2	1	0	0	0	100874392	#FFE4c3,black							ANKRD20A12P	chr1	142697421	142713605	1744	-	NR_046228	misc_RNA	.	.	ankyrin repeat domain 20 family member A12, pseudogene	ANKRD20A12P
ANKRD20A19P	1	1	1	1	1	1	1	1	1	1	1	1	1	1	0	0	0	0	0	0	0	0	0	0	0	0	400110			#B0E0E6,black	#87CEEB,black	#87CEEB,black			ANKRD20A19P	chr13	24481423	24523454	5096	-	NR_073430	misc_RNA	.	.	ankyrin repeat domain 20 family member A19, pseudogene	ANKRD20A19P
ANKRD20A2	0.525538	0.525538	0.53192	0.52692	0.527743	0.990602	0.992147	0.0075639	0.0075639	0.0181176	0.0314851	0.048371	0.124746	0.104318	0.928133	0	0	0.0174125	0.00378972	0.00603892	1	0	0	0	0	0	441430	#87CEEB,black	#B0E0E6,black						ANKRD20A2	chr9	42368303	43129917	5413	+	NM_001012421	protein_coding	MGC176486	P32217	ankyrin repeat domain 20 family member A2	ANKRD20A2
ANKRD20A3	1	5.75611	1.07677	1.01628	3.18747	0.943827	2.96023	1	0.00413053	0.0591604	0.0809272	0.0142628	0.333509	0.0129701	0	0	2.5251	0.106704	0.0232984	1.67241	0	0	5	0	0	2	441425		#FF4500,black			#FF6347,black		#FF6347,black	ANKRD20A3	chr9	42368337	67966773	5786	+	NM_001012419_2	protein_coding	MGC176486|MGC198508	P32217	ankyrin repeat domain 20 family member A3	ANKRD20A3
ANKRD20A4	1	1	1.01221	2.0451	1.00422	2.02043	0.992106	1	1	0.0809103	0.023295	0.0893187	0.0375149	0.10439	0	0	0	0.0175043	1.03217	0.00607075	0	0	0	0	1	0	728747				#FFA07A,black		#FFA07A,black		ANKRD20A4	chr9	69381981	69425109	3517	+	NM_001098805	protein_coding	.	P34687	ankyrin repeat domain 20 family member A4	ANKRD20A4
ANKRD20A5P	1	2.90872	1.02386	1.00515	1.00822	0.981721	0.984718	1	0.0108733	0.0727031	0.0880762	0.0871041	0.163505	0.117948	0	0	1.54039	0.0340254	0.00741025	0.0118072	0	0	2	0	0	0	440482		#FF6347,black						ANKRD20A5P	chr18	14179096	14227049	3707	+	NR_040113	misc_RNA	.	.	ankyrin repeat domain 20 family member A5, pseudogene	ANKRD20A5P
ANKRD20A8P	0.529765	0.529765	0.542438	0.532499	1.10401	0.981678	2.03528	0.0077514	0.0077514	0.016289	0.0318473	0.248236	0.163703	0.0478947	0.916576	0	0	0.0341056	0.00742774	1.05933	1	0	0	0	0	1	729171	#87CEEB,black	#B0E0E6,black			#FFA07A,black		#FFA07A,black	ANKRD20A8P	chr2	95426673	95522820	3509	-	NR_003366	misc_RNA	.	.	ankyrin repeat domain 20 family member A8, pseudogene	ANKRD20A8P
ANKRD20A9P	2.46054	1.53565	1.1196	1.74936	1.45443	1.56249	1.29906	0.000984837	0.0165484	0.0529586	0.00993678	0.0445909	0.00397271	0.0411022	2.60101	3.89998	3.21986	2.764	3.40784	3.14147	6	18	9	4	9	7	284232	#FF6347,black	#FFA07A,black		#FFE4c3,black		#FFA07A,black	#FFE4c3,black	ANKRD20A9P	chr13	19408543	19446109	37567	-	NR_027995	misc_RNA	.	.	ankyrin repeat domain 20 family member A9, pseudogene	ANKRD20A9P
ANKRD22	0.379587	0.598627	0.405629	0.833305	0.34524	2.05436	0.851124	0.000851208	0.0117387	0.000980622	0.0751847	0.00625243	0.0015377	0.0908046	2.65448	1.25698	1.91421	1.35271	2.3914	1.12015	6	2	3	1	4	1	118932	#87CEEB,black	#B0E0E6,black	#87CEEB,black	#E0FFFF,black	#87CEEB,black	#FF6347,black		ANKRD22	chr10	90579659	90611732	3983	-	NM_144590	protein_coding	MGC22805	P491	ankyrin repeat domain 22	ANKRD22
ANKRD23	0.450532	0.254825	0.383571	0.965542	0.872084	2.51724	2.27359	0.00125484	0.00170484	0.000869813	0.352039	0.1862	0.000936958	0.00468122	4.66219	3.51189	2.68977	3.27975	4.6116	4.46473	28	14	6	6	22	19	200539	#87CEEB,black	#87CEEB,black	#FF6347,black	#FF4500,black	#FF4500,black	#FF6347,black	#FF6347,black	ANKRD23	chr2	97503651	97509758	2582	-	NM_144994	protein_coding	DARP|FLJ32449|MARP3|MGC129593	P27676	ankyrin repeat domain 23	ANKRD23
ANKRD24	10.0035	1.8837	3.78366	1.03071	3.24894	0.272411	0.858677	0.00135336	0.0291819	0.00402091	0.0732743	0.013823	0.00657531	0.0986366	0	3.32243	0.91357	1.91978	0.04364	1.69997	0	11	1	2	0	2	170961	#FF0000,black	#FF6347,black	#FF6347,black		#FF6347,black	#87CEEB,black		ANKRD24	chr19	4183351	4224811	4026	+	NM_133475	protein_coding	KIAA1981	P3677	ankyrin repeat domain 24	ANKRD24
ANKRD26	0.986053	1.00203	1.04235	1.11822	1.16478	1.07278	1.11745	0.37957	0.491027	0.204424	0.148742	0.165849	0.110626	0.149832	8.74915	8.72889	8.75208	8.809	8.91035	8.96921	498	559	465	322	449	449	22852				#FFE4c3,black	#FFE4c3,black			ANKRD26	chr10	27293045	27389427	6776	-	NM_014915	protein_coding	MGC163325|bA145E8.1	P7009	ankyrin repeat domain 26	ANKRD26
ANKRD26P1	1	1	1	1	1	1	1	1	1	1	1	1	1	1	0	0	0	0	0	0	0	0	0	0	0	0	124149			#87CEEB,black	#87CEEB,black	#87CEEB,black			ANKRD26P1	chr16	46503249	46603009	6123	-	NR_026556	misc_RNA	DKFZp781D1722|FLJ43980|MGC87661	.	ankyrin repeat domain 26 pseudogene 1	ANKRD26P1
ANKRD26P3	1	1	1	1	1	1	1	1	1	1	1	1	1	1	0	0	0	0	0	0	0	0	0	0	0	0	100101938								ANKRD26P3	chr13	19836940	19919113	3726	-	NR_027248	misc_RNA	.	.	ankyrin repeat domain 26 pseudogene 3	ANKRD26P3
ANKRD27	1.0057	0.637447	2.23055	2.43241	2.45221	1.0905	1.09937	0.450041	0.0150861	0.00123956	0.00400524	0.00872341	0.0814031	0.179078	7.47915	7.48735	6.82953	8.63655	8.76153	8.77323	206	236	122	286	405	392	84079		#B0E0E6,black		#FFE4c3,black	#FFE4c3,black			ANKRD27	chr19	33087907	33166102	4453	-	NM_032139	protein_coding	DKFZp434L0718|FLJ00040|VARP	P5327	ankyrin repeat domain 27	ANKRD27
ANKRD28	1.16705	1.19815	1.36516	1.02499	1.16913	0.750818	0.856405	0.030517	0.0762157	0.00806518	0.393488	0.161405	0.00947305	0.096196	8.31369	8.53655	8.5745	8.76276	8.3493	8.53913	368	489	411	312	304	333	23243			#B0E0E6,black	#87CEEB,black	#B0E0E6,black	#E0FFFF,black		ANKRD28	chr3	15708744	15901053	6620	-	NM_001195099	protein_coding	KIAA0379|PITK	P28327	ankyrin repeat domain 28	ANKRD28
ANKRD29	0.357811	1.15575	1.25746	1.01008	0.632219	0.803272	0.502776	0.000756376	0.10613	0.0145927	0.455867	0.0311136	0.0158951	0.0066398	3.39314	1.91041	3.60197	3.72365	3.40761	2.73164	11	4	12	9	9	5	147463	#87CEEB,black			#E0FFFF,black	#87CEEB,black	#E0FFFF,black	#87CEEB,black	ANKRD29	chr18	21178890	21242849	3361	-	NM_173505	protein_coding	FLJ25053	P33738	ankyrin repeat domain 29	ANKRD29
ANKRD30A	1	1	1.01222	1.00265	2.07295	0.990544	2.04793	1	1	0.0809016	0.0898338	0.0338867	0.124978	0.0512935	0	0	0	0.0175198	0.00381307	1.05169	0	0	0	0	0	1	91074					#FFA07A,black		#FFA07A,black	ANKRD30A	chr10	37414785	37521495	4405	+	NM_052997	protein_coding	NY-BR-1	P859	ankyrin repeat domain 30A	ANKRD30A
ANKRD30B	1	1	1	1	1	1	1	1	1	1	1	1	1	1	0	0	0	0	0	0	0	0	0	0	0	0	374860								ANKRD30B	chr18	14748239	14852737	4617	+	NM_001145029	protein_coding	NY-BR-1.1	P2497	ankyrin repeat domain 30B	ANKRD30B
ANKRD30BL	0.662903	0.867504	0.81601	1.39571	0.762848	1.71041	0.934851	0.00467119	0.108872	0.0183114	0.0265415	0.0764234	0.00275665	0.244277	5.00264	4.40951	4.79759	4.7093	5.48364	4.61211	36	27	29	18	41	21	554226	#B0E0E6,black		#B0E0E6,black		#87CEEB,black	#FFA07A,black		ANKRD30BL	chr2	132905164	133015542	2168	-	NR_027019	misc_RNA	ANKRD30BP3|NCRNA00164	.	ankyrin repeat domain 30B-like	ANKRD30BL
ANKRD30BP2	1.82086	1	1.0121	1.00262	1.00418	0.990636	0.992176	0.0189326	1	0.0809973	0.0898523	0.08934	0.124608	0.104269	0	0.864623	0	0.0173483	0.00377572	0.00601661	0	1	0	0	0	0	149992	#FFA07A,black							ANKRD30BP2	chr21	14410487	14490571	3418	+	NR_026916	misc_RNA	C21orf99|CT85|CTSP-1|CTSP1	.	ankyrin repeat domain 30B pseudogene 2	ANKRD30BP2
ANKRD30BP3	1	1	1	1	1	1	1	1	1	1	1	1	1	1	0	0	0	0	0	0	0	0	0	0	0	0	338579								ANKRD30BP3	chr10	45650110	45681489	1314	+	NR_033891	misc_RNA	.	.	ankyrin repeat domain 30B pseudogene 3	ANKRD30BP3
ANKRD31	1.6667	1.90299	4.82691	1.02053	5.32291	0.211425	1.10276	0.0255201	0.0283415	0.00288303	0.078484	0.00701047	0.00491434	0.17308	0	0.736998	0.928268	2.2711	0.0293214	2.41222	0	1	1	3	0	4	256006	#FFA07A,black	#FF6347,black	#FFE4c3,black	#87CEEB,black	#FFA07A,black	#00BFFF,black		ANKRD31	chr5	74364122	74532703	6036	-	NM_001164443	protein_coding	FLJ40191	P1451	ankyrin repeat domain 31	ANKRD31
ANKRD32	0.942586	1.03384	0.72914	0.71508	0.651847	0.980718	0.893994	0.138794	0.358961	0.00783651	0.0262565	0.035242	0.337339	0.148232	7.38761	7.30231	7.43563	6.93188	6.90379	6.77022	193	207	186	87	111	97	.			#B0E0E6,black	#B0E0E6,black	#B0E0E6,black			ANKRD32	chr5	93954391	94031573	3813	+	NM_032290	.	BRCTD1|BRCTx|DKFZp564C0469|DKFZp761C121	P17873	.	ANKRD32
ANKRD33	0.608008	1.05086	0.91196	1.92577	0.793732	2.11169	0.870358	0.00320336	0.299296	0.0739279	0.0072955	0.0971125	0.00142702	0.112454	1.43671	0.71887	1.50828	1.30375	2.38215	1.10343	2	1	2	1	4	1	341405	#B0E0E6,black		#FF6347,black	#FF4500,black	#FFA07A,black	#FF6347,black		ANKRD33	chr12	52281793	52285505	1942	+	NM_001304460	protein_coding	C12orf7|DKFZp686O1689	P18799	ankyrin repeat domain 33	ANKRD33
ANKRD33B	3.60052	0.589453	7.8058	12.4569	9.68447	1.59585	1.24068	0.000487206	0.011085	0.000189533	0.000502714	0.00139211	0.00362552	0.0572762	0.762552	2.61076	0	3.7271	4.40142	4.03823	1	7	0	9	19	14	651746	#FF6347,black	#B0E0E6,black	#00BFFF,black	#87CEEB,black	#87CEEB,black	#FFA07A,black		ANKRD33B	chr5	10564435	10657928	9333	+	NM_001164440	protein_coding	.	P17558	ankyrin repeat domain 33B	ANKRD33B
ANKRD34A	1.24547	1.31733	0.525163	0.564987	0.532699	1.07583	1.01435	0.0158328	0.037487	0.00191937	0.00954515	0.0172354	0.104656	0.437554	6.31296	6.62966	6.71058	5.3838	5.48925	5.40436	91	129	112	29	41	37	284615		#FFE4c3,black						ANKRD34A	chr1	145470508	145475647	3612	+	NM_001039888	protein_coding	ANKRD34|DKFZp761F202	P9586	ankyrin repeat domain 34A	ANKRD34A
ANKRD34B	1	1	1	1	1	1	1	1	1	1	1	1	1	1	0	0	0	0	0	0	0	0	0	0	0	0	340120								ANKRD34B	chr5	79852574	79866304	3935	-	NM_001004441	protein_coding	DP58	P22489	ankyrin repeat domain 34B	ANKRD34B
ANKRD34C	1	1	1	1	1	1	1	1	1	1	1	1	1	1	0	0	0	0	0	0	0	0	0	0	0	0	390616								ANKRD34C	chr15	79575146	79590581	5424	+	NM_001146341	protein_coding	FLJ33346|FLJ45093	P5584	ankyrin repeat domain 34C	ANKRD34C
ANKRD34C-AS1	1	1	1	1	1	1	1	1	1	1	1	1	1	1	0	0	0	0	0	0	0	0	0	0	0	0	729911								ANKRD34C-AS1	chr15	79484049	79576287	693	-	NR_038997	lncRNA	.	.	ANKRD34C antisense RNA 1	ANKRD34C-AS1
ANKRD35	0.991975	0.793706	0.204203	0.155987	0.234592	0.763879	1.14882	0.42953	0.0509895	0.000316983	0.00092527	0.00339331	0.0106852	0.112586	6.95138	6.93976	6.61806	4.65946	4.27088	4.85961	142	160	105	17	17	25	148741			#B0E0E6,black	#B0E0E6,black	#E0FFFF,black	#E0FFFF,black		ANKRD35	chr1	145549209	145568526	3378	+	NM_001280799	protein_coding	FLJ25124|MGC126667|MGC126669	P24471	ankyrin repeat domain 35	ANKRD35
ANKRD36	1.06763	1.26411	1.20371	1.9694	2.32749	1.63612	1.9336	0.121805	0.0497602	0.0217838	0.00683084	0.00980226	0.00327126	0.00720794	6.52731	6.62173	6.86543	6.7948	7.50507	7.74609	106	129	125	79	169	192	375248		#FFE4c3,black		#FFA07A,black	#FF6347,black	#FFA07A,black	#FFA07A,black	ANKRD36	chr2	97779233	97930257	6268	+	NM_001164315	protein_coding	FLJ33607|KIAA1641|MGC167812|UNQ2430	P7124	ankyrin repeat domain 36	ANKRD36
ANKRD36B	0.746037	1.12337	1.57567	1.71421	2.07373	1.08793	1.3161	0.0090755	0.141642	0.00382897	0.0106751	0.013021	0.084912	0.0377149	6.52761	6.10493	6.69545	7.18358	7.30516	7.57984	106	90	111	104	147	171	57730	#E0FFFF,black		#FFE4c3,black	#FFE4c3,black	#FFA07A,black		#FFE4c3,black	ANKRD36B	chr2	98121261	98206428	5986	-	NM_025190	protein_coding	FLJ21281|FLJ90089|KIAA1641|MGC149864|MGC149865|MGC167812	P12229	ankyrin repeat domain 36B	ANKRD36B
ANKRD36BP1	1	1	1.04669	1.01	5.24574	0.96495	5.01176	1	1	0.0624852	0.0848278	0.00713192	0.243535	0.00716719	0	0	0	0.0658278	0.0143534	2.39115	0	0	0	0	0	4	84832					#FF4500,black		#FF4500,black	ANKRD36BP1	chr1	168214819	168216668	1850	-	NR_026844	misc_RNA	ANKRD26L1|ANKRD36BL1|MGC12538	.	ankyrin repeat domain 36B pseudogene 1	ANKRD36BP1
ANKRD36BP2	1	3.77463	6.21415	5.2403	5.38885	0.843285	0.867191	1	0.00710703	0.00214558	0.0046054	0.00691046	0.0254737	0.108487	0	0	1.91634	2.63556	2.38965	2.42998	0	0	3	4	4	4	645784		#FF4500,black	#FF6347,black	#FF6347,black	#FF6347,black			ANKRD36BP2	chr2	89065419	89106109	1730	+	NR_015424	misc_RNA	.	.	ankyrin repeat domain 36B pseudogene 2	ANKRD36BP2
ANKRD36C	0.996113	1.06098	1.31861	1.63727	1.30411	1.24166	0.989003	0.46567	0.268294	0.0101501	0.0126779	0.078757	0.0162626	0.451386	6.27873	6.27311	6.36413	6.67775	6.99002	6.6618	89	101	88	73	118	90	400986								ANKRD36C	chr2	96515296	96658068	8072	-	NM_001310154	protein_coding	.	P34683	ankyrin repeat domain 36C	ANKRD36C
ANKRD37	0.95655	0.7024	0.408898	0.357325	0.388434	0.873874	0.949954	0.191285	0.0238465	0.000998254	0.00299722	0.00786955	0.0389741	0.29346	8.1054	8.04131	7.59576	6.81521	6.62071	6.74114	318	346	208	80	91	95	353322		#E0FFFF,black	#E0FFFF,black	#B0E0E6,black	#B0E0E6,black			ANKRD37	chr4	186317840	186321390	934	+	NM_181726	protein_coding	Lrp2bp|MGC111507	P14322	ankyrin repeat domain 37	ANKRD37
ANKRD39	1.02673	1.00447	1.50581	1.75887	2.16165	1.16805	1.43554	0.28876	0.48032	0.00471166	0.00975256	0.0117036	0.0302095	0.0228388	7.21223	7.25029	7.21866	7.80277	8.02687	8.32436	171	200	160	160	243	287	51239				#FFE4c3,black	#FFA07A,black		#FFE4c3,black	ANKRD39	chr2	97513724	97523756	898	-	NM_016466	protein_coding	MGC41816	P17925	ankyrin repeat domain 39	ANKRD39
ANKRD40	0.716564	0.934887	1.63177	1.49958	1.44798	0.918989	0.887371	0.0070565	0.244385	0.00330657	0.0184375	0.0455249	0.0845993	0.137005	7.8737	7.39286	7.77656	8.58013	8.45825	8.40774	271	221	236	275	328	304	91369	#E0FFFF,black							ANKRD40	chr17	48770551	48785270	4169	-	NM_052855	protein_coding	DKFZp451K241|MGC15396	P16602	ankyrin repeat domain 40	ANKRD40
ANKRD42	1.10629	0.947657	0.969885	1.3295	0.92481	1.37078	0.953525	0.0637994	0.285482	0.262329	0.0353517	0.290903	0.00786127	0.306213	8.09481	8.24054	8.01725	8.0507	8.50569	7.98204	316	398	279	190	339	226	338699				#FFA07A,black		#FFE4c3,black		ANKRD42	chr11	82904781	82967141	6894	+	NR_125355	protein_coding	FLJ37874|SARP	.	ankyrin repeat domain 42	ANKRD42
ANKRD44	0.999669	1.09023	0.893964	1.1095	0.742142	1.24111	0.830169	0.497076	0.196646	0.0536664	0.161862	0.0654879	0.0163265	0.0727955	5.67245	5.67197	5.79708	5.51074	5.82236	5.24221	58	66	59	32	52	33	91526			#FF6347,black	#FF4500,black	#FF6347,black	#FFE4c3,black		ANKRD44	chr2	197851386	198175521	6564	-	NM_001195144	protein_coding	FLJ11570|MGC21968|MGC70444|PP6-ARS-B	P32905	ankyrin repeat domain 44	ANKRD44
ANKRD44-IT1	1	1	1	1	1	1	1	1	1	1	1	1	1	1	0	0	0	0	0	0	0	0	0	0	0	0	101927547								ANKRD44-IT1	chr2	198115582	198167243	1069	-	NR_046837	lncRNA	.	.	ANKRD44 intronic transcript 1	ANKRD44-IT1
ANKRD45	1	2.88936	1.04633	1.00992	3.15549	0.965209	3.01578	1	0.0110061	0.0625897	0.0848769	0.0145033	0.242317	0.0159546	0	0	1.53075	0.0653326	0.0142452	1.65787	0	0	2	0	0	2	339416		#FF6347,black			#FF6347,black		#FF6347,black	ANKRD45	chr1	173577475	173639001	2671	-	NM_198493	protein_coding	CT117|FLJ45235|MGC161631|MGC161633|RP3-436N22.4	P28961	ankyrin repeat domain 45	ANKRD45
ANKRD46	2.00449	1.55503	1.22159	1.04318	1.28855	0.853949	1.05482	0.00164776	0.0156644	0.0188643	0.325079	0.0845593	0.029326	0.286769	5.035	6.03824	5.67195	5.32376	5.09599	5.40076	37	85	54	28	31	37	157567	#FFA07A,black	#FFA07A,black	#FFA07A,black	#FFE4c3,black	#FFA07A,black			ANKRD46	chr8	101521980	101572014	4509	-	NM_001270379	protein_coding	.	P26193	ankyrin repeat domain 46	ANKRD46
ANKRD49	1.26801	0.703988	1.22281	1.43688	1.40931	1.17507	1.15252	0.0136249	0.0241325	0.0186884	0.0227289	0.0518685	0.0281902	0.109068	7.13529	7.47785	6.62891	7.42548	7.65823	7.63027	162	234	106	123	188	177	54851	#FFE4c3,black	#E0FFFF,black						ANKRD49	chr11	94227153	94232744	1905	+	NM_017704	protein_coding	FGIF|FLJ20189|FLJ20441|GBIF	P33233	ankyrin repeat domain 49	ANKRD49
ANKRD50	1.09849	0.96135	0.890497	0.855334	1.05117	0.960513	1.18044	0.071727	0.335568	0.0506487	0.0950707	0.358991	0.210036	0.0869878	8.88436	9.01988	8.82749	8.71704	8.65892	8.95636	547	684	490	302	377	445	57182								ANKRD50	chr4	125585204	125633887	12260	-	NM_020337	protein_coding	KIAA1223	P34930	ankyrin repeat domain 50	ANKRD50
ANKRD52	1.19692	1.12864	1.43586	1.54564	1.67358	1.07645	1.16556	0.023081	0.134836	0.00600846	0.0160826	0.0251439	0.103495	0.097857	8.45133	8.71065	8.62592	8.97324	9.07953	9.19426	405	552	426	361	505	525	283373								ANKRD52	chr12	56631591	56652143	8656	-	NM_173595	protein_coding	ANKRD33|FLJ34236	P20943	ankyrin repeat domain 52	ANKRD52
ANKRD53	1.52882	0.701557	2.26063	0.77609	0.385615	0.343307	0.170579	0.00438545	0.0236965	0.00119932	0.0434491	0.011794	0.000699081	0.00401019	1.43235	2.04477	0.920985	2.60908	1.06665	0.0575842	2	4	1	4	1	0	79998	#FFA07A,black	#E0FFFF,black	#FF6347,black		#87CEEB,black	#87CEEB,black	#00BFFF,black	ANKRD53	chr2	71205575	71212629	2120	+	NM_001115116	protein_coding	FLJ12056|FLJ36160	P28843	ankyrin repeat domain 53	ANKRD53
ANKRD54	1.31016	1.23833	1.28159	1.25692	1.48023	0.980751	1.155	0.0106236	0.0581239	0.0125225	0.0518959	0.0411506	0.337595	0.106798	6.94624	7.33598	7.25464	7.30417	7.27613	7.51207	142	212	164	113	144	163	129138	#FFE4c3,black		#FFE4c3,black	#FFE4c3,black	#FFA07A,black			ANKRD54	chr22	38226862	38240353	2094	-	NM_138797	protein_coding	LIAR	P12149	ankyrin repeat domain 54	ANKRD54
ANKRD55	0.964848	0.265581	3.61348	2.3512	2.18777	0.650675	0.605447	0.232786	0.00181223	0.000484489	0.00432552	0.0113592	0.00428029	0.0122552	4.1064	4.05478	2.19363	5.95979	5.3398	5.23587	19	21	4	45	37	33	79722		#87CEEB,black	#FF6347,black	#FFA07A,black	#FFE4c3,black	#B0E0E6,black	#B0E0E6,black	ANKRD55	chr5	55395507	55529186	2500	-	NM_024669	protein_coding	FLJ11795|MGC126013|MGC126014	P29465	ankyrin repeat domain 55	ANKRD55
ANKRD6	1.42395	0.775837	0.472303	0.580265	0.429008	1.22858	0.908332	0.00628962	0.0433513	0.00141701	0.010474	0.00976877	0.0178871	0.176305	5.46612	5.97602	5.09994	4.3839	4.6809	4.24519	50	81	36	14	23	16	22881	#FFE4c3,black	#E0FFFF,black		#FFE4c3,black		#FFE4c3,black		ANKRD6	chr6	90142897	90343553	6180	+	NM_001242809	protein_coding	.	P33953	ankyrin repeat domain 6	ANKRD6
ANKRD60	1	2.90872	1.02386	1.00515	1.00822	0.981721	0.984718	1	0.0108733	0.0727031	0.0880762	0.0871041	0.163505	0.117948	0	0	1.54039	0.0340254	0.00741025	0.0118072	0	0	2	0	0	0	140731		#FF6347,black						ANKRD60	chr20	56791182	56803709	3407	-	NM_001304369	protein_coding	C20orf86|bA196N14.3	P23795	ankyrin repeat domain 60	ANKRD60
ANKRD61	2.58505	2.88182	1.05607	2.06824	1.01914	1.95842	0.965027	0.00780309	0.0110587	0.0603372	0.0226271	0.0815234	0.0271023	0.160562	0	1.37019	1.52698	0.0787113	1.0484	0.0273521	0	2	2	0	1	0	100310846	#FF6347,black	#FF6347,black		#FFA07A,black		#FFA07A,black		ANKRD61	chr7	6071007	6076183	1423	+	NM_001271700	protein_coding	.	P18182	ankyrin repeat domain 61	ANKRD61
ANKRD62	1	1	1.01222	1.00265	2.07295	0.990544	2.04793	1	1	0.0809016	0.0898338	0.0338867	0.124978	0.0512935	0	0	0	0.0175198	0.00381307	1.05169	0	0	0	0	0	1	342850			#B0E0E6,black	#87CEEB,black			#FFA07A,black	ANKRD62	chr18	12093848	12129748	4733	+	NM_001277333	protein_coding	DKFZp686E2239|DKFZp779B1634	P26453	ankyrin repeat domain 62	ANKRD62
ANKRD62P1-PARP4P3	0.594856	0.28878	2.09839	0.615582	1.33031	0.293359	0.633967	0.00294165	0.00206329	0.00145134	0.013075	0.070286	0.000531585	0.0147417	4.25558	3.50619	2.46362	5.32486	3.5556	4.66734	21	14	5	29	10	22	23783	#B0E0E6,black	#87CEEB,black	#FF6347,black	#E0FFFF,black	#FFA07A,black	#87CEEB,black	#B0E0E6,black	ANKRD62P1-PARP4P3	chr22	17134599	17156430	1538	-	NR_040115	misc_RNA	.	.	ANKRD62P1-PARP4P3 readthrough, transcribed pseudogene	ANKRD62P1-PARP4P3
ANKRD63	1	1	1	1	1	1	1	1	1	1	1	1	1	1	0	0	0	0	0	0	0	0	0	0	0	0	100131244								ANKRD63	chr15	40573645	40574787	1143	-	NM_001190479	protein_coding	.	P29228	ankyrin repeat domain 63	ANKRD63
ANKRD65	1.72772	1.9216	3.51748	1.01221	2.11121	0.287766	0.600204	0.02249	0.0275712	0.00449438	0.0834134	0.0324044	0.00877463	0.0118557	0	0.788866	0.94231	1.81454	0.0175125	1.07807	0	1	1	2	0	1	441869	#FFA07A,black	#FF6347,black	#FF6347,black		#FFA07A,black	#87CEEB,black	#B0E0E6,black	ANKRD65	chr1	1353800	1356824	2382	-	NM_001145210	protein_coding	.	P13645	ankyrin repeat domain 65	ANKRD65
ANKRD66	1	1	1	1	1	1	1	1	1	1	1	1	1	1	0	0	0	0	0	0	0	0	0	0	0	0	100287718								ANKRD66	chr6	46714654	46726954	1057	+	NM_001162435	protein_coding	.	P34163	ankyrin repeat domain 66	ANKRD66
ANKRD7	3.98912	1	9.9528	7.34503	3.2706	0.737986	0.328611	0.00372279	1	0.00135933	0.00319143	0.0136747	0.00845498	0.0025663	0	1.99607	0	3.3151	2.87677	1.70955	0	4	0	7	6	2	56311	#FF4500,black		#FF0000,black	#FF4500,black	#FF6347,black	#E0FFFF,black	#87CEEB,black	ANKRD7	chr7	117864712	117882784	1357	+	NM_019644	protein_coding	TSA806	P20763	ankyrin repeat domain 7	ANKRD7
ANKRD9	1.4693	1.59801	0.924845	1.51448	1.42337	1.63755	1.53903	0.00532205	0.0139687	0.095076	0.0176148	0.0494048	0.00325977	0.016388	7.24557	7.8007	7.92184	7.13285	7.84439	7.75487	175	293	261	100	214	193	122416	#FFE4c3,black	#FFA07A,black		#FFA07A,black	#FFA07A,black	#FFA07A,black	#FFA07A,black	ANKRD9	chr14	102973198	102976128	1626	-	NM_152326	protein_coding	MGC21990	P21316	ankyrin repeat domain 9	ANKRD9
ANKS1A	0.700762	1.15704	0.759692	0.716402	0.7911	0.943017	1.04134	0.00621516	0.104983	0.010275	0.0265254	0.0951092	0.140138	0.331513	6.62174	6.10874	6.83218	6.22523	6.14058	6.28367	113	90	122	53	65	69	23294	#E0FFFF,black		#E0FFFF,black	#E0FFFF,black	#E0FFFF,black			ANKS1A	chr6	34857038	35059190	6351	+	NM_015245	protein_coding	ANKS1|KIAA0229|MGC42354	P34117	ankyrin repeat and sterile alpha motif domain containing 1A	ANKS1A
ANKS1B	0.500522	0.991859	2.83754	1.02081	1.03057	0.359752	0.363193	0.00166336	0.463987	0.000734557	0.410483	0.412672	0.000764386	0.0030935	5.11019	4.11169	5.09839	6.61483	5.1399	5.15364	39	22	36	71	32	31	56899	#87CEEB,black		#FFA07A,black	#B0E0E6,black	#B0E0E6,black	#87CEEB,black	#87CEEB,black	ANKS1B	chr12	99128569	100378432	7326	-	NM_152788	protein_coding	AIDA|AIDA-1|ANKS2|EB-1|EB1|MGC26087|cajalin-2	P6829	ankyrin repeat and sterile alpha motif domain containing 1B	ANKS1B
ANKS3	1.05957	0.988848	0.573551	0.821755	0.761589	1.43275	1.32785	0.142554	0.450701	0.00257119	0.0668432	0.0756986	0.00607987	0.03563	7.46697	7.55045	7.45079	6.66497	7.18375	7.07406	204	246	188	72	135	120	124401				#FFE4c3,black		#FFE4c3,black	#FFE4c3,black	ANKS3	chr16	4746511	4784378	3272	-	NM_133450	protein_coding	FLJ32345|FLJ32767|KIAA1977	P4937	ankyrin repeat and sterile alpha motif domain containing 3	ANKS3
ANKS4B	1.82086	1	1.0121	1.00262	1.00418	0.990636	0.992176	0.0189326	1	0.0809973	0.0898523	0.08934	0.124608	0.104269	0	0.864623	0	0.0173483	0.00377572	0.00601661	0	1	0	0	0	0	257629	#FFA07A,black							ANKS4B	chr16	21245016	21263750	2906	+	NM_145865	protein_coding	FLJ38819|HARP|MGC133380|MGC133381	P15382	ankyrin repeat and sterile alpha motif domain containing 4B	ANKS4B
ANKS6	1.45943	0.968301	1.4113	1.3506	1.95131	0.95699	1.38264	0.0055104	0.363141	0.00661316	0.032084	0.0153859	0.193272	0.0279771	6.72866	7.27407	6.68219	7.22569	7.16226	7.69311	122	203	110	107	133	185	203286	#FFE4c3,black		#FFA07A,black	#FFA07A,black	#FF6347,black		#FFE4c3,black	ANKS6	chr9	101494291	101558794	7147	-	NM_173551	protein_coding	ANKRD14|DKFZp686D24121|DKFZp781I0117|MGC70366|SAMD6	P31617	ankyrin repeat and sterile alpha motif domain containing 6	ANKS6
ANKUB1	1	1	1	1	1	1	1	1	1	1	1	1	1	1	0	0	0	0	0	0	0	0	0	0	0	0	389161								ANKUB1	chr3	149478890	149510610	2473	-	NM_001144960	protein_coding	.	P18506	ankyrin repeat and ubiquitin domain containing 1	ANKUB1
ANKZF1	1.04806	0.996473	0.673821	1.06073	1.15712	1.5742	1.71726	0.180798	0.484401	0.0050598	0.269021	0.17408	0.00384448	0.0106073	8.80592	8.87364	8.80082	8.23636	8.89098	9.01646	518	618	481	216	443	464	55139			#E0FFFF,black			#FFA07A,black	#FFA07A,black	ANKZF1	chr2	220094479	220101391	2650	+	NM_018089	protein_coding	FLJ10415|FLJ13144|ZNF744	P15010	ankyrin repeat and zinc finger domain containing 1	ANKZF1
ANLN	0.939086	0.856207	0.576514	0.152624	0.16249	0.264735	0.281848	0.128446	0.0959863	0.00261915	0.000903996	0.00216837	0.000452734	0.00198534	8.3652	8.27453	8.14123	7.57063	5.65325	5.74362	381	407	304	136	46	47	54443			#1E90FF,black	#1E90FF,black	#1E90FF,black	#87CEEB,black	#87CEEB,black	ANLN	chr7	36429412	36493401	5024	+	NM_001284302	protein_coding	DKFZp779A055|Scraps|scra	P34291	anillin actin binding protein	ANLN
ANO1	1	1	1	1	1	1	1	1	1	1	1	1	1	1	0	0	0	0	0	0	0	0	0	0	0	0	55107								ANO1	chr11	69924408	70035652	4098	+	NM_018043	protein_coding	DOG1|FLJ10261|ORAOV2|TAOS2|TMEM16A	P21960	anoctamin 1	ANO1
ANO10	1.01306	0.8867	1.79985	2.2713	2.40652	1.26194	1.33707	0.388234	0.135923	0.00230239	0.00469257	0.00909081	0.0141682	0.0341202	9.48109	9.49981	9.30761	10.329	10.6646	10.748	828	955	684	925	1517	1543	55129			#FFA07A,black	#FF6347,black	#FF6347,black	#FFE4c3,black	#FFE4c3,black	ANO10	chr3	43407818	43663560	2854	-	NM_001204834	protein_coding	FLJ10375|MGC47890|TMEM16K	P9544	anoctamin 10	ANO10
ANO1-AS2	1	1	1.01221	2.0451	1.00422	2.02043	0.992106	1	1	0.0809103	0.023295	0.0893187	0.0375149	0.10439	0	0	0	0.0175043	1.03217	0.00607075	0	0	0	0	1	0	100009613				#FFA07A,black		#FFA07A,black		ANO1-AS2	chr11	69918540	69921454	804	-	NR_103835	lncRNA	.	.	ANO1 antisense RNA 2 (head to head)	ANO1-AS2
ANO2	1	1	1	1	1	1	1	1	1	1	1	1	1	1	0	0	0	0	0	0	0	0	0	0	0	0	57101								ANO2	chr12	5671817	6055398	3784	-	NM_001278596	protein_coding	C12orf3|DKFZp434P102|TMEM16B	P740	anoctamin 2	ANO2
ANO3	1.07562	1.55469	0.040243	0.118145	0.0313046	2.93578	0.777888	0.105048	0.0156793	7.75579e-05	0.000700659	0.00022616	0.000688954	0.156924	5.19169	5.29687	5.82832	0.556576	2.11032	0.194211	41	50	60	0	3	0	63982		#FFA07A,black	#87CEEB,black		#00BFFF,black	#FF6347,black		ANO3	chr11	26353678	26684836	5936	+	NM_031418	protein_coding	C11orf25|TMEM16C	P29961	anoctamin 3	ANO3
ANO4	1.65186	1.25907	0.675192	0.484666	0.653853	0.71782	0.968396	0.00314881	0.0512417	0.0051115	0.005996	0.0357001	0.00712967	0.363527	5.89794	6.62203	6.2303	5.33131	4.853	5.28498	68	128	80	28	26	34	121601	#FFA07A,black	#FFE4c3,black	#B0E0E6,black	#87CEEB,black	#B0E0E6,black	#E0FFFF,black		ANO4	chr12	101188374	101522419	4225	+	NM_178826	protein_coding	FLJ34221|FLJ34272|FLJ35277|MGC130026|TMEM16D	P6789	anoctamin 4	ANO4
ANO5	1	1	1.04654	5.15214	1.01593	4.92304	0.970751	1	1	0.0625285	0.00469987	0.0830952	0.0046551	0.147387	0	0	0	0.0656217	2.36517	0.0227945	0	0	0	0	4	0	203859				#FF4500,black		#FF4500,black		ANO5	chr11	22214722	22304913	6709	+	NM_001142649	protein_coding	GDD1|LGMD2L|TMEM16E	P4866	anoctamin 5	ANO5
ANO6	1.01259	0.89554	0.984377	0.978963	1.09819	0.9945	1.11562	0.392087	0.151002	0.365976	0.407694	0.258476	0.451504	0.152494	9.38238	9.40042	9.2232	9.35966	9.3517	9.51751	773	891	645	472	610	657	196527					#FFE4c3,black			ANO6	chr12	45609770	45834187	7153	+	NM_001142679	protein_coding	MGC104751|TMEM16F	P1322	anoctamin 6	ANO6
ANO7	0.346346	0.586597	0.595549	0.767589	1.20971	1.28888	2.03125	0.000710726	0.0108907	0.00295476	0.0403226	0.126838	0.0119887	0.0062586	5.11858	3.58887	4.34902	4.37087	4.73699	5.39324	39	15	21	14	24	37	50636	#87CEEB,black	#B0E0E6,black	#B0E0E6,black	#E0FFFF,black		#FFE4c3,black	#FF6347,black	ANO7	chr2	242127924	242164791	4588	+	NM_001001666	protein_coding	D-TMPP|DTMPP|IPCA-5|IPCA5|NGEP|PCANAP5|PCANAP5L|TMEM16G	P32765	anoctamin 7	ANO7
ANO8	1.34281	1.16625	3.001	3.60344	3.92701	1.20075	1.30857	0.00896892	0.0973078	0.000661735	0.00193789	0.00380771	0.0223351	0.0391553	8.17346	8.59871	8.39533	9.7589	10.0228	10.1469	334	511	363	623	972	1017	57719	#FFE4c3,black		#FFA07A,black	#FF6347,black	#FF6347,black		#FFE4c3,black	ANO8	chr19	17434032	17445638	4152	-	NM_020959	protein_coding	KIAA1623|TMEM16H	P28528	anoctamin 8	ANO8
ANO9	0.525538	0.525538	0.53192	0.52692	0.527743	0.990602	0.992147	0.0075639	0.0075639	0.0181176	0.0314851	0.048371	0.124746	0.104318	0.928133	0	0	0.0174125	0.00378972	0.00603892	1	0	0	0	0	0	338440	#87CEEB,black	#B0E0E6,black						ANO9	chr11	417930	442011	2875	-	NM_001012302	protein_coding	PIG5|TMEM16J|TP53I5	P9337	anoctamin 9	ANO9
ANOS1	0.536988	0.536988	1.86968	1.10825	0.54558	0.592749	0.291805	0.00808452	0.00808452	0.00203247	0.163879	0.0493866	0.0029022	0.0115426	0.897037	0	0	1.79982	1.04532	0.0228992	1	0	0	2	1	0	3730	#87CEEB,black	#B0E0E6,black	#FF6347,black	#FFA07A,black		#B0E0E6,black	#87CEEB,black	ANOS1	chrX	8496915	8700227	6314	-	NM_000216	protein_coding	.	P24272	anosmin 1	ANOS1
ANP32A	0.902546	0.898783	0.887321	0.756671	0.737747	0.852759	0.831432	0.0622539	0.157009	0.0480825	0.0367186	0.0634164	0.0288582	0.0737456	9.5074	9.35947	9.35345	9.33493	9.10514	9.0686	843	866	706	464	514	481	8125			#E0FFFF,black	#B0E0E6,black	#B0E0E6,black			ANP32A	chr15	69070875	69113261	2466	-	NM_006305	protein_coding	C15orf1|I1PP2A|LANP|MAPM|MGC119787|MGC150373|PHAP1|PHAPI|PP32	P20520	acidic nuclear phosphoprotein 32 family member A	ANP32A
ANP32A-IT1	0.878628	1.88354	0.781947	4.24418	2.8283	5.42771	3.61699	0.0419025	0.00780333	0.0127321	0.00152582	0.0065368	0.000279629	0.00192665	1.79618	1.60951	2.70963	1.44132	3.88167	3.29612	3	3	6	1	13	8	80035		#FFA07A,black	#E0FFFF,black	#FF4500,black	#FF6347,black	#FF4500,black	#FF6347,black	ANP32A-IT1	chr15	69096160	69099440	3281	-	NR_026808	lncRNA	.	.	ANP32A intronic transcript 1	ANP32A-IT1
ANP32AP1	0.172196	0.112439	1.14779	0.830346	0.615035	0.723427	0.535841	0.000258566	0.00066934	0.0374683	0.0729271	0.0279676	0.00746877	0.00803049	3.15279	0.614913	0	3.35165	2.88457	2.45153	9	1	0	7	6	4	723972	#00BFFF,black	#1E90FF,black		#E0FFFF,black	#B0E0E6,black	#E0FFFF,black	#B0E0E6,black	ANP32AP1	chr15	35529527	35530264	738	+	NR_003144	misc_RNA	.	.	acidic nuclear phosphoprotein 32 family member A pseudogene 1	ANP32AP1
ANP32B	0.899168	0.830954	0.943056	0.933133	0.968762	0.989478	1.02726	0.0586678	0.0733841	0.14026	0.239177	0.408132	0.408138	0.38442	11.5542	11.4008	11.287	11.4696	11.4543	11.5084	3487	3569	2700	2040	2623	2614	10541			#E0FFFF,black	#E0FFFF,black	#E0FFFF,black			ANP32B	chr9	100745489	100778224	1616	+	NM_006401	protein_coding	APRIL|PHAPI2|SSP29	P14765	acidic nuclear phosphoprotein 32 family member B	ANP32B
ANP32C	0.191612	1.97225	1.28159	3.03238	1.68253	2.3661	1.31284	0.00116913	0.00680236	0.0125222	0.00258256	0.0246683	0.00107608	0.0383265	2.38374	0	3.36359	2.74168	3.98419	3.13437	5	0	10	4	14	7	23520	#00BFFF,black	#FFA07A,black	#B0E0E6,black	#FFE4c3,black	#E0FFFF,black	#FF6347,black	#FFE4c3,black	ANP32C	chr4	165118159	165118863	705	-	NM_012403	protein_coding	PP32R1	P19926	acidic nuclear phosphoprotein 32 family member C	ANP32C
ANP32D	1	1	1	1	1	1	1	1	1	1	1	1	1	1	0	0	0	0	0	0	0	0	0	0	0	0	23519								ANP32D	chr12	48866448	48866843	396	+	NM_012404	protein_coding	PP32R2	P35076	acidic nuclear phosphoprotein 32 family member D	ANP32D
ANP32E	0.928523	0.917869	0.801517	0.845709	0.839784	1.05514	1.04774	0.102523	0.198182	0.0155968	0.0856608	0.141528	0.155947	0.309518	9.75632	9.64933	9.63268	9.43712	9.51455	9.50441	1002	1059	857	498	683	651	81611			#87CEEB,black	#87CEEB,black	#87CEEB,black			ANP32E	chr1	150190717	150208504	3550	-	NM_001280559	protein_coding	LANP-L|LANPL|MGC5350	P4777	acidic nuclear phosphoprotein 32 family member E	ANP32E
ANPEP	1.1856	1.22587	1.35195	1.54092	1.60367	1.13978	1.18619	0.0255289	0.0629669	0.00858027	0.0162996	0.0294799	0.0410942	0.0832521	10.4751	10.7207	10.7689	10.9101	11.0988	11.1564	1650	2227	1885	1384	2050	2048	290			#FFA07A,black	#FF6347,black	#FF6347,black			ANPEP	chr15	90328126	90358072	3650	-	NM_001150	protein_coding	APN|CD13|GP150|LAP1|P150|PEPN	P32945	alanyl aminopeptidase, membrane	ANPEP
ANTXR1	1.00533	0.950233	0.796714	0.631774	0.663212	0.792974	0.832434	0.453248	0.29444	0.0148186	0.0145296	0.0379348	0.0142488	0.074511	10.1036	10.1113	10.03	9.77573	9.44108	9.51114	1275	1459	1129	630	649	654	84168			#B0E0E6,black	#87CEEB,black	#87CEEB,black	#E0FFFF,black		ANTXR1	chr2	69240276	69476459	7123	+	NM_053034	protein_coding	ATR|FLJ10601|FLJ11298|FLJ21776|TEM8	P28439	anthrax toxin receptor 1	ANTXR1
ANTXR2	0.836424	0.870373	2.95606	2.17596	1.97855	0.7361	0.669319	0.0233538	0.112474	0.000680251	0.00521623	0.0147944	0.00831783	0.018759	10.15	9.89231	9.9497	11.7137	11.2716	11.1344	1317	1254	1068	2417	2311	2017	118429			#FF6347,black	#FFA07A,black	#FFA07A,black	#E0FFFF,black	#E0FFFF,black	ANTXR2	chr4	80822771	80994626	8929	-	NM_001286780	protein_coding	CMG-2|CMG2|FLJ31074|ISH|JHF|MGC111533|MGC45856	P22434	anthrax toxin receptor 2	ANTXR2
ANTXRL	1	1	1	1	1	1	1	1	1	1	1	1	1	1	0	0	0	0	0	0	0	0	0	0	0	0	195977								ANTXRL	chr10	47658233	47701443	2285	+	NM_001278688	protein_coding	.	P29914	anthrax toxin receptor-like	ANTXRL
ANTXRLP1	1	1	1	1	1	1	1	1	1	1	1	1	1	1	0	0	0	0	0	0	0	0	0	0	0	0	100996567								ANTXRLP1	chr10	47590261	47640844	1165	-	NR_103827	misc_RNA	.	.	anthrax toxin receptor-like pseudogene 1	ANTXRLP1
ANXA1	0.93825	0.759158	3.73975	3.87041	4.15297	1.03494	1.11049	0.126115	0.037502	0.000459619	0.00173965	0.00351745	0.240629	0.160299	10.1212	10.0292	9.72364	12.0241	12.0737	12.1753	1291	1379	913	2997	4030	4151	301		#E0FFFF,black	#FFE4c3,black	#FFE4c3,black	#FFE4c3,black			ANXA1	chr9	75766647	75785310	1536	+	NM_000700	protein_coding	ANX1|LPC1	P24461	annexin A1	ANXA1
ANXA10	0.553697	0.695978	1.35254	1.13282	1.39224	0.83755	1.02936	0.00227588	0.0227333	0.0085562	0.129766	0.0551379	0.0236845	0.376167	5.69611	4.84328	5.17323	6.13178	5.87603	6.17352	59	37	38	50	54	64	11199	#B0E0E6,black	#E0FFFF,black	#FF6347,black	#FF6347,black	#FF6347,black			ANXA10	chr4	169013688	169108893	1447	+	NM_007193	protein_coding	ANX14	P4592	annexin A10	ANXA10
ANXA11	1.13282	1.10262	1.21073	1.28374	1.34176	1.0603	1.10822	0.0446936	0.173316	0.0205571	0.0445813	0.0670224	0.140502	0.163922	10.555	10.7349	10.6959	10.8309	10.9153	10.9791	1744	2249	1792	1310	1805	1811	311								ANXA11	chr10	81914880	81965433	3182	-	NM_145869	protein_coding	ANX11|CAP50	P7583	annexin A11	ANXA11
ANXA13	1	1	1	1	1	1	1	1	1	1	1	1	1	1	0	0	0	0	0	0	0	0	0	0	0	0	312								ANXA13	chr8	124693034	124749647	1593	-	NM_001003954	protein_coding	ANX13|ISA|MGC150460	P9491	annexin A13	ANXA13
ANXA2	0.982942	0.875912	1.40778	1.26414	1.24528	0.897968	0.884575	0.354573	0.119845	0.00670821	0.0497512	0.104599	0.0574608	0.132563	13.8103	13.7855	13.6191	14.3037	14.1484	14.1268	16662	18643	13600	14552	16980	16056	302			#B0E0E6,black	#B0E0E6,black	#B0E0E6,black			ANXA2	chr15	60639350	60690185	1856	-	NM_004039	protein_coding	ANX2|ANX2L4|CAL1H|LIP2|LPC2|LPC2D|P36|PAP-IV	P22056	annexin A2	ANXA2
ANXA2P1	0.963477	0.929334	3.47909	2.31441	2.28396	0.665235	0.656482	0.225333	0.228254	0.000514347	0.00448743	0.0102417	0.0047509	0.0171582	6.14245	6.08877	6.03672	7.94116	7.35309	7.33398	81	89	70	177	152	144	303			#B0E0E6,black	#87CEEB,black	#87CEEB,black	#B0E0E6,black	#B0E0E6,black	ANXA2P1	chr4	154228621	154229963	1343	-	NR_001562	misc_RNA	ANX2L1|ANX2P1|LPC2A	.	annexin A2 pseudogene 1	ANXA2P1
ANXA2P2	0.401351	0.642717	4.38016	1.42616	1.37178	0.325595	0.313181	0.000958042	0.015627	0.000366615	0.0236306	0.0595157	0.000634757	0.00235956	7.61233	6.29526	6.97458	9.74331	8.12446	8.06838	226	103	135	618	260	240	304	#87CEEB,black	#B0E0E6,black	#E0FFFF,black	#00BFFF,black	#00BFFF,black	#87CEEB,black	#87CEEB,black	ANXA2P2	chr9	33624223	33625532	1310	+	NR_003573	misc_RNA	ANX2L2|ANX2P2|LPC2B	.	annexin A2 pseudogene 2	ANXA2P2
ANXA2P3	1.00367	0.882535	0.875236	0.793672	0.77374	0.906809	0.884036	0.467684	0.129431	0.0397835	0.0509733	0.0830566	0.0672118	0.131728	10.8834	10.8887	10.7031	10.6912	10.55	10.5133	2190	2502	1801	1189	1401	1311	305			#B0E0E6,black	#B0E0E6,black	#B0E0E6,black			ANXA2P3	chr10	66585285	66586634	1350	+	NR_001446	misc_RNA	ANX2L3|ANX2P3|LIP2|LPC2C	.	annexin A2 pseudogene 3	ANXA2P3
ANXA2R	0.845035	0.339042	0.668952	0.366243	0.489339	0.547488	0.7315	0.0260563	0.00271552	0.00488157	0.00314474	0.0135385	0.00219202	0.0298607	5.35375	5.11083	3.79329	4.77372	3.90462	4.32265	46	44	14	19	13	17	389289		#87CEEB,black	#FFA07A,black		#FFE4c3,black	#B0E0E6,black	#E0FFFF,black	ANXA2R	chr5	43039182	43040447	1266	-	NM_001014279	protein_coding	.	P33956	annexin A2 receptor	ANXA2R
ANXA3	1	3.69843	18.1865	16.9039	14.226	0.929478	0.782229	1	0.00732551	0.000854337	0.00159485	0.00281583	0.104577	0.045903	0	0	1.88691	4.18479	4.07928	3.83046	0	0	3	13	15	12	306		#FF4500,black	#FFA07A,black	#FFE4c3,black			#E0FFFF,black	ANXA3	chr4	79472742	79531605	1618	+	NM_005139	protein_coding	ANX3	P20582	annexin A3	ANXA3
ANXA4	1.23086	1.16351	1.71674	1.13549	1.30487	0.661421	0.760086	0.0175869	0.0995058	0.0027194	0.126657	0.0784911	0.00462146	0.0377997	7.35611	7.65577	7.57459	8.13578	7.53942	7.74001	189	265	205	202	173	191	307			#E0FFFF,black	#B0E0E6,black	#B0E0E6,black	#B0E0E6,black	#E0FFFF,black	ANXA4	chr2	69969127	70053596	2142	+	NM_001153	protein_coding	ANX4|DKFZp686H02120|MGC75105|PIG28|ZAP36	P21016	annexin A4	ANXA4
ANXA5	1.11848	0.930205	1.88624	1.23935	1.28613	0.657052	0.681851	0.0537597	0.230716	0.0019767	0.0577517	0.085522	0.00447869	0.0205074	12.5036	12.6651	12.3992	13.4191	12.8132	12.8666	6735	8575	5838	7882	6729	6703	308			#B0E0E6,black	#87CEEB,black	#87CEEB,black	#B0E0E6,black	#E0FFFF,black	ANXA5	chr4	122589152	122618147	1599	-	NM_001154	protein_coding	ANX5|ENX2|PP4	P19399	annexin A5	ANXA5
ANXA6	1.18272	1.05937	0.947162	1.08522	1.07381	1.14576	1.13371	0.0262176	0.273003	0.153889	0.207182	0.306611	0.0383433	0.128712	12.2438	12.4859	12.327	12.1655	12.3618	12.3466	5625	7573	5553	3305	4921	4674	309								ANXA6	chr5	150480267	150537443	3115	-	NM_001155	protein_coding	ANX6|CBP68	P15063	annexin A6	ANXA6
ANXA7	0.741688	0.844027	1.7204	1.41951	1.28949	0.825101	0.749528	0.00873304	0.084137	0.00269823	0.0242201	0.0841919	0.0203519	0.0345831	8.89723	8.46612	8.6526	9.67998	9.40262	9.26404	552	466	434	590	632	551	310	#E0FFFF,black						#E0FFFF,black	ANXA7	chr10	75135189	75173841	2204	-	NM_001156	protein_coding	ANX7|SNX|SYNEXIN	P10160	annexin A7	ANXA7
ANXA8	1.46323	1.44646	7.94323	7.10541	7.80728	0.894525	0.982885	0.00543668	0.0219703	0.000186356	0.000830968	0.00169777	0.0541771	0.424613	2.348	2.89715	2.88053	5.33772	5.17692	5.31282	5	9	7	29	33	35	653145	#FFE4c3,black	#FFE4c3,black	#E0FFFF,black	#E0FFFF,black	#E0FFFF,black			ANXA8	chr10	47157984	48271368	4333	-	NM_001271702	protein_coding	ANX8|FLJ53095	P30948	annexin A8	ANXA8
ANXA8L1	2.6626	1.63621	15.6893	10.7345	14.3625	0.684194	0.915435	0.000832876	0.0127101	0.000105623	0.000567616	0.00101193	0.00546856	0.192338	0.74926	2.16209	1.45961	4.72097	4.17344	4.5935	1	5	2	19	16	21	728113	#FF6347,black	#FFA07A,black		#B0E0E6,black	#E0FFFF,black	#B0E0E6,black		ANXA8L1	chr10	47746850	47763040	2308	+	NM_001278923	protein_coding	bA301J7.3	P5171	annexin A8-like 1	ANXA8L1
ANXA9	0.549814	3.1528	1.33731	1.71927	0.567581	1.28562	0.42442	0.00871819	0.0024116	0.00921691	0.010563	0.0497266	0.0122228	0.0236904	0.862985	0	2.51962	1.28232	1.64478	0.0458839	1	0	5	1	2	0	8416	#87CEEB,black	#FF6347,black		#FFE4c3,black	#87CEEB,black	#FFE4c3,black	#87CEEB,black	ANXA9	chr1	150954499	150968114	1824	+	NM_003568	protein_coding	ANX31	P19680	annexin A9	ANXA9
AOAH	0.525538	0.525538	0.53192	0.52692	0.527743	0.990602	0.992147	0.0075639	0.0075639	0.0181176	0.0314851	0.048371	0.124746	0.104318	0.928133	0	0	0.0174125	0.00378972	0.00603892	1	0	0	0	0	0	313	#87CEEB,black	#B0E0E6,black						AOAH	chr7	36552549	36764154	2557	-	NM_001177507	protein_coding	.	P5752	acyloxyacyl hydrolase	AOAH
AOAH-IT1	1	1	1	1	1	1	1	1	1	1	1	1	1	1	0	0	0	0	0	0	0	0	0	0	0	0	100874264								AOAH-IT1	chr7	36637440	36639726	573	-	NR_046764	lncRNA	.	.	AOAH intronic transcript 1	AOAH-IT1
AOC1	1	1	1	1	1	1	1	1	1	1	1	1	1	1	0	0	0	0	0	0	0	0	0	0	0	0	26								AOC1	chr7	150549565	150558379	2626	+	NM_001091	protein_coding	.	P32426	amine oxidase, copper containing 1	AOC1
AOC2	9.89443	4.71207	5.07087	2.11023	1.05598	0.416147	0.208244	0.00136628	0.00524813	0.00271198	0.0215019	0.067609	0.00103854	0.00452624	0	3.30662	2.23636	2.34223	1.0774	0.0785777	0	11	4	3	1	0	314	#FF0000,black	#FF4500,black	#FF6347,black		#87CEEB,black	#87CEEB,black	#00BFFF,black	AOC2	chr17	40996609	41002724	2584	+	NM_009590	protein_coding	DAO2|RAO	P34819	amine oxidase, copper containing 2	AOC2
AOC3	2.73347	4.28026	0.662117	2.97183	1.8467	4.48837	2.78908	0.000790027	0.00150818	0.00139389	0.00267832	0.0181192	0.00116588	0.00606722	0.822395	2.27313	2.92009	0.227554	2.39374	1.70734	1	5	7	0	4	2	8639	#FF6347,black	#FF4500,black	#B0E0E6,black	#FF6347,black	#FFE4c3,black	#FF4500,black	#FF6347,black	AOC3	chr17	41003201	41010147	4351	+	NM_003734	protein_coding	HPAO|SSAO|VAP-1|VAP1	P10654	amine oxidase, copper containing 3	AOC3
AOC4P	1	1	1	1	1	1	1	1	1	1	1	1	1	1	0	0	0	0	0	0	0	0	0	0	0	0	90586								AOC4P	chr17	41019162	41021234	2073	+	NR_002773	misc_RNA	.	.	amine oxidase, copper containing 4, pseudogene	AOC4P
AOX1	1.58116	1.04905	0.83702	0.475844	0.552884	0.568497	0.660538	0.00377161	0.3052	0.0235282	0.00570803	0.0193387	0.00249183	0.0176448	7.86909	8.53007	7.93817	7.61242	6.79765	7.01414	270	486	264	140	103	115	316	#FFA07A,black		#87CEEB,black	#00BFFF,black	#00BFFF,black	#B0E0E6,black	#B0E0E6,black	AOX1	chr2	201450731	201536217	4933	+	NM_001159	protein_coding	AO|AOH1	P18489	aldehyde oxidase 1	AOX1
AOX2P	1	1	1	1	1	1	1	1	1	1	1	1	1	1	0	0	0	0	0	0	0	0	0	0	0	0	344454								AOX2P	chr2	201560446	201658941	3733	+	NR_001557	pseudogene	AOH2|AOX2	.	aldehyde oxidase 2 pseudogene	AOX2P
AP1AR	1.07043	1.14132	1.63469	1.73207	1.67596	1.05957	1.02525	0.115541	0.120217	0.00328281	0.0102884	0.0250158	0.142543	0.392434	7.76326	7.86146	7.95396	8.47228	8.55576	8.50825	251	306	267	255	351	326	55435			#FF6347,black	#FF6347,black	#FF6347,black			AP1AR	chr4	113152895	113191211	2908	+	NM_001128426	protein_coding	2C18|C4orf16|GBAR|gamma-BAR	P30951	adaptor related protein complex 1 associated regulatory protein	AP1AR
AP1B1	1.13261	1.06386	0.939236	0.942335	0.86008	1.0033	0.915723	0.0448086	0.260092	0.128869	0.267676	0.168052	0.470946	0.19302	10.8958	11.0755	10.9851	10.8054	10.8101	10.6784	2209	2848	2190	1287	1678	1470	162					#E0FFFF,black			AP1B1	chr22	29723669	29784572	4118	-	NM_001166019	protein_coding	ADTB1|AP105A|BAM22|CLAPB2	P21592	adaptor related protein complex 1 beta 1 subunit	AP1B1
AP1B1P1	1	1	1	1	1	1	1	1	1	1	1	1	1	1	0	0	0	0	0	0	0	0	0	0	0	0	23782								AP1B1P1	chr22	32517964	32529456	827	+	NR_040114	misc_RNA	ADTB1L1|dJ127L4.2	.	adaptor related protein complex 1 beta 1 subunit pseudogene 1	AP1B1P1
AP1G1	1.14025	1.06346	0.992402	0.970714	1.13801	0.978146	1.14673	0.0408669	0.261207	0.433222	0.373008	0.19709	0.318156	0.114643	9.17849	9.36784	9.26725	9.16748	9.1356	9.365	671	871	665	413	525	591	164								AP1G1	chr16	71762905	71842976	6846	-	NM_001128	protein_coding	ADTG|CLAPG1|MGC18255	P33266	adaptor related protein complex 1 gamma 1 subunit	AP1G1
AP1G2	0.940624	0.959602	1.22302	1.04282	1.09713	0.852655	0.897061	0.132873	0.328848	0.0186575	0.326333	0.260407	0.0288178	0.153787	6.62039	6.53208	6.5609	6.91084	6.68088	6.75412	113	121	101	86	95	96	8906								AP1G2	chr14	24028772	24037045	2804	-	NM_003917	protein_coding	G2AD	P10471	adaptor related protein complex 1 gamma 2 subunit	AP1G2
AP1M1	0.98389	1.06642	0.732564	0.85337	0.739905	1.16491	1.01002	0.362082	0.253022	0.00806853	0.0930507	0.0644236	0.0311865	0.456123	9.93465	9.91122	10.0274	9.48567	9.70589	9.50006	1134	1270	1127	515	780	649	8907			#E0FFFF,black		#E0FFFF,black			AP1M1	chr19	16308665	16346156	2391	+	NM_001130524	protein_coding	AP47|CLAPM2|CLTNM|MU-1A	P24736	adaptor related protein complex 1 mu 1 subunit	AP1M1
AP1M2	3.42837	3.83758	1.06564	1.01397	1.02235	0.951512	0.959371	0.0046809	0.00693689	0.0592306	0.0823201	0.0800132	0.303233	0.17402	0	1.77752	1.9402	0.0917251	0.0200181	0.0318865	0	3	3	0	0	0	10053	#FF6347,black	#FF4500,black	#1E90FF,black	#1E90FF,black	#1E90FF,black			AP1M2	chr19	10683347	10697991	1751	-	NM_005498	protein_coding	AP1-mu2|HSMU1B|MU-1B|MU1B|mu2	P11212	adaptor related protein complex 1 mu 2 subunit	AP1M2
AP1S1	1.1896	1.02471	0.581655	0.559255	0.534951	0.961489	0.919704	0.0246192	0.394606	0.00270497	0.00922228	0.0174565	0.214951	0.20271	9.9039	10.1544	9.93911	9.12214	9.06548	9.00138	1110	1503	1060	400	500	459	1174			#FFE4c3,black					AP1S1	chr7	100797686	100804557	1297	+	NM_001283	protein_coding	AP19|CLAPS1|FLJ92436|SIGMA1A|WUGSC:H_DJ0747G18.2	P31588	adaptor related protein complex 1 sigma 1 subunit	AP1S1
AP1S2	1.03315	0.962413	0.768874	0.899937	0.927666	1.17046	1.20652	0.250334	0.339699	0.0112038	0.15921	0.297778	0.0294917	0.0718018	9.15263	9.19969	9.09736	8.77345	9.00053	9.04431	659	775	591	314	478	473	8905			#FFA07A,black	#FFA07A,black	#FFA07A,black			AP1S2	chrX	15843929	15873137	2329	-	NM_003916	protein_coding	MGC:1902|MRX59|SIGMA1B	P20819	adaptor related protein complex 1 sigma 2 subunit	AP1S2
AP1S3	1.06723	1.24911	1.54401	1.27826	1.07791	0.827883	0.698127	0.122752	0.0543793	0.00419052	0.0459383	0.297903	0.0210381	0.0230983	5.71825	5.81212	6.03916	6.34494	6.07243	5.8265	60	73	70	58	62	50	130340		#FFE4c3,black	#B0E0E6,black	#B0E0E6,black	#87CEEB,black		#E0FFFF,black	AP1S3	chr2	224620047	224702319	4041	-	NM_001039569	protein_coding	.	P34928	adaptor related protein complex 1 sigma 3 subunit	AP1S3
AP2A1	1.28751	1.03178	0.567231	0.585084	0.652285	1.03147	1.14995	0.012086	0.366792	0.00247242	0.0107893	0.0353415	0.259874	0.111497	8.40149	8.76607	8.44662	7.5835	7.6282	7.78506	391	573	376	137	184	197	160	#FFE4c3,black							AP2A1	chr19	50270180	50310369	3499	+	NM_014203	protein_coding	ADTAA|AP2-ALPHA|CLAPA1	P384	adaptor related protein complex 2 alpha 1 subunit	AP2A1
AP2A2	1.03176	0.996386	0.987304	1.17104	1.22906	1.18609	1.24487	0.258198	0.484014	0.389885	0.0936364	0.11397	0.025414	0.0558072	9.23735	9.28246	9.23213	9.21892	9.46514	9.53491	699	821	649	428	660	665	161			#FFE4c3,black	#FFA07A,black	#FFA07A,black			AP2A2	chr11	925809	1012245	4804	+	NM_012305	protein_coding	ADTAB|CLAPA2|HIP9|HYPJ	P11798	adaptor related protein complex 2 alpha 2 subunit	AP2A2
AP2B1	0.834648	0.825035	1.08655	1.23784	1.15292	1.13924	1.06108	0.0228444	0.0690873	0.0868804	0.058304	0.178827	0.0413595	0.267995	10.3587	10.098	10.0813	10.4785	10.6666	10.564	1522	1446	1170	1026	1519	1358	163								AP2B1	chr17	33914282	34053436	5763	+	NM_001282	protein_coding	ADTB2|AP105B|AP2-BETA|CLAPB1|DKFZp781K0743	P14666	adaptor related protein complex 2 beta 1 subunit	AP2B1
AP2M1	1.18312	1.0923	0.752287	0.704952	0.756314	0.937079	1.00535	0.0261191	0.192493	0.00959985	0.0243081	0.0727497	0.122938	0.476442	12.1753	12.4179	12.3027	11.7647	11.6709	11.7724	5364	7224	5460	2503	3048	3139	1173								AP2M1	chr3	183892634	183901879	2076	+	NM_004068	protein_coding	AP50|CLAPM1|mu2	P9542	adaptor related protein complex 2 mu 1 subunit	AP2M1
AP2S1	1.10356	1.04499	0.490513	0.536924	0.609922	1.09462	1.24344	0.0664255	0.318833	0.00157079	0.00808149	0.027106	0.0761948	0.0563025	11.6997	11.8418	11.7631	10.672	10.8024	10.9863	3857	4845	3756	1173	1669	1820	1175					#FFE4c3,black			AP2S1	chr19	47341415	47354252	1218	-	NM_001301076	protein_coding	AP17|AP17-DELTA|CLAPS2	P11984	adaptor related protein complex 2 sigma 1 subunit	AP2S1
AP3B1	0.643022	0.680072	1.12328	0.86902	0.814941	0.773647	0.725503	0.00405674	0.020247	0.0504445	0.110758	0.115199	0.0117315	0.0284749	9.17873	8.54167	8.62249	9.34645	8.9762	8.8835	671	491	425	468	470	423	8546	#B0E0E6,black	#E0FFFF,black				#E0FFFF,black	#E0FFFF,black	AP3B1	chr5	77298150	77590579	4353	-	NM_001271769	protein_coding	ADTB3|ADTB3A|HPS|HPS2|PE	P17374	adaptor related protein complex 3 beta 1 subunit	AP3B1
AP3B2	1	1	2.22808	1.00266	1.00424	0.45001	0.45072	1	1	0.010864	0.0898258	0.0893065	0.0272126	0.0369741	0	0	0	1.1558	0.00382925	0.0061019	0	0	0	1	0	0	8120			#FF6347,black			#87CEEB,black	#87CEEB,black	AP3B2	chr15	83328033	83378660	3787	-	NM_001278511	protein_coding	DKFZp686D17136|NAPTB	P27679	adaptor related protein complex 3 beta 2 subunit	AP3B2
AP3D1	0.954896	0.850438	1.14241	1.36378	1.48776	1.19378	1.3023	0.184008	0.0901317	0.0398486	0.0302828	0.0402297	0.0237227	0.0404221	11.9677	11.9011	11.734	12.1598	12.4153	12.5408	4645	5049	3681	3292	5107	5348	8943			#FFE4c3,black	#FFA07A,black	#FFA07A,black		#FFE4c3,black	AP3D1	chr19	2100987	2151556	5056	-	NM_001261826	protein_coding	ADTD|hBLVR	P3664	adaptor related protein complex 3 delta 1 subunit	AP3D1
AP3M1	0.762564	0.872341	1.20569	0.773048	0.766255	0.641165	0.635531	0.010554	0.115029	0.0214255	0.0422956	0.0784279	0.00400476	0.0148953	8.29452	7.90345	8.09749	8.56439	7.92315	7.91042	363	315	295	272	226	215	26985	#E0FFFF,black			#B0E0E6,black	#B0E0E6,black	#B0E0E6,black	#B0E0E6,black	AP3M1	chr10	75880015	75910826	5253	-	NM_207012	protein_coding	MGC22164	P5496	adaptor related protein complex 3 mu 1 subunit	AP3M1
AP3M2	0.935758	0.963817	1.7278	1.91692	1.91238	1.10946	1.10683	0.119473	0.345204	0.00265641	0.00739687	0.0163102	0.0609399	0.16619	8.36713	8.27133	8.31396	9.15606	9.30592	9.3025	382	407	343	410	591	566	10947			#FFA07A,black	#FFA07A,black	#FFA07A,black			AP3M2	chr8	42010464	42028701	3670	+	NM_006803	protein_coding	AP47B|CLA20|P47B	P276	adaptor related protein complex 3 mu 2 subunit	AP3M2
AP3S1	0.994326	0.853951	1.02136	0.862182	0.859274	0.84415	0.841302	0.449985	0.0936429	0.325062	0.102554	0.166903	0.0257593	0.0817405	9.84008	9.83188	9.61231	9.87058	9.62615	9.62128	1062	1202	845	673	738	706	1176				#E0FFFF,black	#E0FFFF,black			AP3S1	chr5	115177619	115249778	1289	+	NM_001284	protein_coding	CLAPS3|Sigma3A	P25625	adaptor related protein complex 3 sigma 1 subunit	AP3S1
AP3S2	1.02184	0.942793	0.954577	1.0122	1.04094	1.06036	1.09047	0.321674	0.269172	0.182639	0.446759	0.385002	0.140323	0.196153	8.95871	8.98988	8.87372	8.89164	8.97619	9.0166	576	670	506	341	470	464	10239			#FFE4c3,black	#FFA07A,black	#FFA07A,black			AP3S2	chr15	90373831	90437617	6049	-	NR_023361	protein_coding	AP3S3|FLJ35955|sigma3b	.	adaptor related protein complex 3 sigma 2 subunit	AP3S2
AP4B1	0.77602	0.835571	1.23218	1.29641	1.1028	1.05212	0.894994	0.0120065	0.0769722	0.0174152	0.0416729	0.250338	0.165973	0.150017	7.21324	6.8474	6.95407	7.51446	7.58776	7.35441	171	151	133	131	179	146	10717	#E0FFFF,black		#FFE4c3,black	#FFE4c3,black				AP4B1	chr1	114436817	114447746	3221	-	NM_006594	protein_coding	BETA-4	P13807	adaptor related protein complex 4 beta 1 subunit	AP4B1
AP4B1-AS1	0.179003	0.179003	0.189026	0.181143	0.182425	0.958297	0.965075	0.00107874	0.00107874	0.0010148	0.0027859	0.00375478	0.274048	0.16045	2.48194	0	0	0.0786018	0.0171464	0.027314	5	0	0	0	0	0	100287722	#00BFFF,black	#00BFFF,black						AP4B1-AS1	chr1	114355234	114443859	2148	+	NR_125965	lncRNA	.	.	AP4B1 antisense RNA 1	AP4B1-AS1
AP4E1	1.04549	1.13549	2.44165	1.89602	2.07035	0.776533	0.847931	0.191009	0.126648	0.00100186	0.00764672	0.0130771	0.012067	0.0877267	6.70444	6.76862	6.88776	7.99229	7.62741	7.75431	120	143	127	183	184	193	23431				#E0FFFF,black	#E0FFFF,black	#E0FFFF,black		AP4E1	chr15	51200869	51298097	6906	+	NM_001252127	protein_coding	DKFZp686L12167	P11758	adaptor related protein complex 4 epsilon 1 subunit	AP4E1
AP4M1	1.17669	0.887963	1.2536	1.3049	1.31998	1.04092	1.05295	0.0277542	0.137967	0.0149747	0.0398892	0.073449	0.210904	0.292604	9.21652	9.45125	9.04509	9.5426	9.60046	9.61704	689	923	570	536	725	704	9179								AP4M1	chr7	99699130	99704803	1868	+	NM_004722	protein_coding	CPSQ3|MU-4|MU-ARP2	P36087	adaptor related protein complex 4 mu 1 subunit	AP4M1
AP4S1	1.30435	1.05918	1.2171	1.23814	1.19134	1.01729	0.978837	0.0109703	0.273552	0.0195364	0.0581937	0.141059	0.355091	0.407154	6.09111	6.47444	6.17406	6.37456	6.39928	6.3437	78	116	77	59	78	72	11154	#FFE4c3,black							AP4S1	chr14	31494312	31565656	6263	+	NM_001254729	protein_coding	AP47B|CLA20|CLAPS4|FLJ32366	P5669	adaptor related protein complex 4 sigma 1 subunit	AP4S1
AP5B1	1.67531	1.33496	1.17145	1.46558	1.64382	1.25108	1.40324	0.00298063	0.0344562	0.0292051	0.0205775	0.0268457	0.0152322	0.025769	7.70484	8.44927	8.12164	7.93314	8.25631	8.42189	241	460	300	175	285	307	91056	#FFA07A,black	#FFE4c3,black	#FFA07A,black	#FFA07A,black	#FF6347,black	#FFE4c3,black	#FFE4c3,black	AP5B1	chr11	65541369	65548062	6595	-	NM_138368	protein_coding	.	P33506	adaptor related protein complex 5 beta 1 subunit	AP5B1
AP5M1	1.4235	0.74677	0.968149	0.973211	1.06082	1.00523	1.09572	0.00630068	0.0338014	0.251761	0.383358	0.335774	0.454125	0.185855	7.36433	7.87378	6.94307	7.31764	7.32516	7.44951	190	308	132	114	149	156	55745	#FFE4c3,black	#E0FFFF,black						AP5M1	chr14	57735606	57756797	3095	+	NM_018229	protein_coding	.	P13811	adaptor related protein complex 5 mu 1 subunit	AP5M1
AP5S1	1.07817	1.12159	0.819185	0.771344	0.783984	0.9416	0.95703	0.100367	0.144039	0.0189908	0.0416665	0.0899327	0.135779	0.319127	8.41958	8.52817	8.58513	8.13184	8.04503	8.06848	396	486	414	201	246	240	55317								AP5S1	chr20	3801171	3805954	1808	+	NM_001204447	protein_coding	.	P5442	adaptor related protein complex 5 sigma 1 subunit	AP5S1
AP5Z1	1.12448	1.04748	1.20525	1.58077	1.69291	1.31157	1.40461	0.0496599	0.310396	0.0215041	0.0146093	0.0241359	0.0105424	0.0256316	9.3444	9.51366	9.41132	9.61374	10.005	10.1039	753	964	735	563	960	987	9907			#FFE4c3,black	#FFA07A,black	#FF6347,black	#FFE4c3,black	#FFE4c3,black	AP5Z1	chr7	4815262	4834026	5519	+	NM_014855	protein_coding	.	P22425	adaptor related protein complex 5 zeta 1 subunit	AP5Z1
APAF1	0.971948	1.35502	1.30209	1.17031	1.27648	0.898795	0.980331	0.27541	0.0314611	0.0111103	0.0941793	0.0895266	0.0582892	0.41357	7.2703	7.22925	7.70861	7.65113	7.49719	7.62247	178	197	225	144	168	176	317		#FFE4c3,black	#FFE4c3,black		#FFE4c3,black			APAF1	chr12	99039078	99129211	7158	+	NM_013229	protein_coding	APAF-1|CED4|DKFZp781B1145	P2576	apoptotic peptidase activating factor 1	APAF1
APBA1	2.69492	2.32374	0.987943	1.14241	1.28641	1.15635	1.30211	0.000812771	0.00444527	0.395213	0.119062	0.0854102	0.0341079	0.0404613	3.48759	4.91783	4.70404	3.47009	3.67967	3.85094	12	38	27	7	11	12	320	#FF6347,black	#FF6347,black	#FFE4c3,black	#FFA07A,black	#FFA07A,black		#FFE4c3,black	APBA1	chr9	72042449	72287275	6584	-	NM_001163	protein_coding	D9S411E|MINT1|X11|X11A|X11ALPHA	P26340	amyloid beta precursor protein binding family A member 1	APBA1
APBA2	0.779903	0.915859	0.630572	0.724858	0.788695	1.14952	1.25076	0.0124754	0.193344	0.00372378	0.0283308	0.0933209	0.0367493	0.0538397	8.36814	8.00951	8.24134	7.70287	7.90391	8.02568	382	339	326	149	223	233	321	#E0FFFF,black						#FFE4c3,black	APBA2	chr15	29213840	29410516	3637	+	NM_001130414	protein_coding	D15S1518E|HsT16821|LIN-10|MGC99508|MGC:14091|MINT2|X11L	P22059	amyloid beta precursor protein binding family A member 2	APBA2
APBA3	1.05336	1.16112	1.31785	2.06624	1.91033	1.56788	1.44958	0.161753	0.101482	0.0101912	0.00597271	0.0163617	0.00391274	0.0217329	7.2038	7.2788	7.41931	7.60199	8.25081	8.13762	170	204	184	139	284	252	9546			#FFA07A,black	#FF6347,black	#FF6347,black	#FFA07A,black	#FFE4c3,black	APBA3	chr19	3750771	3761673	2158	-	NM_004886	protein_coding	MGC:15815|X11L2|mint3	P21898	amyloid beta precursor protein binding family A member 3	APBA3
APBB1	1.08585	0.761885	0.572532	1.00296	1.07251	1.75179	1.87328	0.0879118	0.0383855	0.00255494	0.486958	0.309406	0.0025283	0.0079365	6.28082	6.39965	5.88847	5.47625	6.28508	6.38182	89	110	63	31	72	74	322		#E0FFFF,black	#B0E0E6,black			#FFA07A,black	#FFA07A,black	APBB1	chr11	6416354	6440702	3202	-	NR_047512	protein_coding	FE65|MGC:9072|RIR	.	amyloid beta precursor protein binding family B member 1	APBB1
APBB1IP	1	1	1	1	1	1	1	1	1	1	1	1	1	1	0	0	0	0	0	0	0	0	0	0	0	0	54518								APBB1IP	chr10	26727266	26856732	2637	+	NM_019043	protein_coding	INAG1|PREL1|RARP1|RIAM	P3434	amyloid beta precursor protein binding family B member 1 interacting protein	APBB1IP
APBB2	0.926271	1.16902	1.79267	1.64016	1.82101	0.914928	1.01581	0.0978773	0.0951562	0.0023338	0.0125909	0.0189279	0.0782038	0.431376	8.62828	8.51779	8.85359	9.47039	9.34212	9.49302	458	483	499	510	606	646	323			#FFE4c3,black		#FFE4c3,black			APBB2	chr4	40812044	41216635	9363	-	NM_001166051	protein_coding	DKFZp434E033|FE65L|FE65L1|MGC35575	P33074	amyloid beta precursor protein binding family B member 2	APBB2
APBB3	0.93603	1.5316	1.52088	1.54249	1.24735	1.01421	0.820148	0.120176	0.0167439	0.00449351	0.016227	0.10349	0.379075	0.0657776	5.71761	5.62224	6.33265	6.32252	6.34287	6.03647	60	64	86	57	75	58	10307		#FFA07A,black						APBB3	chr5	139937853	139944189	2131	-	NM_006051	protein_coding	FE65L2|MGC150555|MGC87674|SRA	P2237	amyloid beta precursor protein binding family B member 3	APBB3
APC	0.810285	0.945402	1.21428	1.2334	1.19132	1.01574	0.981089	0.0171676	0.27782	0.0199779	0.0599693	0.141078	0.366959	0.41684	8.38253	8.07903	8.30153	8.66263	8.68517	8.63509	386	356	340	291	384	356	324								APC	chr5	112043202	112181936	11216	+	NM_001127511	protein_coding	BTPS2|DP2|DP2.5|DP3|GS	P18457	adenomatous polyposis coli	APC
APC2	0.661521	0.595845	0.731892	1.13109	0.715911	1.54543	0.978166	0.00462478	0.0115356	0.00802228	0.131833	0.0542288	0.00417305	0.404286	5.72285	5.12671	4.97586	5.27255	5.90056	5.2407	60	45	33	27	55	33	10297	#B0E0E6,black	#B0E0E6,black	#FFA07A,black	#FF6347,black	#FFA07A,black	#FFA07A,black		APC2	chr19	1450148	1473243	10151	+	NM_005883	protein_coding	APCL	P4114	adenomatosis polyposis coli 2	APC2
APCDD1	0.222063	1.68961	0.252308	0.930609	0.232166	3.68838	0.920167	0.00140854	0.0112516	0.000215487	0.231866	0.00408029	0.00258795	0.269766	2.17096	0	2.92765	0.184218	2.06721	0.0641854	4	0	7	0	3	0	147495	#00BFFF,black	#FFA07A,black		#FF6347,black		#FF6347,black		APCDD1	chr18	10454625	10488698	2562	+	NM_153000	protein_coding	B7323|DRAPC1	P20091	adenomatosis polyposis coli down-regulated 1	APCDD1
APCDD1L	0.940645	0.926495	0.352138	0.349521	0.33019	0.992567	0.937672	0.132935	0.220405	0.000733442	0.00287368	0.00576805	0.434654	0.252873	10.7088	10.6205	10.5987	9.20304	9.19228	9.11019	1940	2077	1675	423	546	495	164284			#FF6347,black	#FF6347,black	#FF6347,black			APCDD1L	chr20	57034160	57089994	4100	-	NM_153360	protein_coding	FLJ90166|MGC126807|MGC126809|RP4-685L9.2	P34778	adenomatosis polyposis coli down-regulated 1 like	APCDD1L
APCDD1L-AS1	0.922541	1.44256	0.282905	0.480202	0.664322	1.69739	2.34821	0.0907635	0.0222746	0.000501516	0.00584829	0.038211	0.00283614	0.00433825	4.32464	4.20833	4.85327	2.50303	3.26635	3.7346	22	23	30	3	8	11	149773		#FFE4c3,black	#FF6347,black	#FF4500,black	#FF4500,black	#FFA07A,black	#FF6347,black	APCDD1L-AS1	chr20	57090435	57194948	2096	+	NR_034147	lncRNA	.	.	APCDD1L antisense RNA 1 (head to head)	APCDD1L-AS1
APCS	1	1	1	1	1	1	1	1	1	1	1	1	1	1	0	0	0	0	0	0	0	0	0	0	0	0	325								APCS	chr1	159557616	159558661	931	+	NM_001639	protein_coding	MGC88159|PTX2|SAP	P32800	amyloid P component, serum	APCS
APEH	1.13159	1.07011	0.573908	0.585517	0.575124	1.02023	1.00212	0.0453736	0.243166	0.00257691	0.0108182	0.0220085	0.333207	0.490652	9.90519	10.0835	10.003	9.10408	9.13297	9.10713	1111	1431	1108	395	524	494	327								APEH	chr3	49711435	49720934	2758	+	NM_001640	protein_coding	ACPH|APH|D3F15S2|D3S48E|DNF15S2|MGC2178|OPH	P13351	acylaminoacyl-peptide hydrolase	APEH
APELA	2.6796	1	1.02361	1.0051	1.00813	0.981909	0.984875	0.00725683	1	0.0728578	0.0881133	0.0871506	0.162634	0.117643	0	1.42202	0	0.0336719	0.00733317	0.0116844	0	2	0	0	0	0	100506013	#FF6347,black							APELA	chr4	165798140	165818679	2622	+	NM_001297550	protein_coding	.	P6639	apelin receptor early endogenous ligand	APELA
APEX1	0.717678	0.795778	2.39913	0.921653	0.967609	0.384162	0.403318	0.00712135	0.0519838	0.00104237	0.207637	0.404808	0.000872607	0.00384001	9.21445	8.73586	8.88489	10.477	9.09674	9.16695	688	562	510	1026	511	515	328	#E0FFFF,black			#87CEEB,black	#87CEEB,black	#87CEEB,black	#87CEEB,black	APEX1	chr14	20923290	20925931	1487	+	NM_080648	protein_coding	APE|APE1|APEN|APEX|APX|HAP1|REF1	P33288	apurinic/apyrimidinic endodeoxyribonuclease 1	APEX1
APEX2	1.04735	0.934264	1.21942	1.19303	1.1512	0.978363	0.944054	0.183568	0.242523	0.0191851	0.0791154	0.180828	0.31974	0.273322	7.69343	7.76016	7.59533	7.97962	7.94806	7.89656	239	285	208	181	230	213	27301								APEX2	chrX	55026756	55034306	2095	+	NM_014481	protein_coding	APE2|APEXL2|XTH2	P34174	apurinic/apyrimidinic endodeoxyribonuclease 2	APEX2
APH1A	1.17798	1.12381	0.803787	0.766775	0.832884	0.953954	1.0362	0.0274135	0.141049	0.015984	0.0400386	0.13359	0.179999	0.350137	11.2002	11.4365	11.3686	10.885	10.817	10.9363	2728	3658	2857	1360	1686	1758	51107								APH1A	chr1	150237799	150241609	1792	-	NM_001077628	protein_coding	6530402N02Rik|APH-1|APH-1A|CGI-78	P2970	aph-1 homolog A, gamma secretase subunit	APH1A
APH1B	0.935316	1.04099	1.47177	1.42469	1.54792	0.968012	1.05174	0.118341	0.332761	0.00527673	0.0237589	0.0339531	0.250947	0.29646	7.43733	7.34086	7.49529	7.99488	7.94798	8.06766	200	213	194	183	230	240	83464								APH1B	chr15	63569749	63601325	4193	+	NM_031301	protein_coding	APH-1B|DKFZp564D0372|FLJ33115|PRO1328|PSFL|TAAV688	P5373	aph-1 homolog B, gamma secretase subunit	APH1B
API5	1.05285	0.961147	1.05162	1.04856	1.19333	0.997095	1.13476	0.163491	0.334783	0.16774	0.306803	0.139417	0.474333	0.127495	9.85485	9.92915	9.79768	9.92746	9.92326	10.1098	1073	1286	961	700	907	991	8539								API5	chr11	43333505	43366080	5963	+	NM_006595	protein_coding	AAC-11|AAC11	P24684	apoptosis inhibitor 5	API5
APIP	1.4817	1.41599	4.74719	1.84794	2.14416	0.38927	0.451668	0.00510045	0.0245414	0.000329749	0.0082837	0.0119453	0.000897143	0.00499448	5.14076	5.70802	5.64258	7.38784	6.02668	6.24117	40	68	53	121	60	67	51074	#FFE4c3,black	#FFE4c3,black		#87CEEB,black	#87CEEB,black	#87CEEB,black	#87CEEB,black	APIP	chr11	34903843	34937958	1277	-	NM_015957	protein_coding	APIP2|CGI29|MMRP19|dJ179L10.2	P15089	APAF1 interacting protein	APIP
APITD1	1.74812	3.85669	1.04575	1.0098	1.01566	0.965623	0.971225	0.0216144	0.00688698	0.0627605	0.0849557	0.0832275	0.240364	0.146319	0	0.805801	1.94736	0.0645402	0.014072	0.0224181	0	1	3	0	0	0	378708	#FFA07A,black	#FF4500,black						APITD1	chr1	10490159	10490625	467	+	NM_199294	.	CENP-S|CENPS|MGC32686|MHF1	P34624	apoptosis-inducing, TAF9-like domain 1	APITD1
APITD1-CORT	0.872059	1.0016	0.920463	1.05196	1.25269	1.14286	1.36093	0.0379295	0.49293	0.087089	0.295749	0.100696	0.0396392	0.0306579	7.86879	7.67129	7.8711	7.74922	7.94188	8.19382	270	268	252	154	229	262	100526739					#FFE4c3,black		#FFE4c3,black	APITD1-CORT	chr1	10490159	10512060	2151	+	NM_001270517	protein_coding	.	P34624	APITD1-CORT readthrough	APITD1-CORT
APLF	0.978214	0.679397	0.747697	1.31647	1.14405	1.7607	1.5301	0.318648	0.0201493	0.00921097	0.0376456	0.189417	0.0024835	0.0168169	6.93726	6.90548	6.37958	6.51778	7.33393	7.13141	141	157	89	65	150	125	200558		#E0FFFF,black	#FFE4c3,black	#FF6347,black	#FF6347,black	#FFA07A,black	#FFA07A,black	APLF	chr2	68694691	68807294	3849	+	NM_173545	protein_coding	APFL|C2orf13|FLJ16593|MGC47799|PALF|Xip1	P19723	aprataxin and PNKP like factor	APLF
APLN	0.884104	0.437916	0.0381388	0.0415073	0.0292435	1.08832	0.766764	0.0456598	0.00463252	7.50293e-05	0.000316067	0.000576667	0.0843619	0.0400348	6.29188	6.11417	5.10061	1.57928	1.70139	1.19614	89	89	36	1	2	1	8862		#87CEEB,black	#1E90FF,black	#1E90FF,black	#1E90FF,black		#E0FFFF,black	APLN	chrX	128779236	128788933	3224	-	NM_017413	protein_coding	APEL|XNPEP2	P17004	apelin	APLN
APLNR	1	1	1.03552	2.05819	3.14292	1.98759	3.03511	1	1	0.0665532	0.0229128	0.0146002	0.0317546	0.0171162	0	0	0	0.0503559	1.04137	1.65211	0	0	0	0	1	2	187				#FFA07A,black	#FF6347,black	#FFA07A,black	#FF6347,black	APLNR	chr11	57001052	57004927	1943	-	NR_027991	protein_coding	AGTRL1|APJ|APJR|FLJ90771|FLJ96609|HG11|MGC45246	.	apelin receptor	APLNR
APLP1	0.718205	0.681506	0.998405	0.801006	1.12543	0.802286	1.12722	0.00715233	0.0204567	0.485899	0.054605	0.214387	0.0157266	0.136623	6.24878	5.77125	5.69558	6.24647	5.92866	6.41925	87	71	55	54	56	76	333	#E0FFFF,black	#E0FFFF,black						APLP1	chr19	36359401	36370699	2474	+	NM_001024807	protein_coding	APLP	P32201	amyloid beta precursor like protein 1	APLP1
APLP2	1.07455	0.936071	0.842281	0.984156	0.938362	1.16844	1.11407	0.107099	0.247961	0.0251474	0.430143	0.32456	0.0300913	0.154801	13.3259	13.4297	13.2306	13.0783	13.3029	13.2342	11910	14568	10389	6223	9449	8648	334			#FFE4c3,black	#FFA07A,black	#FFE4c3,black			APLP2	chr11	129939716	130014706	3895	+	NR_024516	protein_coding	APPH|APPL2|CDEBP	.	amyloid beta precursor like protein 2	APLP2
APMAP	0.952394	0.885279	1.65134	1.27717	1.23753	0.773415	0.749407	0.173578	0.133666	0.00315271	0.0462153	0.108935	0.0117052	0.0345485	10.7923	10.7219	10.6165	11.5159	11.1452	11.0997	2056	2229	1696	2107	2117	1969	57136			#FFE4c3,black			#E0FFFF,black	#E0FFFF,black	APMAP	chr20	24943580	24973425	2221	-	NM_020531	protein_coding	.	P14777	adipocyte plasma membrane associated protein	APMAP
APOA1	3.32243	2.85003	2.44989	3.13163	3.21291	1.27828	1.31145	0.00492517	0.0112863	0.00874134	0.00955084	0.0140772	0.0127777	0.0385932	0	1.73224	1.51098	1.29272	1.64692	1.68388	0	3	2	1	2	2	335	#FF6347,black	#FF6347,black	#87CEEB,black	#87CEEB,black	#87CEEB,black		#FFE4c3,black	APOA1	chr11	116706469	116708338	897	-	NM_000039	protein_coding	MGC117399	P18347	apolipoprotein A1	APOA1
APOA1-AS	1	1	1	1	1	1	1	1	1	1	1	1	1	1	0	0	0	0	0	0	0	0	0	0	0	0	104326055								APOA1-AS	chr11	116706833	116726445	563	+	NR_126362	antisense_RNA	.	.	APOA1 antisense RNA	APOA1-AS
APOA1BP	1.08484	0.897813	0.976487	0.954278	0.792138	0.977255	0.811212	0.0894185	0.155184	0.306222	0.308953	0.0958938	0.311704	0.0602307	9.29603	9.41351	9.14051	9.2617	9.22851	8.95985	728	899	609	441	560	446	.			#E0FFFF,black	#E0FFFF,black	#B0E0E6,black			APOA1BP	chr1	156561558	156564091	1121	+	NM_144772	.	AIBP|MGC119143|MGC119144|MGC119145|YJEFN1	P18527	.	APOA1BP
APOA2	1	1	1	1	1	1	1	1	1	1	1	1	1	1	0	0	0	0	0	0	0	0	0	0	0	0	336								APOA2	chr1	161192083	161193418	473	-	NM_001643	protein_coding	Apo-AII|ApoA-II|apoAII	P28395	apolipoprotein A2	APOA2
APOA4	1	1	1	1	1	1	1	1	1	1	1	1	1	1	0	0	0	0	0	0	0	0	0	0	0	0	337								APOA4	chr11	116691418	116694011	1460	-	NM_000482	protein_coding	MGC142154|MGC142156	P26722	apolipoprotein A4	APOA4
APOA5	1	1	1.02404	2.05201	2.08408	2.00384	2.03514	1	1	0.0725935	0.0230915	0.0334429	0.0345229	0.0478603	0	0	0	0.0342771	1.03704	1.05941	0	0	0	0	1	1	116519				#FFA07A,black	#FFA07A,black	#FFA07A,black	#FFA07A,black	APOA5	chr11	116660086	116663136	1908	-	NM_001166598	protein_coding	APOAV|FLJ97995|MGC126836|MGC126838|RAP3	P9751	apolipoprotein A5	APOA5
APOB	6.58119	1.5851	0.641728	0.577349	0.587566	0.899679	0.9156	0.000225395	0.0144437	0.00187596	0.0329283	0.0493673	0.454256	0.280364	0.835224	3.55357	1.4998	0.195258	0.0427395	0.0680469	1	13	2	0	0	0	338	#FF4500,black	#FFA07A,black						APOB	chr2	21224301	21266945	14121	-	NM_000384	protein_coding	FLDB|LDLCQ4	P25486	apolipoprotein B	APOB
APOBEC1	1	1	1	1	1	1	1	1	1	1	1	1	1	1	0	0	0	0	0	0	0	0	0	0	0	0	339								APOBEC1	chr12	7801996	7823195	882	-	NM_005889	protein_coding	APOBEC-1|BEDP|CDAR1|HEPR	P25356	apolipoprotein B mRNA editing enzyme catalytic subunit 1	APOBEC1
APOBEC2	0.111569	0.777185	0.509266	0.482777	0.993204	0.947985	1.95027	0.000166403	0.0438742	0.00174938	0.00593298	0.479935	0.156806	0.00702779	3.72505	0.561055	3.36138	2.75154	2.67448	3.71521	14	1	10	4	5	11	10930	#1E90FF,black	#E0FFFF,black			#FFA07A,black		#FFA07A,black	APOBEC2	chr6	41020940	41032630	1634	+	NM_006789	protein_coding	ARCD1|ARP1	P24053	apolipoprotein B mRNA editing enzyme catalytic subunit 2	APOBEC2
APOBEC3A	0.533549	0.533549	1.22296	1.09813	0.540043	0.89793	0.441589	0.00792389	0.00792389	0.018667	0.181354	0.0491521	0.0574225	0.0322694	0.906306	0	0	1.19668	1.04135	0.0174538	1	0	0	1	1	0	200315	#87CEEB,black	#B0E0E6,black	#87CEEB,black	#87CEEB,black	#00BFFF,black		#87CEEB,black	APOBEC3A	chr22	39353527	39359188	1535	+	NM_145699	protein_coding	ARP3|PHRBN|bK150C2.1	P26816	apolipoprotein B mRNA editing enzyme catalytic subunit 3A	APOBEC3A
APOBEC3A_B	0.416739	0.32505	0.976592	0.270417	0.196537	0.276899	0.201248	0.00104191	0.00251716	0.306965	0.00186231	0.00270078	0.000484917	0.00124153	6.50852	5.24574	4.88725	6.47435	4.62178	4.1614	104	49	31	64	22	15	100913187	#87CEEB,black	#87CEEB,black	#87CEEB,black	#1E90FF,black	#1E90FF,black	#87CEEB,black	#00BFFF,black	APOBEC3A_B	chr22	39353527	39388783	547	+	NM_001193289	protein_coding	.	P1236	APOBEC3A and APOBEC3B deletion hybrid	APOBEC3A_B
APOBEC3B	1.72844	2.88129	2.34525	1.01212	2.11089	0.431563	0.90007	0.0224577	0.0110625	0.00963317	0.0834695	0.0324162	0.0218771	0.159466	0	0.789473	1.52671	1.22974	0.0173855	1.07785	0	1	2	1	0	1	9582	#FFA07A,black	#FF6347,black	#87CEEB,black	#00BFFF,black	#87CEEB,black	#87CEEB,black		APOBEC3B	chr22	39378404	39388154	1409	+	NM_001270411	protein_coding	APOBEC1L|ARCD3|ARP4|DJ742C19.2|FLJ21201|PHRBNL|bK150C2.2	P19865	apolipoprotein B mRNA editing enzyme catalytic subunit 3B	APOBEC3B
APOBEC3B-AS1	0.285857	0.251681	1.1085	0.21091	0.203185	0.190267	0.183297	0.000509851	0.00167445	0.0617887	0.00131717	0.00281374	0.000290574	0.001109	6.04585	4.23922	4.05552	6.19446	3.80055	3.74672	75	24	17	53	12	11	100874530	#87CEEB,black	#87CEEB,black	#87CEEB,black	#1E90FF,black	#1E90FF,black	#00BFFF,black	#00BFFF,black	APOBEC3B-AS1	chr22	39387564	39394225	702	-	NR_104187	lncRNA	.	.	APOBEC3B antisense RNA 1	APOBEC3B-AS1
APOBEC3C	1.09612	0.94165	0.897662	0.846107	0.856175	0.942568	0.953783	0.0744172	0.265455	0.0571584	0.0860262	0.162559	0.138738	0.307151	9.37121	9.50361	9.28447	9.21545	9.13012	9.14719	767	957	673	427	523	508	27350								APOBEC3C	chr22	39410265	39414825	1109	+	NM_014508	protein_coding	APOBEC1L|ARDC2|ARDC4|ARP5|MGC19485|PBI|bK150C2.3	P28018	apolipoprotein B mRNA editing enzyme catalytic subunit 3C	APOBEC3C
APOBEC3D	0.770351	0.85781	0.946018	1.74617	1.41747	1.84581	1.49835	0.0113636	0.0976968	0.149939	0.0100002	0.050415	0.00211803	0.0185081	6.27926	5.90285	6.05799	6.1992	7.08345	6.78258	89	78	71	52	126	98	140564	#E0FFFF,black			#FFA07A,black	#FFE4c3,black	#FFA07A,black	#FFA07A,black	APOBEC3D	chr22	39417118	39429256	2503	+	NM_152426	protein_coding	APOBEC3DE|APOBEC3E|ARP6	P22363	apolipoprotein B mRNA editing enzyme catalytic subunit 3D	APOBEC3D
APOBEC3F	0.945486	0.925393	0.639131	0.983461	0.82136	1.53875	1.28512	0.148142	0.217433	0.00394876	0.427119	0.121424	0.00425632	0.0442483	6.97783	6.89695	6.86596	6.33201	6.95377	6.69391	145	156	125	57	115	92	200316			#FFE4c3,black	#FF6347,black	#FFA07A,black	#FFA07A,black	#FFE4c3,black	APOBEC3F	chr22	39436673	39451975	5031	+	NM_145298	protein_coding	ARP8|BK150C2.4.MRNA|KA6|MGC74891	P188	apolipoprotein B mRNA editing enzyme catalytic subunit 3F	APOBEC3F
APOBEC3G	0.84152	0.941215	1.56436	1.7172	1.89137	1.09771	1.20904	0.024904	0.264054	0.00395175	0.0106086	0.016852	0.0725983	0.0705499	5.40167	5.15274	5.31426	6.04724	6.18173	6.3211	48	46	42	47	67	71	60489			#FF4500,black	#FF4500,black	#FF4500,black			APOBEC3G	chr22	39473010	39483748	1834	+	NM_021822	protein_coding	ARCD|ARP-9|ARP9|CEM-15|CEM15|FLJ12740|bK150C2.7|dJ494G10.1	P35977	apolipoprotein B mRNA editing enzyme catalytic subunit 3G	APOBEC3G
APOBEC3H	0.416981	0.608798	0.0739954	0.0619653	0.0638198	0.83742	0.862483	0.00104329	0.0125191	0.000118072	0.000604236	0.000685944	0.423905	0.409428	4.08434	2.82239	3.36838	0.32792	0.0719436	0.114488	18	8	10	0	0	0	164668	#87CEEB,black	#B0E0E6,black						APOBEC3H	chr22	39493229	39500072	1615	+	NM_181773	protein_coding	ARP10	P10914	apolipoprotein B mRNA editing enzyme catalytic subunit 3H	APOBEC3H
APOBEC4	1	4.82556	1.04597	1.00985	1.01573	0.965464	0.971092	1	0.00509301	0.0626945	0.0849255	0.0831903	0.241114	0.146619	0	0	2.2707	0.0648442	0.0141384	0.0225239	0	0	4	0	0	0	403314		#FF4500,black						APOBEC4	chr1	183615411	183622448	2778	-	NM_203454	protein_coding	C1orf169|MGC26594	P26243	apolipoprotein B mRNA editing enzyme catalytic polypeptide like 4	APOBEC4
APOBR	1	1.94859	1.01217	1.00264	1.0042	0.990585	0.992133	1	0.0265197	0.0809435	0.0898419	0.0893269	0.124815	0.104343	0	0	0.962428	0.0174446	0.0037967	0.00605003	0	0	1	0	0	0	55911		#FF6347,black						APOBR	chr16	28505970	28510291	3792	+	NM_018690	protein_coding	.	P9968	apolipoprotein B receptor	APOBR
APOC1	0.823669	0.590704	0.111406	0.0836954	0.104874	0.751266	0.941368	0.0200106	0.0111715	0.000166181	0.000519731	0.00141127	0.00951149	0.264544	6.00971	5.72985	5.25022	2.84361	2.43101	2.75644	73	68	40	4	4	5	341		#B0E0E6,black		#B0E0E6,black				APOC1	chr19	45417921	45422606	461	+	NM_001645	protein_coding	.	P21243	apolipoprotein C1	APOC1
APOC1P1	1.39512	1.03732	0.569853	1.11608	0.549953	1.95854	0.965078	0.00706937	0.346031	0.011359	0.151823	0.0495259	0.027121	0.160442	0.889931	1.37032	0.942785	0.0785938	1.04837	0.0273112	1	2	1	0	1	0	342	#FFE4c3,black		#87CEEB,black	#B0E0E6,black	#87CEEB,black	#FFA07A,black		APOC1P1	chr19	45430060	45434643	952	+	NR_028414	misc_RNA	DKFZp781C1677	.	apolipoprotein C1 pseudogene 1	APOC1P1
APOC2	1	1	1	1	1	1	1	1	1	1	1	1	1	1	0	0	0	0	0	0	0	0	0	0	0	0	344								APOC2	chr19	45449239	45452822	729	+	NM_000483	protein_coding	MGC75082	P33726	apolipoprotein C2	APOC2
APOC3	1	1	2.34698	5.16336	1.01963	2.2	0.434441	1	1	0.009617	0.00468761	0.081291	0.00128313	0.0286516	0	0	0	1.23081	2.36831	0.0280397	0	0	0	1	4	0	345			#87CEEB,black	#B0E0E6,black	#00BFFF,black	#FF6347,black	#87CEEB,black	APOC3	chr11	116700624	116703787	533	+	NM_000040	protein_coding	APOCIII|MGC150353	P2369	apolipoprotein C3	APOC3
APOC4	0.179003	0.179003	0.189026	0.181143	0.182425	0.958297	0.965075	0.00107874	0.00107874	0.0010148	0.0027859	0.00375478	0.274048	0.16045	2.48194	0	0	0.0786018	0.0171464	0.027314	5	0	0	0	0	0	346	#00BFFF,black	#00BFFF,black						APOC4	chr19	45445495	45448753	473	+	NM_001646	protein_coding	.	P21561	apolipoprotein C4	APOC4
APOC4-APOC2	1	1	1	1	1	1	1	1	1	1	1	1	1	1	0	0	0	0	0	0	0	0	0	0	0	0	100533990								APOC4-APOC2	chr19	45445495	45448147	258	+	NR_037932	lncRNA	.	.	APOC4-APOC2 readthrough (NMD candidate)	APOC4-APOC2
APOD	1.38631	1.208	0.143261	0.118322	0.144026	0.825915	1.00534	0.00733998	0.0710624	0.000211953	0.00070164	0.00190832	0.0205495	0.476495	6.76779	7.23905	7.04042	3.96451	3.68858	3.9722	125	197	141	10	11	13	347	#FFE4c3,black		#FF4500,black	#FF4500,black	#FF4500,black			APOD	chr3	195295573	195311076	1130	-	NM_001647	protein_coding	.	P17011	apolipoprotein D	APOD
APOE	0.771722	1.05543	0.142004	0.081022	0.066045	0.570561	0.465092	0.0115147	0.284867	0.000210044	0.00050641	0.000973105	0.00252388	0.0053777	6.90107	6.52723	6.97891	4.08508	3.27553	2.98067	137	120	135	11	8	6	348	#E0FFFF,black			#E0FFFF,black	#B0E0E6,black	#B0E0E6,black	#87CEEB,black	APOE	chr19	45409006	45412652	1444	+	NM_000041	protein_coding	AD2|LDLCQ5|LPG|MGC1571	P29568	apolipoprotein E	APOE
APOF	7.75285	1	1.08296	1.01756	1.02811	0.939611	0.949355	0.00170933	1	0.0596206	0.0801764	0.0774469	0.348819	0.198538	0	2.95473	0	0.114975	0.025111	0.0399944	0	8	0	0	0	0	319	#FF0000,black							APOF	chr12	56754355	56756583	1689	-	NM_001638	protein_coding	Apo-F|DKFZp781G18150|LTIP|MGC22520	P2855	apolipoprotein F	APOF
APOH	0.268249	0.517098	0.280521	0.270878	0.27245	0.965624	0.971226	0.00183972	0.007205	0.00216888	0.00521949	0.00722987	0.240361	0.146318	1.89836	0	0.946867	0.064539	0.0140717	0.0224177	3	0	1	0	0	0	350	#00BFFF,black	#B0E0E6,black	#87CEEB,black	#87CEEB,black	#87CEEB,black			APOH	chr17	64208147	64225556	1201	-	NM_000042	protein_coding	B2G1|BG	P20922	apolipoprotein H	APOH
APOL1	1.03062	0.854589	1.16296	1.95323	2.44432	1.67954	2.10182	0.264844	0.094298	0.031818	0.00699657	0.00878472	0.00295195	0.00570597	9.28177	9.32528	9.05507	9.49957	10.2476	10.5712	721	846	574	520	1136	1365	8542				#FFA07A,black	#FFA07A,black	#FFA07A,black	#FF6347,black	APOL1	chr22	36649117	36663577	3119	+	NM_001136540	protein_coding	APO-L|APOL|APOL-I	P15785	apolipoprotein L1	APOL1
APOL2	1.35611	1.06293	2.02193	2.43311	2.20423	1.20336	1.09016	0.00841212	0.262715	0.00160764	0.00400266	0.0111519	0.0218469	0.196788	8.07572	8.5152	8.16376	9.09145	9.35852	9.216	312	482	309	392	613	533	23780	#FFE4c3,black			#FFE4c3,black	#FFE4c3,black			APOL2	chr22	36622255	36636000	2686	-	NM_145637	protein_coding	APOL-II|APOL3	P18874	apolipoprotein L2	APOL2
APOL3	0.647823	0.979854	1.88636	2.58708	2.26756	1.37147	1.20208	0.00419519	0.411518	0.00197631	0.00350784	0.0104171	0.0078369	0.0740928	6.63113	6.0048	6.60177	7.54673	8.00245	7.81227	114	84	104	134	239	201	80833	#B0E0E6,black		#FF6347,black	#FF6347,black	#FF6347,black	#FFE4c3,black		APOL3	chr22	36536371	36562225	5573	-	NM_145641	protein_coding	APOLIII|CG121	P2427	apolipoprotein L3	APOL3
APOL4	3.53571	1	1.0346	1.00744	1.01188	0.973748	0.978039	0.00445816	1	0.066966	0.0865162	0.0851572	0.201435	0.131474	0	1.822	0	0.049074	0.0106938	0.0170376	0	3	0	0	0	0	80832	#FF6347,black							APOL4	chr22	36585176	36600879	3415	-	NM_145660	protein_coding	APOL-IV|APOLIV	P13778	apolipoprotein L4	APOL4
APOL5	1	1	1	1	1	1	1	1	1	1	1	1	1	1	0	0	0	0	0	0	0	0	0	0	0	0	80831								APOL5	chr22	36113919	36125529	1437	+	NM_030642	protein_coding	APOL-V|APOLV	P9816	apolipoprotein L5	APOL5
APOL6	0.885627	0.637046	2.49789	2.81407	2.65068	1.12658	1.06117	0.0467857	0.015046	0.00095278	0.00296559	0.00741566	0.0483341	0.267746	9.02179	8.84656	8.37126	10.3425	10.5144	10.4282	602	607	357	934	1367	1236	80830		#B0E0E6,black	#FFA07A,black	#FFA07A,black	#FFA07A,black			APOL6	chr22	36044424	36064456	10139	+	NM_030641	protein_coding	APOL-VI|APOLVI|DKFZp667M075|FLJ38562|FLJ90164|MGC57495	P3808	apolipoprotein L6	APOL6
APOLD1	1.25482	1.46686	2.07378	1.84471	1.88925	0.88954	0.911015	0.0148524	0.0204892	0.00149845	0.00832984	0.0169086	0.0498568	0.182187	6.14304	6.47052	6.69577	7.19531	7.02644	7.06085	81	116	111	105	121	119	81575	#FFE4c3,black	#FFE4c3,black		#E0FFFF,black	#E0FFFF,black			APOLD1	chr12	12878851	12944399	4825	+	NM_001130415	protein_coding	DKFZp434F0318|FLJ25138|FLJ95166|VERGE	P15983	apolipoprotein L domain containing 1	APOLD1
APOM	1.56098	1.29865	0.801021	1.20178	0.64471	1.50031	0.80486	0.00398979	0.0411894	0.015514	0.0742556	0.0336686	0.00479591	0.0566471	5.03801	5.68046	5.41503	4.71792	5.30318	4.40473	37	66	45	18	36	18	55937	#FFA07A,black	#FFE4c3,black	#FFE4c3,black	#FFA07A,black		#FFA07A,black		APOM	chr6	31620187	31625987	903	+	NM_001256169	protein_coding	G3a|HSPC336|MGC22400|NG20	P14507	apolipoprotein M	APOM
APOM	1	1	1	1	1	1	1	1	1	1	1	1	1	1	0	0	0	0	0	0	0	0	0	0	0	0	55937								APOM	chr6_cox_hap2	3129806	3135605	903	+	NR_045828_1	protein_coding	G3a|HSPC336|MGC22400|NG20	.	apolipoprotein M	APOM
APOM	1	1	1	1	1	1	1	1	1	1	1	1	1	1	0	0	0	0	0	0	0	0	0	0	0	0	55937								APOM	chr6_dbb_hap3	2905766	2911566	903	+	NR_045828_2	protein_coding	G3a|HSPC336|MGC22400|NG20	.	apolipoprotein M	APOM
APOM	1	1	1	1	1	1	1	1	1	1	1	1	1	1	0	0	0	0	0	0	0	0	0	0	0	0	55937								APOM	chr6_mann_hap4	2963076	2968876	903	+	NR_045828_3	protein_coding	G3a|HSPC336|MGC22400|NG20	.	apolipoprotein M	APOM
APOM	1	1	1	1	1	1	1	1	1	1	1	1	1	1	0	0	0	0	0	0	0	0	0	0	0	0	55937								APOM	chr6_mcf_hap5	2999867	3005667	903	+	NR_045828_4	protein_coding	G3a|HSPC336|MGC22400|NG20	.	apolipoprotein M	APOM
APOM	1	1	1	1	1	1	1	1	1	1	1	1	1	1	0	0	0	0	0	0	0	0	0	0	0	0	55937								APOM	chr6_qbl_hap6	2913825	2919624	903	+	NR_045828_5	protein_coding	G3a|HSPC336|MGC22400|NG20	.	apolipoprotein M	APOM
APOM	1	1	1	1	1	1	1	1	1	1	1	1	1	1	0	0	0	0	0	0	0	0	0	0	0	0	55937								APOM	chr6_ssto_hap7	2950986	2956785	903	+	NR_045828_6	protein_coding	G3a|HSPC336|MGC22400|NG20	.	apolipoprotein M	APOM
APOO	1.22744	0.73067	1.00192	0.718109	1.01037	0.71673	1.00843	0.0180414	0.0296638	0.483022	0.0268778	0.469674	0.00706613	0.463022	7.08213	7.37778	6.62942	7.0849	6.6044	7.09701	156	218	106	97	90	122	79135		#E0FFFF,black		#E0FFFF,black		#E0FFFF,black		APOO	chrX	23851465	23926057	1027	-	NR_026545	protein_coding	FAM121B|MGC4825	.	apolipoprotein O	APOO
APOOL	0.867555	0.935	0.972625	0.746321	0.868408	0.767327	0.89285	0.0354967	0.244724	0.279831	0.0336764	0.180436	0.0110396	0.146219	8.41965	8.21468	8.32269	8.37961	7.99752	8.2161	396	391	345	239	238	266	139322			#E0FFFF,black	#B0E0E6,black	#E0FFFF,black	#E0FFFF,black		APOOL	chrX	84258898	84348323	6467	+	NM_198450	protein_coding	CXorf33|FAM121A|MGC129748|UNQ8193	P31410	apolipoprotein O like	APOOL
APOOP5	3.27918	1.89296	4.91718	5.22037	2.15407	1.06166	0.43807	0.00503282	0.0287728	0.00281691	0.00462637	0.0308811	0.136753	0.0046364	0	1.71333	0.920647	2.29783	2.38415	1.10706	0	3	1	3	4	1	644649	#FF6347,black	#FF6347,black	#FFE4c3,black	#FFA07A,black	#B0E0E6,black		#87CEEB,black	APOOP5	chr16	59788045	59789095	1051	-	NR_028471	misc_RNA	.	.	apolipoprotein O pseudogene 5	APOOP5
APOPT1	0.905328	1.05395	1.12358	0.962829	1.108	0.856933	0.986139	0.0654317	0.289458	0.0502483	0.341322	0.241479	0.0305455	0.438808	9.40637	9.26288	9.48218	9.57447	9.35172	9.55433	786	810	772	548	610	674	84334								APOPT1	chr14	104029294	104057236	2553	+	NM_001302654	protein_coding	.	P22503	apoptogenic 1, mitochondrial	APOPT1
APP	1.02854	0.988019	1.0277	1.0535	1.08428	1.0251	1.05505	0.277397	0.447054	0.282631	0.290887	0.2849	0.299356	0.286041	12.0974	12.138	12.08	12.1368	12.1726	12.2141	5082	5950	4679	3240	4316	4264	351								APP	chr21	27252861	27543446	4015	-	NM_001136129	protein_coding	AAA|ABETA|ABPP|AD1|APPI|CTFgamma|CVAP|PN2	P23283	amyloid beta precursor protein	APP
APPBP2	1.0029	0.860657	0.733264	0.821394	0.736062	1.12019	1.00382	0.474437	0.100826	0.0081171	0.0666016	0.0626432	0.0525454	0.483188	9.10159	9.10577	8.8851	8.65399	8.81773	8.65949	636	726	510	289	421	362	10513								APPBP2	chr17	58520510	58603601	6499	-	NM_006380	protein_coding	HS.84084|KIAA0228|PAT1	P11404	amyloid beta precursor protein binding protein 2	APPBP2
APPL1	0.964803	0.984227	1.05091	0.839969	0.942176	0.799275	0.89653	0.232537	0.430453	0.170225	0.0805991	0.334482	0.0152269	0.152808	9.5107	9.45901	9.48777	9.58235	9.25911	9.42477	845	928	775	551	572	616	26060								APPL1	chr3	57261765	57307498	6060	+	NM_012096	protein_coding	APPL|DIP13alpha	P6144	adaptor protein, phosphotyrosine interacting with PH domain and leucine zipper 1	APPL1
APPL2	0.966526	1.33679	1.57455	1.22797	1.34896	0.779886	0.85673	0.242252	0.0341646	0.00384078	0.0621092	0.0650895	0.0124733	0.0965404	6.56796	6.51884	6.98673	7.2229	6.86423	6.99981	109	120	136	107	108	114	55198		#FFE4c3,black	#E0FFFF,black	#B0E0E6,black	#B0E0E6,black	#E0FFFF,black		APPL2	chr12	105567075	105630008	3545	-	NM_001251904	protein_coding	DIP13B|FLJ10659	P19335	adaptor protein, phosphotyrosine interacting with PH domain and leucine zipper 2	APPL2
APRT	1.07856	1.10444	0.519583	0.528366	0.506925	1.0169	0.975638	0.0996783	0.170189	0.0018576	0.00768875	0.0149183	0.358006	0.393552	11.1859	11.295	11.3292	10.2413	10.2655	10.2057	2701	3316	2780	870	1150	1059	353								APRT	chr16	88875877	88878342	673	-	NM_001030018	protein_coding	AMP|DKFZp686D13177|MGC125856|MGC125857|MGC129961	P23513	adenine phosphoribosyltransferase	APRT
APTR	0.563372	0.790184	1.09581	0.573476	0.429449	0.523336	0.391902	0.00241435	0.0493547	0.0747787	0.0100485	0.00979185	0.00189889	0.00361072	6.18374	5.3559	5.844	6.31573	5.38155	4.9643	83	53	61	57	38	27	100505854	#B0E0E6,black	#E0FFFF,black	#B0E0E6,black	#87CEEB,black	#87CEEB,black	#B0E0E6,black	#87CEEB,black	APTR	chr7	77313168	77326662	1978	-	NR_038361	lncRNA	.	.	Alu-mediated CDKN1A/p21 transcriptional regulator (non-protein coding)	APTR
APTX	1.03412	1.02226	0.936506	1.09233	1.03608	1.16639	1.10633	0.245051	0.404517	0.121421	0.192433	0.397811	0.0307208	0.167019	8.9436	8.992	8.97537	8.84896	9.07101	8.99474	570	671	543	331	502	457	54840			#E0FFFF,black					APTX	chr9	32972604	33001639	2461	-	NM_001195248	protein_coding	AOA|AOA1|AXA1|EAOH|EOAHA|FHA-HIT|FLJ20157|MGC1072	P27297	aprataxin	APTX
AQP1	0.315347	0.513335	0.193215	0.40385	0.268445	2.09016	1.38936	0.000600127	0.00705131	0.000296031	0.00385107	0.00411557	0.00146679	0.0272238	4.85863	3.19364	3.8966	2.48691	3.55052	2.96133	32	11	15	3	10	6	358	#87CEEB,black	#B0E0E6,black	#FF6347,black	#FF4500,black	#FF6347,black	#FF6347,black	#FFE4c3,black	AQP1	chr7	30951415	30965131	3451	+	NM_198098	protein_coding	AQP-CHIP|CHIP28|CO|MGC26324	P27558	aquaporin 1 (Colton blood group)	AQP1
AQP10	1	1	2.29257	3.08862	1.01223	1.34723	0.441527	1	1	0.0101518	0.00977967	0.0849746	0.00877723	0.0322381	0	0	0	1.19696	1.62696	0.0175381	0	0	0	1	2	0	89872				#FFE4c3,black	#87CEEB,black	#FFE4c3,black	#87CEEB,black	AQP10	chr1	154293592	154297801	1791	+	NM_080429	protein_coding	AQPA_HUMAN	P2587	aquaporin 10	AQP10
AQP11	4.91084	1.07617	7.97391	2.06634	1.72119	0.259138	0.215853	0.000315867	0.227947	0.000185665	0.00597191	0.0227831	0.000438538	0.00135711	1.36501	3.66098	1.47091	4.3603	2.41209	2.14842	2	15	2	15	4	3	282679	#FF4500,black			#87CEEB,black	#00BFFF,black	#00BFFF,black	#00BFFF,black	AQP11	chr11	77300680	77321401	2153	+	NM_173039	protein_coding	AQPX1	P13025	aquaporin 11	AQP11
AQP12A	1	1	1	1	1	1	1	1	1	1	1	1	1	1	0	0	0	0	0	0	0	0	0	0	0	0	375318								AQP12A	chr2	241631262	241637900	1084	+	NM_198998	protein_coding	AQP12|AQPX2	P12291	aquaporin 12A	AQP12A
AQP12B	1	1	1	1	1	1	1	1	1	1	1	1	1	1	0	0	0	0	0	0	0	0	0	0	0	0	653437								AQP12B	chr2	241615835	241622317	1114	-	NM_001102467	protein_coding	INSSA3|MGC149473	P19994	aquaporin 12B	AQP12B
AQP2	1	1	1	1	1	1	1	1	1	1	1	1	1	1	0	0	0	0	0	0	0	0	0	0	0	0	359								AQP2	chr12	50344524	50352664	4179	+	NM_000486	protein_coding	AQP-CD|MGC34501|WCH-CD	P21290	aquaporin 2	AQP2
AQP3	0.897197	0.466851	1.11793	0.265501	0.275294	0.237493	0.246253	0.0567025	0.00543025	0.0541614	0.00181142	0.00427584	0.000386998	0.001623	3.00036	2.84385	1.90139	3.16119	1.08715	1.1394	8	8	3	6	1	1	360		#87CEEB,black	#FFA07A,black	#87CEEB,black	#87CEEB,black	#00BFFF,black	#00BFFF,black	AQP3	chr9	33441152	33447631	1871	-	NM_004925	protein_coding	GIL	P10553	aquaporin 3 (Gill blood group)	AQP3
AQP4	1	1	1	1	1	1	1	1	1	1	1	1	1	1	0	0	0	0	0	0	0	0	0	0	0	0	361								AQP4	chr18	24432008	24445716	5202	-	NM_001650	protein_coding	HMIWC2|MGC22454|MIWC	P26554	aquaporin 4	AQP4
AQP4-AS1	1.82086	1	1.0121	1.00262	1.00418	0.990636	0.992176	0.0189326	1	0.0809973	0.0898523	0.08934	0.124608	0.104269	0	0.864623	0	0.0173483	0.00377572	0.00601661	0	1	0	0	0	0	147429	#FFA07A,black							AQP4-AS1	chr18	24445272	24515910	2392	+	NR_026908	lncRNA	.	.	AQP4 antisense RNA 1	AQP4-AS1
AQP5	1	1	1.02402	3.07966	1.00827	3.00741	0.984618	1	1	0.0726062	0.00982879	0.0870748	0.0126648	0.118141	0	0	0	0.0342481	1.62277	0.0118845	0	0	0	0	2	0	362				#FF6347,black		#FF6347,black		AQP5	chr12	50355279	50359465	1825	+	NM_001651	protein_coding	.	P14904	aquaporin 5	AQP5
AQP6	0.661535	1.3328	0.749518	2.39233	2.46522	3.19182	3.28907	0.00462528	0.0348056	0.00936268	0.00415737	0.00862401	0.000593427	0.00224436	1.81423	1.21812	2.22869	1.39826	3.07264	3.11594	3	2	4	1	7	7	363	#E0FFFF,black	#FFE4c3,black		#FF6347,black	#FF6347,black	#FF6347,black	#FF6347,black	AQP6	chr12	50366620	50370922	2654	+	NM_001652	protein_coding	AQP2L|KID	P3890	aquaporin 6	AQP6
AQP7	1	1	1	1	1	1	1	1	1	1	1	1	1	1	0	0	0	0	0	0	0	0	0	0	0	0	364								AQP7	chr9	33384948	33402517	1256	-	NM_001170	protein_coding	AQP7L|AQP9|AQPap|MGC149555|MGC149556	P27161	aquaporin 7	AQP7
AQP7P1	1	1	1	1	1	1	1	1	1	1	1	1	1	1	0	0	0	0	0	0	0	0	0	0	0	0	375719								AQP7P1	chr9	67270215	67289492	3180	-	NR_002817	misc_RNA	bA251O17.3	.	aquaporin 7 pseudogene 1	AQP7P1
AQP7P3	1	1.94859	1.01217	1.00264	1.0042	0.990585	0.992133	1	0.0265197	0.0809435	0.0898419	0.0893269	0.124815	0.104343	0	0	0.962428	0.0174446	0.0037967	0.00605003	0	0	1	0	0	0	441432		#FF6347,black	#B0E0E6,black	#87CEEB,black	#87CEEB,black			AQP7P3	chr9	42858152	42893137	529	+	NR_026558	misc_RNA	AQPap-3	.	aquaporin 7 pseudogene 3	AQP7P3
AQP8	1	1	3.39959	1.00524	1.00835	0.295693	0.296611	1	1	0.0047447	0.0880171	0.0870301	0.00988974	0.0127608	0	0	0	1.76536	0.00753297	0.0120027	0	0	0	2	0	0	343			#FF6347,black			#87CEEB,black	#87CEEB,black	AQP8	chr16	25228285	25240253	1308	+	NM_001169	protein_coding	.	P10371	aquaporin 8	AQP8
AQP9	1	1	1	1	1	1	1	1	1	1	1	1	1	1	0	0	0	0	0	0	0	0	0	0	0	0	366								AQP9	chr15	58430408	58478110	3021	+	NM_020980	protein_coding	AQP-9|HsT17287|SSC1	P27790	aquaporin 9	AQP9
AQR	0.813807	1.09605	0.92577	0.87443	0.994443	0.944542	1.07418	0.0178592	0.185232	0.0968823	0.117816	0.483599	0.14502	0.232822	7.63874	7.3415	7.77105	7.52746	7.44515	7.6307	230	213	235	132	162	177	9716			#E0FFFF,black	#E0FFFF,black	#E0FFFF,black			AQR	chr15	35148552	35261995	5080	-	NM_014691	protein_coding	DKFZp686B23123|IBP160|KIAA0560|fSAP164	P32370	aquarius intron-binding spliceosomal factor	AQR
AR	1.08534	1.19045	0.284691	0.29378	0.164498	1.03192	0.577814	0.0886633	0.0806391	0.000506544	0.00212114	0.00219779	0.257275	0.010318	8.22226	8.34042	8.47377	6.40973	6.45507	5.61841	345	426	383	60	81	43	367			#87CEEB,black	#87CEEB,black	#00BFFF,black		#B0E0E6,black	AR	chrX	66763874	66950461	10838	+	NM_000044	protein_coding	AIS|DHTR|HUMARA|HYSP1|KD|NR3C4|SBMA|SMAX1|TFM	P24784	androgen receptor	AR
ARAF	1.35399	1.0312	1.17908	1.00811	1.07357	0.854993	0.910511	0.00849721	0.36903	0.0271276	0.464421	0.307129	0.029745	0.181066	8.37499	8.8122	8.41931	8.61265	8.38664	8.4774	384	592	369	281	312	319	369	#FFE4c3,black							ARAF	chrX	47420499	47431320	2604	+	NM_001654	protein_coding	A-RAF|ARAF1|PKS2|RAFA1	P11928	A-Raf proto-oncogene, serine/threonine kinase	ARAF
ARAP1	0.973268	1.24102	0.982968	0.679478	0.834139	0.691251	0.848592	0.284086	0.0571524	0.354778	0.020161	0.134996	0.00577142	0.088353	8.78358	8.74448	9.09511	8.75879	8.22607	8.52194	510	565	590	311	279	329	116985		#FFE4c3,black	#FFE4c3,black			#E0FFFF,black		ARAP1	chr11	72396114	72463434	5646	-	NM_015242	protein_coding	CENTD2|KIAA0782	P613	ArfGAP with RhoGAP domain, ankyrin repeat and PH domain 1	ARAP1
ARAP2	0.554445	0.554445	2.71359	2.89156	2.37727	1.06559	0.87606	0.00896124	0.00896124	0.000801598	0.00281705	0.00934221	0.126672	0.120049	0.850885	0	0	2.29109	2.38273	2.10019	1	0	0	3	4	3	116984	#87CEEB,black	#B0E0E6,black	#FF6347,black	#FF6347,black	#FFA07A,black			ARAP2	chr4	36067620	36245979	7362	-	NM_015230	protein_coding	CENTD1|FLJ13675|FLJ44916|KIAA0580|PARX	P34257	ArfGAP with RhoGAP domain, ankyrin repeat and PH domain 2	ARAP2
ARAP3	1.11555	0.882566	0.918744	0.962902	1.18684	1.04806	1.29181	0.0559524	0.129477	0.0841934	0.341609	0.144885	0.180784	0.0426931	7.23828	7.39603	7.05806	7.11601	7.18374	7.48541	174	221	143	99	135	160	64411			#FFA07A,black	#FF6347,black	#FF6347,black		#FFE4c3,black	ARAP3	chr5	141032968	141061800	5262	-	NM_022481	protein_coding	CENTD3|DRAG1|FLJ21065	P25742	ArfGAP with RhoGAP domain, ankyrin repeat and PH domain 3	ARAP3
ARC	1.52342	2.78958	10.2582	8.4394	13.0058	0.822697	1.26784	0.036296	0.0117463	0.0013244	0.00279269	0.00301433	0.0197832	0.0487056	0	0.607316	1.48005	3.35871	3.07714	3.70108	0	1	2	7	7	11	23237	#FFA07A,black	#FF6347,black			#FFE4c3,black	#E0FFFF,black		ARC	chr8	143692405	143695833	2948	-	NM_015193	protein_coding	Arg3.1|KIAA0278	P14667	activity-regulated cytoskeleton-associated protein	ARC
ARCN1	0.867372	0.933337	1.65869	1.00703	0.907732	0.607122	0.547258	0.0354028	0.239777	0.00309812	0.469123	0.252343	0.00318485	0.00858737	9.89719	9.69192	9.79766	10.6272	9.9073	9.75753	1105	1091	961	1138	897	776	372				#B0E0E6,black	#B0E0E6,black	#B0E0E6,black	#B0E0E6,black	ARCN1	chr11	118443102	118473747	4015	+	NM_001655	protein_coding	COPD	P2488	archain 1	ARCN1
AREG	1.35226	1.76016	0.073494	0.0634964	0.0680002	0.863967	0.925248	0.00856725	0.00972801	0.000117458	0.000420929	0.000994277	0.0337093	0.217046	14.7579	15.1933	15.5736	10.9917	10.7807	10.8796	32137	49468	52713	1464	1644	1690	374	#FFE4c3,black	#FFA07A,black	#E0FFFF,black	#B0E0E6,black	#E0FFFF,black			AREG	chr4	75310815	75490485	2552	+	NM_001657	protein_coding	AR|AREGB|CRDGF|MGC13647|SDGF	P21318	amphiregulin	AREG
AREL1	0.934181	0.850048	0.923153	1.04668	1.11354	1.13382	1.20624	0.115493	0.0897522	0.0918828	0.313064	0.232443	0.0441486	0.0719449	8.57759	8.47936	8.3432	8.46223	8.64341	8.73275	442	470	350	253	373	381	9870				#FFE4c3,black	#FFE4c3,black			AREL1	chr14	75127955	75179807	5445	-	NM_001039479	protein_coding	.	P13746	apoptosis resistant E3 ubiquitin protein ligase 1	AREL1
ARF1	1.01674	1.02708	1.08759	1.04835	0.976	0.963914	0.897394	0.359229	0.385124	0.0853851	0.307512	0.429183	0.22768	0.154403	12.524	12.548	12.5626	12.6452	12.5921	12.489	6831	7906	6538	4609	5773	5159	375					#E0FFFF,black			ARF1	chr1	228270361	228286913	2091	+	NM_001658	protein_coding	.	P1970	ADP ribosylation factor 1	ARF1
ARF3	1.18171	1.03343	0.858417	0.974904	0.991425	1.1357	1.15495	0.0264652	0.360501	0.0311781	0.390455	0.474672	0.0431476	0.106848	10.8111	11.052	10.8586	10.5909	10.7745	10.7987	2083	2802	2006	1109	1637	1598	377								ARF3	chr12	49329992	49351252	3537	-	NM_001659	protein_coding	.	P16661	ADP ribosylation factor 3	ARF3
ARF4	0.886425	1.04464	1.48764	1.19086	1.09993	0.8005	0.739375	0.0473912	0.320013	0.00499969	0.0803962	0.255379	0.0154276	0.0318145	12.1924	12.0185	12.2554	12.7654	12.4444	12.3298	5428	5477	5284	5010	5211	4620	378				#E0FFFF,black	#E0FFFF,black		#E0FFFF,black	ARF4	chr3	57557090	57583215	1740	-	NM_001660	protein_coding	ARF2	P2289	ADP ribosylation factor 4	ARF4
ARF5	1.18755	1.0751	0.369299	0.435633	0.428272	1.17962	1.15969	0.0250803	0.230553	0.000805011	0.00457522	0.00973037	0.0269895	0.10269	11.1458	11.3938	11.2503	9.7087	9.94702	9.92244	2627	3551	2632	601	922	870	381								ARF5	chr7	127228406	127231759	1096	+	NM_001662	protein_coding	.	P3609	ADP ribosylation factor 5	ARF5
ARF6	1.10269	1.02112	1.17698	0.9858	0.998009	0.837569	0.847942	0.0672906	0.4092	0.027677	0.437323	0.494131	0.0236903	0.0877368	10.2207	10.3617	10.2508	10.4558	10.2	10.2178	1383	1736	1316	1010	1099	1068	382				#E0FFFF,black	#E0FFFF,black			ARF6	chr14	50359736	50363772	3939	+	NM_001663	protein_coding	DKFZp564M0264	P8111	ADP ribosylation factor 6	ARF6
ARFGAP1	1.15448	1.15577	0.937057	1.19229	1.17562	1.27238	1.25459	0.0348023	0.106108	0.12288	0.0795497	0.155064	0.0132536	0.0526175	8.87628	9.08352	9.08514	8.78249	9.13002	9.10971	544	715	586	316	523	495	55738				#FFE4c3,black	#FFE4c3,black	#FFE4c3,black	#FFE4c3,black	ARFGAP1	chr20	61904137	61921142	4016	+	NM_001281482	protein_coding	ARF1GAP|HRIHFB2281|MGC39924	P22577	ADP ribosylation factor GTPase activating protein 1	ARFGAP1
ARFGAP2	1.29032	1.15522	1.02951	0.964188	0.920279	0.936549	0.893899	0.0118873	0.106599	0.271461	0.346667	0.280242	0.121534	0.148063	7.81446	8.18219	8.02264	7.85642	7.76185	7.69461	260	382	280	166	202	185	84364	#FFE4c3,black							ARFGAP2	chr11	47185849	47198676	3022	-	NM_032389	protein_coding	FLJ14576|FLJ26000|IRZ|ZNF289|Zfp289	P29394	ADP ribosylation factor GTPase activating protein 2	ARFGAP2
ARFGAP3	0.886061	0.817357	1.91822	1.71473	1.49192	0.893917	0.777766	0.0471135	0.0639775	0.00187654	0.0106636	0.039734	0.0536238	0.0441018	8.9534	8.77888	8.66244	9.89317	9.73138	9.53058	574	579	437	684	794	663	26286			#FFE4c3,black				#E0FFFF,black	ARFGAP3	chr22	43192532	43253408	2833	-	NM_001142293	protein_coding	ARFGAP1|FLJ45618	P21163	ADP ribosylation factor GTPase activating protein 3	ARFGAP3
ARFGEF1	0.744433	0.939101	1.14097	1.01647	1.0707	0.890878	0.938405	0.0089472	0.25733	0.0405208	0.428583	0.313375	0.0509691	0.255149	8.54464	8.11886	8.454	8.73491	8.56821	8.64319	432	366	378	306	354	358	10565	#E0FFFF,black							ARFGEF1	chr8	68109884	68255912	7225	-	NM_006421	protein_coding	ARFGEP1|BIG1|D730028O18Rik|DKFZP434L057|P200	P2023	ADP ribosylation factor guanine nucleotide exchange factor 1	ARFGEF1
ARFGEF2	0.90741	0.823652	1.12982	1.08051	1.10076	0.956351	0.974279	0.0679518	0.0681298	0.0463886	0.217698	0.253902	0.190394	0.387827	8.30217	8.162	8.02228	8.47827	8.41388	8.44067	365	377	280	256	318	311	10564			#FFE4c3,black					ARFGEF2	chr20	47538275	47653230	9004	+	NM_006420	protein_coding	BIG2|FLJ23723|PVNH2|dJ1164I10.1	P15498	ADP ribosylation factor guanine nucleotide exchange factor 2	ARFGEF2
ARFGEF3	1	7.66167	2.43219	1.02016	2.13768	0.419441	0.878911	1	0.0030617	0.00888075	0.0786912	0.0314475	0.0185869	0.124076	0	0	2.93766	1.28226	0.0287962	1.09604	0	0	7	1	0	1	57221		#FF0000,black	#FF6347,black		#FFA07A,black	#87CEEB,black		ARFGEF3	chr6	138483053	138665800	14882	+	NM_020340	protein_coding	.	P19369	ARFGEF family member 3	ARFGEF3
ARFIP1	1.06125	0.82775	0.857295	0.806818	0.637248	0.941121	0.743324	0.137861	0.0710175	0.0306984	0.057722	0.0321133	0.134343	0.0328564	8.36042	8.44619	8.08769	8.13828	8.05074	7.71035	380	459	293	202	247	187	27236					#E0FFFF,black		#E0FFFF,black	ARFIP1	chr4	153701089	153833063	3095	+	NM_001287431	protein_coding	HSU52521|MGC117369	P28426	ADP ribosylation factor interacting protein 1	ARFIP1
ARFIP2	0.939333	0.936172	0.992029	0.939091	1.09128	0.946637	1.10005	0.129145	0.248267	0.42999	0.257297	0.271251	0.152059	0.177854	9.13277	9.04247	9.03761	9.12122	9.0421	9.25879	650	695	567	400	492	549	23647			#FFE4c3,black	#FFE4c3,black	#FFE4c3,black			ARFIP2	chr11	6495913	6502709	3707	-	NM_001242855	protein_coding	POR1	P7885	ADP ribosylation factor interacting protein 2	ARFIP2
ARFRP1	1.01129	1.08646	0.414603	0.667473	0.571368	1.60991	1.37811	0.402722	0.204506	0.00102982	0.0185176	0.0215289	0.00349453	0.0285039	9.55952	9.57572	9.67916	8.28932	8.9763	8.75201	874	1006	885	224	470	386	10139			#B0E0E6,black			#FFA07A,black	#FFE4c3,black	ARFRP1	chr20	62329995	62339365	2593	-	NM_003224	protein_coding	ARL18|ARP|Arp1	P17851	ADP ribosylation factor related protein 1	ARFRP1
ARG1	1	1	1	1	1	1	1	1	1	1	1	1	1	1	0	0	0	0	0	0	0	0	0	0	0	0	383								ARG1	chr6	131894344	131905472	1671	+	NM_000045	protein_coding	.	P21875	arginase 1	ARG1
ARG2	1.12025	0.964206	1.46146	1.6391	1.82114	1.12155	1.24611	0.052503	0.346738	0.00547068	0.0126227	0.0189235	0.0516053	0.055385	9.4619	9.62572	9.40932	10.0093	10.1748	10.3267	817	1042	734	741	1080	1152	384					#FFE4c3,black			ARG2	chr14	68086579	68118436	1980	+	NM_001172	protein_coding	.	P16731	arginase 2	ARG2
ARGFX	1	1	1.01221	2.0451	1.00422	2.02043	0.992106	1	1	0.0809103	0.023295	0.0893187	0.0375149	0.10439	0	0	0	0.0175043	1.03217	0.00607075	0	0	0	0	1	0	503582				#FFA07A,black		#FFA07A,black		ARGFX	chr3	121286778	121309469	5065	+	NM_001012659	protein_coding	.	P5661	arginine-fifty homeobox	ARGFX
ARGFXP2	1	1	1	1	1	1	1	1	1	1	1	1	1	1	0	0	0	0	0	0	0	0	0	0	0	0	503640								ARGFXP2	chr17	30477387	30478590	1204	-	NR_002222	misc_RNA	.	.	arginine-fifty homeobox pseudogene 2	ARGFXP2
ARGLU1	0.892668	1.01522	0.78888	0.868593	0.973188	1.10105	1.23363	0.0525108	0.433876	0.0136584	0.110222	0.420969	0.0689772	0.0598813	9.83329	9.66949	9.85508	9.49117	9.63004	9.79408	1057	1074	1000	517	740	796	55082								ARGLU1	chr13	107195662	107220514	1751	-	NM_018011	protein_coding	DKFZp686O08106|FLJ10154	P31247	arginine and glutamate rich 1	ARGLU1
ARHGAP1	0.914745	0.852818	0.997316	1.05977	1.08443	1.06262	1.08734	0.0779315	0.0924922	0.476285	0.271819	0.2846	0.134183	0.202632	10.0016	9.87307	9.77194	9.99775	10.0854	10.1186	1188	1237	944	735	1015	997	392								ARHGAP1	chr11	46698625	46722215	3446	-	NM_004308	protein_coding	CDC42GAP|RHOGAP|RHOGAP1|p50rhoGAP	P12215	Rho GTPase activating protein 1	ARHGAP1
ARHGAP10	0.817928	0.904223	0.656079	0.663502	0.805109	1.01131	1.22715	0.0187177	0.167697	0.00444769	0.0180113	0.106365	0.40252	0.0624421	9.57426	9.2843	9.42901	8.9662	8.98243	9.26151	883	822	744	359	472	550	79658			#E0FFFF,black	#E0FFFF,black				ARHGAP10	chr4	148653453	148993927	3056	+	NM_024605	protein_coding	FLJ20896|FLJ41791|GRAF2|PS-GAP|PSGAP	P34386	Rho GTPase activating protein 10	ARHGAP10
ARHGAP11A	1.23323	0.81995	0.468646	0.275526	0.334877	0.58792	0.714563	0.0172814	0.0656478	0.00138821	0.00191647	0.00591499	0.00281425	0.0261523	8.34965	8.65209	8.06325	7.25622	6.48991	6.77135	377	529	288	109	83	97	9824			#00BFFF,black	#1E90FF,black	#1E90FF,black	#B0E0E6,black	#E0FFFF,black	ARHGAP11A	chr15	32907345	32932150	5389	+	NM_001286479	protein_coding	KIAA0013|MGC70740	P33191	Rho GTPase activating protein 11A	ARHGAP11A
ARHGAP11B	0.237299	0.47536	0.645167	0.214265	0.221689	0.332108	0.343615	0.00038656	0.00569269	0.00411786	0.00134418	0.00314559	0.000657727	0.00278349	3.3045	1.22928	2.23159	2.67224	1.08197	1.13111	10	2	4	4	1	1	89839	#00BFFF,black	#87CEEB,black	#E0FFFF,black	#87CEEB,black	#87CEEB,black	#87CEEB,black	#87CEEB,black	ARHGAP11B	chr15	30918879	30931013	1017	+	NM_001039841	protein_coding	B'-T|FAM7B1|MGC104367	P30256	Rho GTPase activating protein 11B	ARHGAP11B
ARHGAP12	1.07886	1.0518	1.47095	1.35042	1.35546	0.918059	0.92148	0.0991499	0.296264	0.00529159	0.0321093	0.0634221	0.0830749	0.207196	8.02935	8.13887	8.10222	8.58611	8.46277	8.46813	302	371	296	276	329	317	94134								ARHGAP12	chr10	32094326	32217804	5105	-	NM_018287	protein_coding	DKFZp779N2050|FLJ10971|FLJ20737|FLJ21785|FLJ45709	P36099	Rho GTPase activating protein 12	ARHGAP12
ARHGAP15	1	2.90872	1.02386	1.00515	1.00822	0.981721	0.984718	1	0.0108733	0.0727031	0.0880762	0.0871041	0.163505	0.117948	0	0	1.54039	0.0340254	0.00741025	0.0118072	0	0	2	0	0	0	55843		#FF6347,black						ARHGAP15	chr2	143886899	144525921	1759	+	NM_018460	protein_coding	BM046	P11147	Rho GTPase activating protein 15	ARHGAP15
ARHGAP17	0.705458	0.638682	0.616682	0.560905	0.520817	0.909552	0.844547	0.00645074	0.0152108	0.00339193	0.00931385	0.0161201	0.0706823	0.0846047	7.45412	6.95076	6.8073	6.75672	6.61995	6.51297	202	162	120	77	91	81	55114	#E0FFFF,black	#B0E0E6,black	#B0E0E6,black	#B0E0E6,black	#B0E0E6,black			ARHGAP17	chr16	24930705	25026699	3509	-	NM_018054	protein_coding	DKFZp564A1363|FLJ37567|FLJ43368|MGC87805|MST066|MST110|MSTP038|MSTP066|MSTP110|NADRIN|PP367|PP4534|RICH1|RICH1B|WBP15	P8705	Rho GTPase activating protein 17	ARHGAP17
ARHGAP18	0.922684	0.906236	1.8434	1.65379	1.75454	0.897137	0.951795	0.0910227	0.171855	0.002127	0.0121952	0.0213509	0.0566441	0.299982	9.59007	9.47398	9.44803	10.4724	10.3158	10.4012	893	938	754	1022	1191	1213	93663			#FFE4c3,black	#FFE4c3,black	#FFE4c3,black			ARHGAP18	chr6	129898240	130031370	3499	-	NM_033515	protein_coding	FLJ25728|MGC126757|MGC138145|MacGAP|bA307O14.2	P21695	Rho GTPase activating protein 18	ARHGAP18
ARHGAP19	0.942943	0.782179	0.723769	0.334111	0.501092	0.461627	0.692337	0.139907	0.0458822	0.00749013	0.00264399	0.014444	0.00133475	0.0221314	6.76723	6.68247	6.4128	6.30083	5.18563	5.77038	125	134	91	56	33	48	84986		#E0FFFF,black	#87CEEB,black	#00BFFF,black	#87CEEB,black	#87CEEB,black	#E0FFFF,black	ARHGAP19	chr10	98981930	99052430	5565	-	NM_001256423	protein_coding	DKFZp313K217|MGC138804|MGC138805|MGC14258	P13586	Rho GTPase activating protein 19	ARHGAP19
ARHGAP19-SLIT1	1	1	1	1	1	1	1	1	1	1	1	1	1	1	0	0	0	0	0	0	0	0	0	0	0	0	100533184								ARHGAP19-SLIT1	chr10	98912799	98924647	396	-	NR_037909	lncRNA	.	.	ARHGAP19-SLIT1 readthrough (NMD candidate)	ARHGAP19-SLIT1
ARHGAP20	0.5849	0.501989	0.903133	0.340813	0.390087	0.377368	0.431926	0.0027609	0.00661026	0.0629073	0.00274165	0.007939	0.000841022	0.00448378	4.97253	4.19879	3.97826	4.82554	3.41959	3.6144	35	23	16	20	9	10	57569	#B0E0E6,black	#B0E0E6,black	#B0E0E6,black	#00BFFF,black	#00BFFF,black	#87CEEB,black	#87CEEB,black	ARHGAP20	chr11	110447759	110583912	6868	-	NM_001258418	protein_coding	KIAA1391|RARHOGAP	P28668	Rho GTPase activating protein 20	ARHGAP20
ARHGAP21	1.13509	0.880847	1.0783	1.18357	1.1079	1.09762	1.02745	0.0434659	0.126903	0.100135	0.084927	0.241643	0.0726962	0.38366	10.1436	10.3264	9.96055	10.2524	10.3867	10.2914	1311	1694	1076	877	1251	1124	57584				#FFE4c3,black				ARHGAP21	chr10	24872538	25012597	7167	-	NM_020824	protein_coding	ARHGAP10|DKFZp761L0424|FLJ33323|FLJ90108	P30443	Rho GTPase activating protein 21	ARHGAP21
ARHGAP22	0.770071	0.776471	0.6905	0.798705	0.829247	1.1567	1.20094	0.0113331	0.0435965	0.00573817	0.0534308	0.129607	0.0339788	0.0747029	8.68759	8.31066	8.3226	8.15331	8.36333	8.41747	477	418	345	204	307	306	58504	#E0FFFF,black	#E0FFFF,black	#FFA07A,black	#FF6347,black	#FF6347,black			ARHGAP22	chr10	49654068	49864310	4187	-	NR_045675	protein_coding	RhoGAP2	.	Rho GTPase activating protein 22	ARHGAP22
ARHGAP23	0.888471	0.744361	1.72968	1.37628	1.55875	0.79568	0.901175	0.0489914	0.0331372	0.00264592	0.0287218	0.0329972	0.0146581	0.161611	9.24135	9.07075	8.81543	10.0319	9.70212	9.88174	701	709	486	753	778	846	57636		#E0FFFF,black				#E0FFFF,black		ARHGAP23	chr17	36584720	36668628	5906	+	NM_001199417	protein_coding	KIAA1501	P15474	Rho GTPase activating protein 23	ARHGAP23
ARHGAP24	0.894548	0.86432	2.18766	1.54999	1.73978	0.708515	0.795271	0.0541983	0.105036	0.00130155	0.0158864	0.0219646	0.00661044	0.0517379	7.54089	7.38012	7.33053	8.67028	8.17315	8.3398	215	219	173	293	269	290	83478			#FF6347,black	#FF6347,black	#FF6347,black	#E0FFFF,black	#E0FFFF,black	ARHGAP24	chr4	86396284	86923823	5765	+	NM_001025616	protein_coding	DKFZp564B1162|FILGAP|FLJ33877|RC-GAP72|RCGAP72|p73|p73RhoGAP	P19214	Rho GTPase activating protein 24	ARHGAP24
ARHGAP25	0.966264	0.607119	1.4426	1.85752	2.48989	1.28762	1.72597	0.24075	0.012386	0.00585852	0.00814927	0.00844149	0.0120783	0.0104177	5.69321	5.6437	4.97326	6.22189	6.58659	7.00929	59	65	33	53	89	115	9938		#B0E0E6,black	#FF6347,black	#FF4500,black	#FF4500,black	#FFE4c3,black	#FFA07A,black	ARHGAP25	chr2	68961913	69053957	3816	+	NM_001007231	protein_coding	KAIA0053	P26170	Rho GTPase activating protein 25	ARHGAP25
ARHGAP26	1.86782	1.08231	15.2097	17.9437	20.2976	1.17975	1.33451	0.00203887	0.213596	0.000108045	0.000383791	0.000793286	0.026957	0.034528	2.76109	3.66245	2.87521	6.68802	6.9265	7.10433	7	16	7	74	113	123	23092	#FFA07A,black		#FF4500,black	#FF4500,black	#FF0000,black		#FFE4c3,black	ARHGAP26	chr5	142150292	142608572	8876	+	NM_015071	protein_coding	FLJ42530|GRAF|KIAA0621|OPHN1L|OPHN1L1	P11524	Rho GTPase activating protein 26	ARHGAP26
ARHGAP26-AS1	1	1	1	1	1	1	1	1	1	1	1	1	1	1	0	0	0	0	0	0	0	0	0	0	0	0	100874239								ARHGAP26-AS1	chr5	142239170	142248475	977	-	NR_046680	lncRNA	.	.	ARHGAP26 antisense RNA 1	ARHGAP26-AS1
ARHGAP26-IT1	1	1	1	1	1	1	1	1	1	1	1	1	1	1	0	0	0	0	0	0	0	0	0	0	0	0	100874372								ARHGAP26-IT1	chr5	142572065	142573731	388	+	NR_046816	lncRNA	.	.	ARHGAP26 intronic transcript 1	ARHGAP26-IT1
ARHGAP27	0.817192	1.07566	2.10343	4.72679	3.86721	2.24719	1.83853	0.0185605	0.229184	0.00144204	0.00132237	0.0038936	0.00121699	0.00841969	3.77998	3.48873	3.8852	4.85272	6.02084	5.73128	15	14	15	20	60	47	201176			#FF6347,black	#FF4500,black	#FF4500,black	#FF6347,black	#FFA07A,black	ARHGAP27	chr17	43471268	43510282	5702	-	NM_001282290	protein_coding	CAMGAP1|FLJ35572|FLJ43547|MGC120624	P34393	Rho GTPase activating protein 27	ARHGAP27
ARHGAP27	1	1	1	1	1	1	1	1	1	1	1	1	1	1	0	0	0	0	0	0	0	0	0	0	0	0	201176								ARHGAP27	chr17_ctg5_hap1	86404	125407	5702	-	NM_199282	protein_coding	CAMGAP1|FLJ35572|FLJ43547|MGC120624	P661	Rho GTPase activating protein 27	ARHGAP27
ARHGAP28	0.576155	0.32131	0.0714494	0.0266086	0.138408	0.372412	1.93714	0.00261327	0.00246649	0.00011496	0.000246217	0.00183271	0.00714711	0.00716894	5.33835	4.54288	3.70039	1.53142	0.106393	2.48535	45	29	13	1	0	4	79822	#B0E0E6,black	#87CEEB,black		#87CEEB,black	#FF6347,black	#87CEEB,black	#FF6347,black	ARHGAP28	chr18	6834432	6915712	5531	+	NM_001010000	protein_coding	DKFZp686A2038|FLJ10312|FLJ27160	P14891	Rho GTPase activating protein 28	ARHGAP28
ARHGAP29	0.825363	0.913191	1.12639	0.830424	1.09611	0.737245	0.97312	0.0204152	0.187112	0.0484534	0.0729858	0.262257	0.00840073	0.382981	8.53465	8.25776	8.40364	8.70636	8.26657	8.66705	429	403	365	300	287	364	9411			#87CEEB,black	#87CEEB,black	#87CEEB,black	#E0FFFF,black		ARHGAP29	chr1	94634463	94703307	9117	-	NM_004815	protein_coding	PARG1|RP11-255E17.1	P6308	Rho GTPase activating protein 29	ARHGAP29
ARHGAP30	0.367051	0.367051	1.33717	0.374572	2.34034	0.280124	1.75023	0.00315845	0.00315845	0.00922364	0.00889183	0.00967933	0.00768464	0.00991981	1.44595	0	0	1.86513	0.0292624	2.67267	2	0	0	2	0	5	257106	#87CEEB,black	#87CEEB,black	#FF6347,black		#FF4500,black	#87CEEB,black	#FFA07A,black	ARHGAP30	chr1	161016732	161039760	4143	-	NM_181720	protein_coding	FLJ00267|FLJ44128	P5622	Rho GTPase activating protein 30	ARHGAP30
ARHGAP31	1.01831	1.31182	0.928161	0.903765	1.14655	0.973716	1.2353	0.347328	0.0385228	0.101758	0.166767	0.186349	0.287082	0.0592495	8.66892	8.6951	9.06049	8.56137	8.52294	8.86623	471	546	576	271	343	418	57514		#FFE4c3,black	#FF6347,black	#FF6347,black	#FF6347,black			ARHGAP31	chr3	119013220	119138323	8079	+	NM_020754	protein_coding	CDGAP|KIAA1204|MGC138368|MGC138370	P20481	Rho GTPase activating protein 31	ARHGAP31
ARHGAP31-AS1	1	1	1	1	1	1	1	1	1	1	1	1	1	1	0	0	0	0	0	0	0	0	0	0	0	0	100874246								ARHGAP31-AS1	chr3	119033140	119041607	624	-	NR_046748	lncRNA	.	.	ARHGAP31 antisense RNA 1	ARHGAP31-AS1
ARHGAP32	1.14047	1.03818	0.911471	0.792542	0.815092	0.86952	0.89426	0.0407607	0.342888	0.073252	0.0504416	0.115341	0.0365312	0.148704	6.75369	6.94332	6.80774	6.61995	6.41825	6.45872	124	161	120	70	79	78	9743								ARHGAP32	chr11	128834955	129062093	10446	-	NM_001142685	protein_coding	GC-GAP|GRIT|KIAA0712|MGC1892|PX-RICS|RICS|p200RhoGAP|p250GAP	P27845	Rho GTPase activating protein 32	ARHGAP32
ARHGAP33	0.337851	0.619154	0.389359	0.16992	0.281919	0.436411	0.724058	0.000678632	0.0133798	0.000897578	0.00101648	0.0044358	0.00116064	0.0281535	4.98115	3.4156	4.28951	3.62032	2.42408	3.1545	35	13	20	8	4	7	115703	#87CEEB,black	#B0E0E6,black	#87CEEB,black	#00BFFF,black	#87CEEB,black	#87CEEB,black	#E0FFFF,black	ARHGAP33	chr19	36266417	36279724	4494	+	NM_001172630	protein_coding	FLJ39019|NOMA-GAP|SNX26|TCGAP	P4423	Rho GTPase activating protein 33	ARHGAP33
ARHGAP35	0.844495	0.793975	1.4358	1.52945	1.37441	1.06523	0.95725	0.0258745	0.051117	0.00600996	0.0168489	0.058922	0.127543	0.319949	9.18053	8.93669	8.8477	9.70238	9.79355	9.63935	672	646	497	599	829	715	2909								ARHGAP35	chr19	47421933	47508333	8888	+	NM_004491	protein_coding	.	P36075	Rho GTPase activating protein 35	ARHGAP35
ARHGAP36	1	1	1	1	1	1	1	1	1	1	1	1	1	1	0	0	0	0	0	0	0	0	0	0	0	0	158763								ARHGAP36	chrX	130192216	130223857	3246	+	NM_144967	protein_coding	FLJ30058	P24295	Rho GTPase activating protein 36	ARHGAP36
ARHGAP39	2.24284	1.48248	3.10595	2.31855	2.08844	0.746486	0.6724	0.0012228	0.0194641	0.000622277	0.00446864	0.0127817	0.00911194	0.0191709	2.78259	3.94792	3.35061	4.41763	3.99582	3.84502	7	19	10	15	14	12	80728	#FF6347,black	#FFE4c3,black	#FF6347,black	#FFA07A,black	#FFA07A,black	#E0FFFF,black	#E0FFFF,black	ARHGAP39	chr8	145754563	145911197	5270	-	NM_025251	protein_coding	CrGAP|KIAA1688|Vilse	P6719	Rho GTPase activating protein 39	ARHGAP39
[truncated: 24,620 more rows]

## Sheet: 4609
rCsGSTos-incorporated HIBECs with or without oxidative stress
Fold change: > 2.00
Normalized RC data: >4.00
4609 genes transcriptionally altered by incorporation of rCsGSTos with or without oxidative stress.
Gene	Fold change
	rCsGSTo1/HIBECs	rCsGSTo2/HIBECs	CHP/HIBECs	CHP_rCsGSTo1/HIBECs	CHP_rCsGSTo2/HIBECs	CHP_rCsGSTo1/CHP	CHP_rCsGSTo2/CHP
AADAC	2.22481	1.41372	0.806413	0.95022	1.39657	1.17833	1.73183
[truncated: 4,608 more rows]

## Sheet: 412
rCsGSTos-incorporated HIBECs in oxidative stress condition
[truncated: 417 more rows]
